# Supplementary material for: Time-window into the transcrustal plumbing system dynamics of Dominica (Lesser Antilles)
Source: Sci Rep. 2021 Jun 1;11:11440. doi: 10.1038/s41598-021-90831-1 (PMC8169881; doi:10.1038/s41598-021-90831-1)
Supplement: Supplementary file 2 — Supplementary Information 2. [file 41598_2021_90831_MOESM2_ESM.xlsx]

## Sheet: Grand Fond - Profiles
Grand Fond
Population 1 - En Cores ≥ 53 - Timescales modelled																												Population 2 - En Cores < 53
Reverse-zoned opx							Normal-zoned opx							Multiple-zoned opx														Reverse-zoned opx							Normal-zoned opx							Multiple-zoned opx
No profiles							No profiles							DOM43a1-ROS2-l4c8-p41							DOM43a1-ROS13-l4c8-P30														No profiles
																												DOM43a1-ROS2-l6c8-p42														DOM43a1-ROS10-l3c11-p51
														DOM43a1-ROS2-l3c11-p40							DOM43a1-Ros12-l5c13-P17
														DOM43a1-ROS12-l4c8-P15
Population 1 - No timescales modelled on these profiles																												Population 2 - No timescales modelled on these profiles
DOM43a1-ROS12-l6c7-P18														DOM43a1-ROS12-l6c7-P19							DOM43a1-ROS2-l1c7-P36							DOM43a1-ROS13-l4c3-P29														DOM43a1-ROS12-l2c9-P11
																												DOM43a1-ROS13-l3c1-P27														DOM43a1-ROS2-l1c5-P35
														DOM43a1-ROS7-l6c6-p6							DOM43a1-ROS12-l3c8-P13
																												DOM43a1-ROS10-l4c8-p52														DOM43a1-ROS10-l3c6-p50
																												DOM43a1-ROS7-l3c2-P3
[truncated: 1 more columns]

## Sheet: Grand Fond - Profiles raw data
Crystal	Na2O	MgO	SiO2	Al2O3	K2O	CaO	FeO	MnO	TiO2	P2O5	Cl	Total	Distance from the rim (µm)	En (%)	Mg#
ROS12-l6c7-profil18	0.0067	20.5189	50.0948	0.6344	0.0006	1.0853	26.557	0.8828	0.1498	0.0042	0.008	99.9426	0	56.6864	0.571258
ROS12-l6c7-profil18	0	20.1346	50.6634	0.5682	0.0039	1.1059	26.6773	0.9593	0.0838	0	0.01	100.206	2	56.0927	0.564858
ROS12-l6c7-profil18	0.047	19.9576	50.6212	0.6201	0.0006	1.065	26.2676	0.9838	0.1587	0	0	99.7217	4	56.2836	0.566133
ROS12-l6c7-profil18	0	19.5378	51.2375	0.6445	0	1.0754	26.5738	0.9485	0.1631	0.0239	0.011	100.216	6	55.4761	0.558471
ROS12-l6c7-profil18	0.0017	19.4308	51.1246	0.6754	0.0258	1.0769	26.4627	0.927	0.1411	0	0.01	99.8759	8	55.4371	0.55831
ROS12-l6c7-profil18	0.0337	19.4614	51.1253	0.6593	0.0103	1.1474	26.6429	1.0154	0.1366	0.0295	0.008	100.27	10.1	55.237	0.556282
ROS12-l6c7-profil18	0.0168	19.6018	51.2589	0.6192	0	1.1082	26.0325	0.9045	0.1768	0	0	99.7186	12.1	56.0014	0.564572
ROS12-l6c7-profil18	0	19.611	51.8211	0.5954	0	1.0552	26.2502	1.0032	0.1588	0	0.008	100.503	14.1	55.8788	0.561804
ROS12-l6c7-profil18	0.0185	19.4118	51.3802	0.5842	0	1.1341	26.4852	1.038	0.1544	0	0.018	100.224	16.1	55.328	0.556857
ROS12-l6c7-profil18	0.0321	19.5977	51.2777	0.6549	0	1.0882	27.0243	0.9618	0.1322	0	0.0299	100.799	18.1	55.1422	0.555103
ROS12-l6c7-profil18	0.0286	19.2914	51.4297	0.5998	0	1.0806	26.5792	1.0668	0.1101	0.0056	0	100.192	20.1	55.1517	0.554219
ROS12-l6c7-profil18	0.0304	19.2875	51.3301	0.6615	0.0097	1.1423	27.233	0.9446	0.1453	0	0	100.784	22.1	54.506	0.549475
ROS12-l6c7-profil18	0	19.1258	51.7009	0.5831	0	1.1223	26.7095	0.9561	0.1058	0	0	100.303	24.1	54.7762	0.551925
ROS12-l6c7-profil18	0.0067	19.3317	51.7054	0.6584	0.0071	1.1083	26.7369	0.9048	0.0529	0	0.011	100.523	26.1	55.033	0.554791
ROS12-l6c7-profil18	0	19.1102	51.6794	0.6436	0.0032	1.0671	26.6765	0.9124	0.1806	0	0.002	100.275	28.2	54.8474	0.552415
ROS12-l6c7-profil18	0.0303	19.1206	51.639	0.555	0.0058	1.0932	26.5177	1.0097	0.1145	0	0	100.086	30.2	54.9718	0.55309
ROS12-l6c7-profil18	0.0269	19.2531	51.7931	0.5881	0	1.135	26.0995	0.9624	0.1147	0	0	99.9728	32.2	55.4677	0.559008
ROS12-l6c7-profil18	0.0487	19.3915	51.7768	0.5416	0.0064	1.0911	26.405	0.8945	0.1411	0.0113	0	100.308	34.2	55.4221	0.558628
ROS12-l6c7-profil18	0	19.1701	51.6247	0.4984	0	1.0934	26.2566	1.0105	0.1631	0	0.017	99.8337	36.2	55.268	0.556074
ROS12-l6c7-profil18	0.0269	19.1316	52.073	0.48	0.009	1.06	26.1453	1.0223	0.1015	0.0028	0.005	100.057	38.2	55.3564	0.556478
ROS12-l6c7-profil18	0.0438	19.4386	51.8386	0.493	0.0116	1.0578	26.7856	1.0701	0.1367	0.0225	0.011	100.909	40.2	55.1835	0.55423
ROS12-l6c7-profil18	0.0639	19.0965	51.7686	0.6079	0.0097	1.0069	26.2959	0.9764	0.075	0.0141	0.011	99.9258	42.2	55.2369	0.555081
ROS12-l6c7-profil18	0.0337	19.0036	51.6157	0.5115	0.0019	1.0091	26.6985	0.9937	0.0881	0	0	99.9558	44.2	54.7551	0.550098
ROS12-l6c7-profil18	0.0506	19.4156	51.5616	0.5006	0	1.0479	26.9252	0.9448	0.0308	0	0	100.477	46.3	55.0429	0.553825
ROS12-l6c7-profil18	0.1342	18.7635	50.9182	0.4529	0.9725	1.0768	26.1741	0.9834	0.0309	0.0154	0.6803	100.202	48.3	54.8305	0.551775
ROS12-l6c7-profil18	0.0539	18.9469	51.8119	0.5428	0.0155	1.0513	26.9207	0.956	0.1278	0.0267	0.3999	100.853	50.3	54.4376	0.547719
ROS12-l6c7-profil18	0.0505	18.9731	51.3902	0.4951	0.0238	1.061	26.2678	1.0585	0.0925	0.0239	0	99.4364	52.3	55.0396	0.552981
ROS12-l6c7-profil18	0.1195	19.1845	51.6042	0.5137	0.0019	1.0394	26.6392	0.9233	0.1409	0	0	100.167	54.3	55.0078	0.553609
ROS12-l6c7-profil18	0.0674	19.258	51.5206	0.5921	0.0103	1.0961	26.8604	1.0445	0.1585	0	0.0279	100.636	56.3	54.8438	0.55149
ROS12-l6c7-profil18	0.0621	18.9013	51.8296	0.5797	0.0161	1.1001	26.0494	0.9945	0.1147	0	0.01	99.6576	58.3	55.097	0.554618
ROS12-l6c7-profil18	0.091	18.87	51.7913	0.6003	0.1262	1.1417	26.6953	0.9639	0.141	0	0.1027	100.523	60.3	54.433	0.54865
ROS12-l6c7-profil18	0.0828	19.0131	51.4004	0.5592	0.0876	1.1605	26.9204	0.9024	0.1587	0	0.0349	100.32	62.3	54.4019	0.549068
ROS12-l6c7-profil18	0.0203	19.1448	51.9372	0.5835	0.0058	1.0866	27.2679	1.0581	0.1233	0.0169	0.01	101.254	64.4	54.3533	0.546322
ROS12-l6c7-profil18	0.0591	18.9649	51.4219	0.6553	0.0077	1.049	26.9525	1.0716	0.0704	0	0.001	100.254	66.4	54.4358	0.546635
ROS12-l6c7-profil18	0.0372	18.6765	51.7689	0.5666	0.0187	1.1116	26.7424	0.997	0.1675	0	0.006	100.092	68.4	54.1697	0.545375
ROS12-l6c7-profil18	0.0337	19.0885	51.9049	0.5698	0	1.1362	26.5554	0.9427	0.1014	0	0.004	100.337	70.4	54.848	0.552945
ROS12-l6c7-profil18	0	18.9306	51.8805	0.6226	0.0122	1.1083	27.1795	0.9367	0.0969	0	0	100.767	72.4	54.1266	0.545388
ROS12-l6c7-profil18	0.0034	19.2791	51.5584	0.5343	0	1.0878	26.6306	0.994	0.1719	0.0478	0.004	100.311	74.4	55.0823	0.554261
ROS12-l6c7-profil18	0.0135	18.6985	51.5394	0.5739	0.0097	1.1285	26.6074	1.0801	0.1013	0	0	99.7522	76.4	54.299	0.546121
ROS12-l6c7-profil18	0.0186	19.0442	51.4636	0.6077	0.0315	1.1423	26.9081	0.9444	0.066	0.0253	0.004	100.256	78.4	54.4735	0.549203
ROS12-l6c7-profil18	0.0085	19.0559	51.5002	0.5375	0	1.1294	27.3195	1.1217	0.1715	0	0.006	100.85	80.4	54.1458	0.544155
ROS12-l6c7-profil18	0	18.993	51.5553	0.5625	0.0077	1.1297	26.8039	0.9797	0.2201	0	0.005	100.257	82.5	54.5122	0.549146
ROS12-l6c7-profil18	0	18.8243	51.9601	0.6469	0	1.1541	26.7388	0.9528	0.1189	0	0.012	100.408	84.5	54.3206	0.54776
ROS12-l6c7-profil18	0.0135	19.0418	51.9896	0.5352	0.0129	1.1678	26.6981	0.9258	0.0881	0	0	100.473	86.5	54.6259	0.551213
ROS12-l6c7-profil18	0	18.9025	52.1482	0.6299	0	1.1593	26.7799	1.0257	0.0881	0	0.002	100.736	88.5	54.3815	0.547762
ROS12-l6c7-profil18	0	19.0611	51.6005	0.6608	0	1.1838	27.0117	0.9873	0.1364	0.0225	0.0239	100.688	90.5	54.3589	0.54812
ROS12-l6c7-profil18	0	18.7681	51.5282	0.6304	0	1.1843	26.8355	1.0308	0.1013	0.0801	0.012	100.171	92.5	54.1276	0.545453
ROS12-l6c7-profil18	0.0101	19.0179	51.9521	0.5957	0	1.0718	26.9517	1.0635	0.0484	0	0	100.711	94.5	54.4801	0.547406
ROS12-l6c7-profil18	0	18.921	51.2328	0.5698	0.0051	1.134	27.1025	0.9715	0.0352	0.0351	0	100.007	96.5	54.1523	0.545631
ROS12-l6c7-profil18	0.0269	18.858	51.4983	0.6179	0	1.0989	26.3486	0.9025	0.0926	0	0	99.4437	98.5	54.7733	0.552176
ROS12-l6c7-profil18	0.0321	18.9724	51.9566	0.5625	0	1.0754	26.8248	1.0182	0.1454	0	0.006	100.593	100.6	54.528	0.548344
ROS12-l6c7-profil18	0.0253	18.9034	51.7607	0.5452	0.0071	1.0855	26.7407	0.9315	0.2247	0	0	100.224	102.6	54.5003	0.548975
ROS12-l6c7-profil18	0.0068	18.8865	51.5817	0.4085	0.0219	1.0277	26.866	0.9902	0.1893	0.045	0.006	100.029	104.6	54.433	0.547106
ROS12-l6c7-profil18	0.0438	18.6988	51.9952	0.4218	0.0109	1.036	26.6243	1.0312	0.1057	0.038	0	100.006	106.6	54.3895	0.546417
ROS12-l6c7-profil18	0.0505	19.0089	51.8018	0.4224	0	1.0138	26.7191	0.9365	0.0749	0	0	100.028	108.6	54.7384	0.5505
ROS12-l6c7-profil18	0	18.9778	51.7059	0.3915	0.0058	0.9688	27.1561	1.1993	0.0923	0	0	100.498	110.6	54.3644	0.543876
ROS12-l6c7-profil18	0.0034	18.8887	51.5836	0.4716	0.0129	0.9703	27.4354	1.1016	0.1098	0.1627	0.002	100.742	112.6	54.003	0.541136
ROS12-l6c7-profil18	0.0356	18.6855	51.8574	0.4137	0	0.9685	27.4843	1.1314	0.0703	0	0.001	100.648	114.6	53.6938	0.537761
ROS12-l6c7-profil18	0.0406	18.5239	51.6808	0.4226	0	1.0344	27.035	1.0611	0.1098	0	0.004	99.9123	116.6	53.7957	0.540162
ROS12-l6c7-profil18	0.0254	18.7617	51.9279	0.4701	0.0006	1.0204	27.166	1.0864	0.1407	0	0.0199	100.619	118.7	54.0138	0.54195
ROS12-l6c7-profil18	0	18.9018	51.8654	0.4707	0.0051	0.9754	27.2835	1.0221	0.0968	0	0.0159	100.637	120.7	54.1464	0.543337
ROS12-l6c7-profil18	0.0746	18.5266	51.1856	0.4154	0	1.0098	27.2209	1.0896	0.1671	0.0098	0.014	99.7134	122.7	53.6643	0.538307
ROS12-l6c7-profil18	0.1085	18.4785	51.0322	0.517	0.0373	1.0978	27.072	1.117	0.0924	0	0.0439	99.5966	124.7	53.6312	0.538726
ROS12-l6c7-profil18	0.0289	18.552	52.0442	0.4636	0	0.9536	27.9084	1.0924	0.0792	0	0	101.123	126.7	53.167	0.532658
ROS12-l6c7-profil18	0.0221	18.4719	52.2611	0.4788	0.0122	1.0063	27.4967	1.1385	0.0968	0	0	100.984	128.7	53.3552	0.534732
ROS12-l6c7-profil18	0	18.5674	51.4539	0.5007	0.0051	0.9885	27.402	1.1402	0.1011	0.0351	0	100.194	130.7	53.5853	0.536823
ROS12-l6c7-profil18	0	18.3126	51.55	0.4735	0	0.9904	27.6012	1.1744	0.1186	0.0112	0	100.232	132.7	53.0669	0.531355
ROS12-l6c7-profil18	0	18.3616	51.2906	0.4761	0	0.9665	28.0099	1.0524	0.1272	0.0393	0	100.324	134.7	52.8093	0.529566
ROS12-l6c7-profil18	0	18.223	51.6235	0.4807	0	0.9665	27.5778	1.1557	0.1669	0.0168	0.0169	100.228	136.8	52.9914	0.5305
ROS12-l6c7-profil18	0.0238	18.3403	51.6267	0.5289	0.0193	0.9566	27.6538	1.1149	0.0571	0	0	100.321	138.8	53.0965	0.531798
ROS12-l6c7-profil18	0.0034	18.4002	51.4852	0.5027	0	0.9666	27.962	1.0957	0.1536	0	0	100.57	140.8	52.9024	0.530124
ROS12-l6c7-profil18	0.0034	18.465	51.3239	0.4879	0.0064	0.9724	27.9506	1.0391	0.1492	0.0196	0.0169	100.435	142.8	52.9934	0.531589
ROS12-l6c7-profil18	0	18.5498	51.5282	0.447	0	0.9784	27.4217	1.1208	0.0879	0	0	100.134	144.8	53.5558	0.536587
ROS12-l6c7-profil18	0.0136	18.3606	51.4415	0.4832	0.0039	1.0301	27.6039	1.0991	0.0659	0.0477	0	100.149	146.8	53.0859	0.532644
ROS12-l6c7-profil18	0.0375	18.3564	51.7513	0.4908	0.0006	0.8973	28.1361	1.1547	0.0439	0.0954	0.008	100.972	148.8	52.7703	0.527534
ROS12-l6c7-profil18	0	18.4448	51.5121	0.4268	0	0.9092	27.5906	1.0454	0.0879	0.0281	0.004	100.049	150.8	53.345	0.53437
ROS12-l6c7-profil18	0.0153	18.3143	51.7086	0.4376	0.0154	0.9207	28.1407	1.0425	0.0571	0.0898	0.002	100.744	152.8	52.6837	0.527891
ROS12-l6c7-profil18	0	18.4321	51.4572	0.4946	0.0167	0.9662	27.6475	1.1325	0.1495	0	0	100.296	154.9	53.2157	0.532941
ROS12-l6c7-profil18	0.0034	18.5359	51.5941	0.5096	0.0013	0.9832	27.8451	1.156	0.0044	0.0014	0	100.634	156.9	53.1671	0.532433
ROS12-l6c7-profil18	0.0068	18.0867	51.8103	0.4817	0.0064	0.978	27.6919	1.1156	0.1054	0	0	100.283	158.9	52.6931	0.527994
ROS12-l6c7-profil18	0.0271	18.5549	51.5756	0.5157	0.0109	0.9524	27.3792	1.1569	0.2022	0.0183	0	100.393	160.9	53.6285	0.536707
ROS12-l6c7-profil18	0	18.5227	51.6694	0.5243	0.009	1.0138	28.0105	1.0667	0.1449	0	0	100.962	162.9	52.9749	0.531613
ROS12-l6c7-profil18	0.0356	18.7511	51.3842	0.5007	0.009	1.0326	27.3543	1.1747	0.1406	0	0.0179	100.401	164.9	53.8224	0.539381
ROS12-l6c7-profil18	0.0068	18.6662	52.0413	0.4966	0	1.0008	27.3639	1.0296	0.1407	0.0337	0.0149	100.795	166.9	53.7366	0.539452
ROS12-l6c7-profil18	0.0473	18.7103	51.8188	0.5119	0	0.9926	27.0788	1.1621	0.1319	0.0197	0	100.473	168.9	54.053	0.541361
ROS12-l6c7-profil18	0	18.4101	51.8485	0.5348	0.0167	0.9771	27.136	1.0918	0.0747	0	0.006	100.096	170.9	53.6183	0.537466
ROS12-l6c7-profil18	0.0254	18.6641	51.7739	0.5471	0.0045	0.9635	27.3079	1.1317	0.1362	0	0	100.554	173	53.824	0.53901
ROS12-l6c7-profil18	0.0152	18.5935	51.5336	0.4778	0	0.9434	27.0243	1.0408	0.1539	0	0	99.7826	175	54.0006	0.54137
ROS12-l6c7-profil18	0	18.7984	51.4079	0.5531	0	0.9891	27.213	1.0999	0.2022	0	0	100.264	177	54.0563	0.541902
ROS12-l6c7-profil18	0	18.6997	51.9004	0.5333	0	0.9932	26.8281	1.0798	0.0881	0	0.002	100.125	179	54.2588	0.544172
ROS12-l6c7-profil18	0.0203	18.9317	51.7757	0.5268	0	1.0331	27.4846	0.9038	0.0924	0	0.001	100.769	181	53.9474	0.543018
ROS2-l4c8-profil41	0.0476	20.4945	46.8639	0.7217	0.011	1.0548	26.2348	0.9275	0.1242	0	0.0191	96.499	0	56.9764	0.573449
ROS2-l4c8-profil41	0.0051	19.6733	49.5023	0.6503	0	1.1127	26.8206	0.9404	0.1912	0.0128	0.0101	98.9187	2	55.3878	0.558048
ROS2-l4c8-profil41	0.0528	19.3257	49.7771	0.7115	0.0032	1.0727	26.5574	0.8612	0.1778	0.0596	0.006	98.6052	4	55.2239	0.55672
ROS2-l4c8-profil41	0	19.3569	49.7412	0.6992	0.013	1.1505	26.4666	1.034	0.1736	0	0.0081	98.6431	6	55.2559	0.556361
ROS2-l4c8-profil41	0.0374	19.2211	50.3158	0.7358	0	1.0745	26.1464	1.0265	0.1292	0	0.0061	98.6928	8	55.454	0.557581
ROS2-l4c8-profil41	0.0579	19.3291	50.5754	0.6981	0.0117	1.1323	26.3805	0.9773	0.098	0	0	99.2603	10	55.3174	0.557297
ROS2-l4c8-profil41	0.0204	19.1548	50.7363	0.7341	0.0052	1.1323	26.1733	0.8484	0.1291	0	0	98.934	14	55.2782	0.558126
ROS2-l4c8-profil41	0.0509	19.3773	50.1493	0.9195	0.0085	1.0999	26.2068	0.8648	0.227	0.0185	0.0101	98.9324	16	55.5707	0.560516
ROS2-l4c8-profil41	0	19.4295	50.4753	0.8	0.0117	1.1069	26.0803	0.8787	0.1425	0	0.003	98.928	18	55.7423	0.562202
ROS2-l4c8-profil41	0.0187	19.539	50.7852	0.737	0.0111	1.1184	26.3766	0.927	0.1201	0	0.0201	99.6533	20	55.6034	0.560454
ROS2-l4c8-profil41	0.0203	19.3676	51.177	0.7224	0	1.1873	26.1197	0.9625	0.129	0.0752	0	99.761	22	55.5361	0.560285
ROS2-l4c8-profil41	0.0153	19.5153	51.0029	0.7235	0	1.1099	26.2466	0.938	0.1691	0	0.007	99.7277	24	55.6988	0.56123
ROS2-l4c8-profil41	0.0474	19.1314	50.898	0.7179	0.0026	1.1335	25.9831	0.8779	0.1913	0.0043	0.0111	98.9984	26	55.4173	0.559291
ROS2-l4c8-profil41	0.0322	19.3465	50.9977	0.7412	0.0084	1.16	26.2401	0.9459	0.1957	0	0	99.6677	28	55.4329	0.559076
ROS2-l4c8-profil41	0.0288	18.9847	50.7381	0.6821	0	1.1309	25.8542	0.9134	0.1379	0	0.003	98.4731	30	55.3465	0.558247
ROS2-l4c8-profil41	0	19.1925	51.0993	0.6544	0.0039	1.1364	26.3192	0.8667	0.169	0	0	99.4414	32	55.1919	0.557115
ROS2-l4c8-profil41	0.0374	19.1578	51.0036	0.67	0.0117	1.1376	26.5229	0.8857	0.2312	0	0.0091	99.667	34	54.9649	0.554652
ROS2-l4c8-profil41	0.0494	18.8638	50.3681	0.7219	0	1.1377	26.8187	0.8897	0.1731	0	0.0101	99.0326	36	54.3209	0.548137
ROS2-l4c8-profil41	0.0257	18.5332	50.5032	0.6958	0.0019	1.2017	27.2314	0.895	0.1686	0	0	99.2565	38	53.4506	0.540038
ROS2-l4c8-profil41	0.0205	18.6113	50.8245	0.7255	0.0117	1.1495	27.0252	1.0137	0.1111	0	0	99.4931	40	53.7923	0.541842
ROS2-l4c8-profil41	0	18.4855	50.331	0.662	0.0026	1.1529	27.2338	0.9152	0.1155	0.18	0.0181	99.0967	42	53.4385	0.539196
ROS2-l4c8-profil41	0.0428	18.3825	50.5487	0.6008	0.0045	1.2257	26.9148	0.9834	0.1155	0.0354	0.0191	98.8732	44	53.4959	0.540022
ROS2-l4c8-profil41	0.0291	18.2506	50.7106	0.6791	0	1.1324	27.0883	1.1271	0.1776	0.0496	0.007	99.2515	46	53.2696	0.535407
ROS2-l4c8-profil41	0.077	18.4814	50.6876	0.6094	0	1.1852	27.0666	1.0886	0.0533	0	0	99.249	48	53.5422	0.539066
ROS2-l4c8-profil41	0.036	18.2516	50.6323	0.6151	0.0065	1.1711	27.7809	1.0341	0.1062	0	0.013	99.6469	50	52.6313	0.530199
ROS2-l4c8-profil41	0.0257	18.1695	50.8862	0.5787	0.0045	1.1186	27.4477	1.0854	0.1419	0.0326	0	99.4908	52	52.8622	0.531518
ROS2-l4c8-profil41	0.0945	18.3054	50.4914	0.5622	0.0318	1.1289	27.6355	1.1063	0.0975	0	0	99.4535	54	52.8751	0.531557
ROS2-l4c8-profil41	0.0086	18.1875	50.7523	0.5851	0	1.0872	27.942	1.0182	0.1505	0	0.009	99.7406	56	52.498	0.528073
ROS2-l4c8-profil41	0	18.044	50.5796	0.5891	0.0084	1.1617	27.4765	1.1768	0.226	0.0608	0.001	99.324	58	52.617	0.528735
ROS2-l4c8-profil41	0.0103	18.2755	50.6293	0.5805	0.0162	1.1265	27.8018	1.1583	0.133	0.1288	0	99.8602	60	52.6948	0.529261
ROS2-l4c8-profil41	0.0361	18.1979	50.971	0.6334	0	1.0803	27.8411	1.0837	0.155	0.0212	0.003	100.023	62	52.6057	0.528513
ROS2-l4c8-profil41	0.012	17.9545	51.0859	0.5824	0	1.1064	27.5592	1.1665	0.0975	0	0.002	99.5664	64	52.4828	0.526868
ROS2-l4c8-profil41	0	18.2339	50.4305	0.5664	0.013	1.116	27.4778	1.0281	0.0798	0.0722	0.008	99.0258	66	52.9273	0.532643
ROS2-l4c8-profil41	0.0328	18.0713	50.7726	0.5632	0.0006	1.082	28.3969	1.1404	0.1283	0.0028	0	100.191	68	51.9597	0.521543
ROS2-l4c8-profil41	0.0362	18.1042	50.7561	0.5877	0.0123	1.0736	27.9581	1.1576	0.1329	0.041	0.006	99.8657	70	52.3846	0.525579
ROS2-l4c8-profil41	0.0621	17.9656	50.2483	0.5538	0	1.0857	27.8511	1.1988	0.1329	0.0057	0.0161	99.1201	72	52.2709	0.524222
ROS2-l4c8-profil41	0	18.0384	50.7506	0.5795	0	1.0754	28.0106	1.1556	0.2216	0.0057	0.002	99.8394	74	52.2472	0.524239
ROS2-l4c8-profil41	0.0741	17.7944	50.5364	0.4915	0	0.9976	27.9273	1.1192	0.1417	0.0297	0	99.1119	76	52.0632	0.521871
ROS2-l4c8-profil41	0.0138	18.0385	50.2666	0.5117	0	1.0625	28.1318	1.2627	0.0531	0.0453	0	99.3859	78	52.1587	0.522285
ROS2-l4c8-profil41	0.019	17.8045	50.4204	0.5264	0.0194	1.0414	28.3184	1.1348	0.1195	0	0	99.4038	80	51.698	0.518542
ROS2-l4c8-profil41	0.0466	17.7645	50.8057	0.4877	0	1.0205	28.1643	1.1641	0.1503	0	0.005	99.6088	86	51.7947	0.519037
ROS2-l4c8-profil41	0.0086	17.8373	50.407	0.4915	0.0304	1.0258	28.4588	1.1661	0.1768	0.0579	0.009	99.6692	88	51.6428	0.517548
ROS2-l4c8-profil41	0	17.918	50.2324	0.5254	0.0201	1.0227	28.4454	1.2585	0.1547	0.0424	0.006	99.6256	90	51.7701	0.518
ROS2-l4c8-profil41	0.0104	17.7569	51.245	0.4432	0.0052	1.018	28.3639	1.1884	0.084	0	0.012	100.127	92	51.6181	0.51703
ROS2-l4c8-profil41	0	17.8159	50.4142	0.5294	0	1.0883	28.2462	1.1265	0.0973	0	0.009	99.3268	94	51.7242	0.519386
ROS2-l4c8-profil41	0.0104	17.6815	50.6983	0.5063	0.0129	1.0782	28.2967	1.235	0.1902	0	0.004	99.7135	96	51.5035	0.516136
ROS2-l4c8-profil41	0.0311	17.7957	50.5008	0.5055	0	1.085	28.2568	1.1021	0.146	0.0763	0.001	99.5003	98	51.6905	0.519222
ROS2-l4c8-profil41	0.0311	17.7605	50.1629	0.4785	0.0039	1.0306	27.883	1.214	0.1106	0.2658	0.005	98.9458	100	52.0174	0.520951
ROS2-l4c8-profil41	0.0637	17.8354	50.427	0.5411	0.0181	1.071	27.7547	1.1114	0.1462	0	0	98.9686	102	52.1879	0.523999
ROS2-l4c8-profil41	0.0294	17.7656	50.6755	0.481	0.0039	1.0442	28.3047	1.1248	0.1196	0.0382	0.003	99.5899	104	51.6519	0.518198
ROS2-l4c8-profil41	0.0156	18.0348	50.1659	0.4936	0.0058	1.0419	28.3202	1.0266	0.1372	0.0566	0.009	99.3071	106	52.0168	0.522664
ROS2-l4c8-profil41	0.0396	18.0167	50.5921	0.4864	0	1.0438	27.9141	1.0734	0.0443	0	0.005	99.2155	108	52.3338	0.52548
ROS2-l4c8-profil41	0.0311	17.9544	50.3846	0.5304	0.0097	1.0561	28.2419	1.1988	0.0707	0	0.016	99.4937	110	51.956	0.520734
ROS2-l4c8-profil41	0.031	17.9213	50.4103	0.443	0.0052	1.0392	28.1025	1.0911	0.0885	0	0	99.1322	112	52.0461	0.522387
ROS2-l4c8-profil41	0.0207	18.0337	50.4504	0.4832	0.0175	1.0517	27.9953	1.1136	0.1062	0	0.007	99.2793	114	52.2795	0.524669
ROS2-l4c8-profil41	0.0603	17.9516	50.7011	0.5279	0.0039	1.1089	28.0781	1.1806	0.0885	0	0.0251	99.7259	116	52.0333	0.522244
ROS2-l4c8-profil41	0	17.9329	51.0878	0.5072	0.0214	0.9981	28.3065	1.1209	0.1106	0	0.003	100.088	118	51.9342	0.520556
ROS2-l4c8-profil41	0.012	18.141	50.7658	0.5194	0.022	1.0082	27.9718	1.0942	0.1239	0	0	99.6585	120	52.4949	0.526518
ROS2-l4c8-profil41	0.0172	17.6961	50.1619	0.5078	0.0097	1.0836	27.2428	1.0295	0.1771	0	0.002	97.9277	122	52.4206	0.527234
ROS2-l4c8-profil41	0.0465	17.8005	50.7801	0.4975	0.0123	0.9919	27.8427	1.0379	0.124	0	0.0151	99.1486	124	52.1505	0.523394
ROS2-l4c8-profil41	0.0241	17.8575	50.7681	0.5307	0	1.061	27.472	1.1363	0.1019	0.0085	0.007	98.9672	126	52.4732	0.526541
ROS2-l4c8-profil41	0.0292	17.7542	50.6999	0.7303	0.0247	1.0539	27.5131	1.0798	0.0665	0	0.0281	98.9798	128	52.3008	0.525235
ROS2-l4c8-profil41	0	17.8352	50.7967	0.7553	0.0246	1.0375	27.8766	1.079	0.093	0	0.0141	99.5122	130	52.12	0.523228
ROS2-l4c8-profil41	0	18.0512	51.1491	0.4802	0.0078	1.067	27.7919	0.9623	0.1463	0.0085	0.008	99.6722	132	52.4605	0.527982
ROS2-l4c8-profil41	0.0413	17.8794	50.5782	0.5137	0.0097	1.0263	27.5479	1.0329	0.1241	0.0934	0	98.8469	134	52.4766	0.527098
ROS2-l4c8-profil41	0.0172	17.8453	50.1302	0.5229	0.0026	1.0072	27.3594	1.0197	0.0665	0	0.007	97.978	136	52.6136	0.528388
ROS2-l4c8-profil41	0	18.1094	50.6091	0.5305	0.0143	1.0105	27.5758	1.0361	0.102	0	0.0111	98.9988	138	52.7886	0.530012
ROS2-l4c8-profil41	0.0069	18.3919	50.6556	0.531	0.0019	0.9916	27.8228	1.0435	0.0532	0.0156	0.004	99.5179	140	52.9828	0.531663
ROS2-l4c8-profil41	0.0155	18.2849	50.3747	0.5479	0.0006	1.0215	27.4704	1.0978	0.0797	0.0156	0.006	98.9147	142	53.1078	0.532787
ROS2-l4c8-profil41	0.0137	18.02	50.6766	0.6042	0	1.0232	27.6491	1.0812	0.093	0.0708	0.0131	99.245	144	52.588	0.527745
ROS2-l4c8-profil41	0	18.1187	50.5383	0.6415	0	1.0303	27.7584	1.0785	0.0841	0	0.002	99.2519	146	52.6225	0.528184
ROS2-l4c8-profil41	0.0206	18.0672	51.053	0.4435	0	1.0057	27.4426	1.0768	0.0975	0	0	99.207	148	52.851	0.530232
ROS2-l4c8-profil41	0.0206	18.131	50.8483	0.4771	0.0058	0.9818	27.4626	1.0736	0.0665	0	0.005	99.0723	150	52.9481	0.530964
ROS2-l4c8-profil41	0.0464	18.2907	50.5876	0.5414	0.0156	0.9701	27.7151	1.1327	0.1018	0.041	0.0161	99.4584	152	52.9614	0.530438
ROS2-l4c8-profil41	0.0154	18.216	50.5654	0.514	0	0.9706	27.3641	1.0572	0.1019	0	0.0131	98.8177	154	53.1626	0.533134
ROS2-l4c8-profil41	0.0326	18.3563	50.9653	0.4993	0	1.0074	27.8078	1.0872	0.0753	0.0453	0.0121	99.8887	156	52.93	0.530928
ROS2-l4c8-profil41	0.0017	18.2205	50.6915	0.5056	0.0097	0.9644	27.9232	1.0861	0.1637	0	0	99.5665	158	52.6934	0.528095
ROS2-l4c8-profil41	0.0549	18.2728	50.4057	0.5629	0	0.9957	27.5627	0.959	0.1284	0	0	98.9422	160	53.0401	0.533043
ROS2-l4c8-profil41	0	18.2452	50.6991	0.5703	0.0227	1.0059	27.9473	0.9342	0.1373	0	0.009	99.5709	162	52.6612	0.529549
ROS2-l4c8-profil41	0.0275	18.0726	50.6458	0.6338	0.0156	1.0505	27.656	1.0736	0.0842	0.0212	0.008	99.2888	164	52.6247	0.528479
ROS2-l3c11-profil40	0.0256	17.708	41.5324	0.5379	0.0188	0.9123	23.5977	0.8149	0.1284	0.1553	0.1244	85.5558	0	56.0347	0.563785
ROS2-l3c11-profil40	0.0325	17.4771	52.1119	0.649	0	1.0765	26.8744	1.0632	0.1023	0.1065	0	99.4933	2	52.441	0.527093
ROS2-l3c11-profil40	0.0688	14.2875	39.9905	1.726	0.0148	1.0567	26.2703	0.9755	0.1056	0.0112	0.031	84.5379	4	47.9697	0.483025
ROS2-l3c11-profil40	0.0428	19.4323	45.8786	1.215	0	1.0318	26.5791	0.8584	0.2524	0	0.0231	95.3136	6	55.387	0.557907
ROS2-l3c11-profil40	0.0308	19.0978	49.736	0.5109	0.0123	1.0919	27.0387	1.0583	0.102	0	0.006	98.6849	8	54.4856	0.547723
ROS2-l3c11-profil40	0.0223	18.8517	49.8938	0.5192	0.0058	1.1003	27.268	1.0202	0.1952	0	0.009	98.8858	10	53.955	0.542831
ROS2-l3c11-profil40	0.0086	18.7812	49.9968	0.514	0.0214	1.1388	27.3433	1.0698	0.2219	0	0	99.0957	12	53.7541	0.540802
ROS2-l3c11-profil40	0	18.7405	50.2328	0.5539	0	1.0307	27.5128	1.0422	0.0887	0	0	99.2017	14	53.6734	0.539029
ROS2-l3c11-profil40	0.0326	18.5909	50.5744	0.5539	0.0071	1.0601	27.5904	0.9463	0.1419	0	0.006	99.5038	16	53.3748	0.537207
ROS2-l3c11-profil40	0.0343	18.4041	50.8058	0.6019	0.0052	1.0378	27.5852	0.9897	0.1419	0	0	99.6058	18	53.1525	0.534358
ROS2-l3c11-profil40	0.0343	18.5539	50.9072	0.5954	0	1.0896	27.4845	1.0417	0.1685	0	0.01	99.8852	20	53.3838	0.536793
ROS2-l3c11-profil40	0.3363	18.3019	50.5138	0.5842	0.098	1.1217	26.8158	1.0455	0.1288	0.0255	0.1407	99.1122	22	53.5902	0.539252
ROS2-l3c11-profil40	0.0498	18.3982	50.6089	0.5202	0	1.077	27.5959	1.0823	0.1419	0	0.009	99.4833	24	53.0921	0.53337
ROS2-l3c11-profil40	0.0155	18.3213	50.8189	0.5179	0	1.0188	27.7975	1.0632	0.1064	0	0.003	99.6625	26	52.8788	0.530751
ROS2-l3c11-profil40	0.0223	18.2038	50.7878	0.5496	0.0052	1.0794	27.4329	0.9166	0.1419	0	0.0101	99.1496	28	52.9653	0.533613
ROS2-l3c11-profil40	0.0223	18.1273	50.9726	0.5072	0	1.0255	27.3883	1.0714	0.1153	0	0.0111	99.2409	30	52.9589	0.531582
ROS2-l3c11-profil40	0.0326	18.3098	50.9094	0.4842	0	1.114	27.556	1.1372	0.173	0	0	99.7163	32	52.9657	0.532035
ROS2-l3c11-profil40	0	18.3173	50.9665	0.5113	0.0285	1.0865	27.915	1.0334	0.0754	0.0397	0.0121	99.9857	34	52.699	0.529944
ROS2-l3c11-profil40	0.0257	18.2193	51.3327	0.481	0.0097	1.1104	27.3479	0.9848	0.0976	0	0.0181	99.6273	36	53.0257	0.533964
ROS2-l3c11-profil40	0	18.4295	50.8338	0.4974	0.0058	1.1297	27.6463	1.1126	0.173	0	0	99.8282	38	53.0333	0.533091
ROS2-l3c11-profil40	0.0172	18.1784	50.991	0.486	0.0136	1.0621	27.3766	1.0939	0.1509	0	0	99.3696	40	52.9985	0.532186
ROS2-l3c11-profil40	0	18.1914	50.9838	0.4379	0	1.079	27.614	1.062	0.1771	0.0156	0.001	99.5619	42	52.7927	0.530577
ROS2-l3c11-profil40	0.0462	18.2334	51.2224	0.515	0.013	1.086	27.5693	0.9584	0.0708	0	0	99.7145	44	52.8809	0.532453
ROS2-l3c11-profil40	0.0412	18.1298	50.7787	0.4713	0	1.0986	27.4775	1.0484	0.1417	0	0	99.1872	46	52.8041	0.53104
ROS2-l3c11-profil40	0.0154	18.3517	51.0398	0.4649	0.0045	1.0491	27.2966	1.0845	0.1684	0.0311	0.0191	99.5251	48	53.3186	0.53533
ROS2-l3c11-profil40	0.0137	18.2423	50.8842	0.4988	0.0071	1.0969	27.9218	0.8936	0.1107	0	0	99.6694	50	52.5796	0.530084
ROS2-l3c11-profil40	0.06	18.3113	51.299	0.4705	0.0084	1.0188	27.6709	1.1061	0.1728	0.0042	0	100.122	52	52.9738	0.531333
ROS2-l3c11-profil40	0	18.2454	51.2267	0.5138	0.0091	1.0668	27.8266	1.0002	0.1507	0	0.007	100.046	54	52.6978	0.530016
ROS2-l3c11-profil40	0.0154	18.3749	51.2862	0.4802	0.0149	1.0997	27.6984	1.1275	0.0797	0	0	100.177	56	52.9477	0.531772
ROS2-l3c11-profil40	0.0172	17.9283	51.0689	0.4972	0	1.0825	27.8927	1.0294	0.0797	0	0	99.5962	58	52.187	0.524821
ROS2-l3c11-profil40	0	18.2042	50.9801	0.4579	0	1.0783	27.7705	1.1278	0.1285	0	0.0131	99.7603	60	52.6768	0.528822
ROS2-l3c11-profil40	0.0292	18.2251	51.2484	0.4369	0	1.046	27.66	1.0894	0.0974	0.0156	0	99.8481	62	52.8356	0.530399
ROS2-l3c11-profil40	0.0103	18.368	51.2547	0.4789	0.0006	1.095	27.2317	1.0228	0.1686	0.0014	0.006	99.638	64	53.346	0.536669
ROS2-l3c11-profil40	0.0291	18.3406	50.8752	0.5116	0	1.0356	27.5116	1.0567	0.0266	0	0.001	99.3881	66	53.1323	0.533548
ROS2-l3c11-profil40	0.0668	18.0885	51.2407	0.526	0	1.0777	27.214	1.0933	0.1597	0	0	99.4666	68	52.9989	0.532382
ROS2-l3c11-profil40	0.0086	18.3213	50.7055	0.4911	0	1.0935	27.219	1.1335	0.1418	0.0241	0.0261	99.1644	70	53.2954	0.535163
ROS2-l3c11-profil40	0	18.3694	50.9626	0.4866	0.0071	1.0856	27.5783	1.0184	0.093	0	0	99.601	72	53.0587	0.533695
ROS2-l3c11-profil40	0.012	18.3681	50.984	0.4737	0.0084	1.0371	27.2737	0.957	0.1197	0.0312	0.009	99.2737	74	53.3741	0.536887
ROS2-l3c11-profil40	0.0086	18.2771	50.9316	0.4909	0.0032	1.1128	27.7238	1.01	0.1018	0.0269	0	99.6866	76	52.7786	0.531252
ROS2-l3c11-profil40	0.0086	18.3392	51.2877	0.4544	0.0097	1.1075	28.2732	1.0637	0.1327	0.0452	0	100.722	78	52.4033	0.526918
ROS2-l3c11-profil40	0	18.4836	50.9145	0.4264	0	1.1044	27.5999	1.0293	0.1373	0	0.008	99.7033	80	53.1738	0.534954
ROS2-l3c11-profil40	0	18.2821	51.0456	0.4625	0	1.0769	27.6074	0.9421	0.0753	0	0	99.4919	82	52.9246	0.532929
ROS2-l3c11-profil40	0.0188	18.3754	51.4263	0.5169	0	1.094	27.4401	0.9179	0.1462	0	0	99.9356	84	53.1766	0.535872
ROS2-l3c11-profil40	0	18.5829	51.4251	0.5362	0.0162	1.1368	27.2349	1.0427	0.1639	0.0368	0.003	100.178	86	53.5862	0.539355
ROS2-l3c11-profil40	0.0257	18.6399	51.0236	0.4888	0	1.048	27.5116	1.0399	0.1461	0.0085	0.012	99.9441	88	53.5215	0.537722
ROS2-l3c11-profil40	0.0495	18.4332	51.1695	0.4847	0.0071	1.0433	27.3824	1.0798	0.0929	0	0.012	99.7543	90	53.3609	0.535724
ROS2-l3c11-profil40	0	18.4523	51.1346	0.4204	0	1.0722	27.1129	1.1492	0.0354	0	0.008	99.385	92	53.5889	0.537727
ROS2-l3c11-profil40	0.0153	18.3617	51.3238	0.4796	0	1.1218	26.2952	0.9793	0.1598	0	0.0121	98.7486	94	54.1333	0.545351
ROS2-l3c11-profil40	0.0085	18.5327	50.9301	0.5535	0	1.046	27.1632	0.9496	0.0752	0	0	99.259	96	53.6824	0.540145
ROS2-l3c11-profil40	0.0119	18.2876	50.9356	0.5085	0.0162	1.1042	26.9293	0.9513	0.0488	0.0142	0.006	98.8135	98	53.4907	0.538897
ROS2-l3c11-profil40	0.0527	18.6905	51.1358	0.4966	0.0052	1.0565	26.5812	0.965	0.102	0.0326	0	99.118	100	54.3934	0.547296
ROS2-l3c11-profil40	0.0698	18.6016	51.3235	0.5727	0.0227	1.0753	26.9038	1.0159	0.0842	0	0.0201	99.6896	102	53.9688	0.542769
ROS2-l3c11-profil40	0.0494	18.3779	51.0082	0.6768	0.0252	1.1092	26.9945	1.0044	0.1373	0	0.009	99.3919	104	53.5505	0.539063
ROS2-l3c11-profil40	0.0204	18.5202	50.8729	0.6554	0.0091	1.1021	26.9577	1.0121	0.1284	0.0226	0.006	99.3069	106	53.7825	0.541236
ROS2-l3c11-profil40	0.0426	18.5327	50.758	0.7685	0.0078	1.0631	26.8702	1.0314	0.1726	0	0	99.2469	108	53.9199	0.542007
ROS2-l3c11-profil40	0.0323	18.3192	51.1851	0.7181	0.0175	1.1135	26.4565	0.9963	0.1993	0	0	99.0377	110	53.9412	0.543158
ROS2-l3c11-profil40	0.0187	18.773	50.9892	0.6417	0	1.0806	26.9845	1.0148	0.1106	0.0325	0	99.6458	112	54.1199	0.544339
ROS2-l3c11-profil40	0.0238	18.745	51.4112	0.6177	0	1.1162	27.0938	0.9554	0.1018	0	0	100.065	114	53.9476	0.543534
ROS2-l3c11-profil40	0.0017	18.8862	51.2168	0.6615	0	1.1323	26.6034	0.8798	0.1506	0	0.0191	99.5514	116	54.546	0.550451
ROS2-l3c11-profil40	0	18.8242	50.8624	0.61	0	1.1644	26.1566	0.8708	0.1682	0	0.01	98.6666	118	54.8255	0.553773
ROS2-l3c11-profil40	0.0034	18.872	51.2194	0.594	0	1.1282	26.9294	0.9009	0.1771	0	0	99.8244	120	54.2454	0.547156
ROS2-l3c11-profil40	0	19.0812	51.5982	0.6073	0.0013	1.1648	26.3452	0.9861	0.102	0.1004	0.003	99.9894	122	54.9925	0.554348
ROS2-l3c11-profil40	0.0371	19.0884	51.2427	0.6865	0	1.1058	26.0601	0.9447	0.1019	0	0.002	99.2693	124	55.3244	0.557412
ROS2-l3c11-profil40	0.0051	18.9157	51.289	0.7034	0.0084	1.0998	26.1799	0.8865	0.1553	0.0283	0	99.2714	126	54.9988	0.554613
ROS2-l3c11-profil40	0.0474	18.9416	51.5118	0.6861	0	1.1342	26.2311	0.9652	0.1597	0	0.008	99.6851	128	54.9474	0.553759
ROS2-l3c11-profil40	0.0152	19.072	51.1465	0.6954	0.0117	1.2061	26.4667	0.921	0.0709	0	0.012	99.6176	130	54.8259	0.553728
ROS2-l3c11-profil40	0.0288	19.1584	51.7058	0.6465	0	1.1176	26.6008	0.9643	0.1197	0	0.0151	100.357	132	54.9195	0.553245
ROS2-l3c11-profil40	0.0101	19.0599	50.9779	0.5969	0	1.1718	26.1922	0.9067	0.0797	0	0	98.9954	134	55.0932	0.55619
ROS2-l3c11-profil40	0.0338	19.1715	51.5676	0.6496	0.0026	1.1146	25.9119	0.9304	0.1776	0	0.002	99.5615	136	55.5551	0.559972
ROS2-l3c11-profil40	0	19.0735	51.2053	0.632	0	1.1061	25.9659	1.0612	0.182	0	0	99.2261	138	55.3896	0.557002
ROS2-l3c11-profil40	0.0152	18.9336	51.2195	0.6123	0.0292	1.095	26.3582	0.829	0.0932	0.0311	0	99.2163	140	54.8683	0.553754
ROS2-l3c11-profil40	0.0203	19.1935	51.2693	0.5909	0	1.1569	26.4343	1.0266	0.2038	0	0.002	99.8978	142	55.0676	0.554625
ROS2-l3c11-profil40	0	19.2062	51.4302	0.6052	0	1.1818	26.067	0.8993	0.1109	0	0.001	99.5017	144	55.3828	0.559286
ROS2-l3c11-profil40	0.0305	19.307	51.4495	0.5541	0.0155	1.0797	26.6347	0.9874	0.0752	0	0	100.134	146	55.1236	0.554641
ROS2-l3c11-profil40	0.0186	19.0978	51.3673	0.5297	0	1.1539	26.3444	0.9929	0.1372	0	0	99.6419	148	55.0271	0.554508
ROS2-l3c11-profil40	0.0372	18.8786	51.2967	0.5834	0.0123	1.1377	26.3243	0.9066	0.1727	0	0	99.3496	150	54.7777	0.552629
ROS2-l3c11-profil40	0.0203	19.2195	51.462	0.5225	0	1.123	26.3888	0.9797	0.1373	0.0155	0.001	99.8695	152	55.18	0.555797
ROS2-l3c11-profil40	0	19.1305	51.6637	0.6037	0.0084	1.1436	26.2737	1.0181	0.1373	0.0014	0	99.9805	154	55.1441	0.555339
ROS2-l3c11-profil40	0	19.2277	51.4605	0.5672	0.011	1.169	26.4424	0.9951	0.1637	0	0	100.037	158	55.0907	0.555279
ROS2-l3c11-profil40	0	19.0675	51.6394	0.6284	0.0084	1.1461	26.4247	0.9364	0.1727	0	0.003	100.027	160	54.9253	0.553908
ROS2-l3c11-profil40	0.0034	19.2995	51.335	0.5798	0.0097	1.0822	25.7135	0.942	0.1728	0	0.009	99.1468	162	55.9367	0.563328
ROS2-l3c11-profil40	0.0186	19.1926	51.2696	0.5782	0	1.167	25.9697	0.9179	0.1108	0	0.012	99.2364	164	55.4697	0.559829
ROS2-l3c11-profil40	0.0406	19.1241	51.0746	0.6037	0	1.0989	26.4713	0.9987	0.1328	0.0155	0.002	99.5624	166	55.011	0.553652
ROS2-l3c11-profil40	0.0389	19.1635	51.2263	0.5658	0	1.2145	26.6344	0.9548	0.1416	0	0	99.9399	168	54.7871	0.553096
ROS2-l3c11-profil40	0.0152	19.0058	51.3982	0.5572	0	1.0643	25.84	0.945	0.1241	0	0.011	98.9608	170	55.4642	0.558357
ROS2-l3c11-profil40	0.0742	19.0282	51.4881	0.6207	0.0006	1.1611	26.0126	0.9371	0.1817	0	0.011	99.5155	172	55.2253	0.557137
ROS2-l3c11-profil40	0.0051	18.929	51.7096	0.635	0.0032	1.1435	26.0307	1.0886	0.0886	0	0.005	99.6383	174	55.1	0.554281
ROS2-l3c11-profil40	0.0489	19.1741	51.5064	0.5756	0	1.1523	25.9069	1.0345	0.0798	0	0	99.4784	176	55.5194	0.559086
ROS2-l3c11-profil40	0.0489	19.1188	51.3357	0.6058	0.0207	1.1687	26.0121	0.8906	0.1418	0.017	0.004	99.3641	178	55.3344	0.558745
ROS2-l3c11-profil40	0	19.318	51.045	0.5793	0	1.123	26.1017	0.9221	0.1151	0	0.01	99.2142	180	55.5626	0.560189
ROS2-l3c11-profil40	0	18.8955	51.278	0.5856	0	1.1074	25.8487	1.1256	0.0797	0	0	98.9205	182	55.2623	0.555163
ROS2-l3c11-profil40	0.0118	19.0456	51.0269	0.6081	0	1.1	26.2973	0.8895	0.1504	0	0.001	99.1307	184	55.0629	0.555207
ROS2-l3c11-profil40	0.076	19.1106	51.083	0.5528	0.0162	1.0926	26.0888	1.0695	0.1107	0	0.006	99.2061	186	55.3425	0.556286
ROS2-l3c11-profil40	0.0423	19.0184	51.0713	0.5547	0	1.1255	26.4372	0.9573	0.1416	0	0.005	99.3533	188	54.8738	0.552967
ROS2-l3c11-profil40	0.0405	19.143	50.9417	0.6394	0.0265	1.1492	26.0001	0.9471	0.1063	0.0664	0.01	99.0703	190	55.3989	0.558643
ROS2-l3c11-profil40	0.0813	18.9951	51.2677	0.5837	0.0045	1.1706	26.6726	0.9925	0.0929	0	0.025	99.886	192	54.5843	0.550229
ROS2-l3c11-profil40	0.054	18.8971	51.8921	0.5404	0.0408	1.149	25.9954	0.9639	0.1817	0	0	99.7144	194	55.0837	0.55534
ROS2-l3c11-profil40	0.0372	18.8549	51.0431	0.5117	0.0104	1.0942	26.1357	0.9611	0.0975	0	0.007	98.7527	196	54.9653	0.553532
ROS2-l3c11-profil40	0.0321	18.9687	50.9529	0.5493	0.0278	1.0843	26.3087	0.841	0.1195	0	0.002	98.8864	198	54.9706	0.554551
ROS2-l3c11-profil40	0.0271	19.1262	51.4063	0.5336	0.022	1.1885	26.7639	1.0417	0.1284	0	0	100.238	200	54.6544	0.550673
ROS2-l3c11-profil40	0.0017	18.9339	51.097	0.5707	0.0091	1.0921	26.1021	0.9882	0.1107	0	0	98.9055	202	55.1014	0.554621
ROS2-l3c11-profil40	0.0372	18.8206	51.3223	0.5565	0.0194	1.1417	26.0559	1.0648	0.1241	0	0.0181	99.1605	204	54.9373	0.552852
ROS2-l3c11-profil40	0.059	18.9136	51.086	0.5678	0.011	1.1877	25.8535	0.9255	0.1417	0	0.007	98.7528	206	55.1886	0.557215
ROS2-l3c11-profil40	0.1637	19.0878	50.485	0.5541	0	1.1271	25.8134	1.0667	0.1107	0	0.0862	98.4947	208	55.5217	0.558531
ROS2-l3c11-profil40	0.1552	18.8717	51.325	0.5614	0.0032	1.1213	25.9285	1.0776	0.1196	0	0.0611	99.2246	210	55.1428	0.554566
ROS2-l3c11-profil40	0.0085	18.8775	51.3515	0.5647	0.0006	1.1054	26.5175	1.0137	0.0929	0	0	99.5324	212	54.6412	0.54989
ROS2-l3c11-profil40	0.0456	19.0398	51.0366	0.632	0.0058	1.1464	26.1882	0.9714	0.0841	0	0.004	99.1539	214	55.0997	0.55537
ROS2-l3c11-profil40	0.0253	19.1045	51.5041	0.5828	0	1.136	26.1896	0.9736	0.1283	0	0	99.6442	216	55.1943	0.556174
ROS2-l3c11-profil40	0.0152	19.1079	51.4349	0.5956	0	1.0565	26.0616	0.99	0.0974	0.0396	0	99.3986	218	55.4051	0.557232
ROS2-l3c11-profil40	0	19.0122	51.3734	0.5288	0.0252	1.1725	26.06	0.9031	0.1549	0.0423	0.008	99.2806	220	55.1488	0.556811
ROS2-l3c11-profil40	0	19.0951	51.203	0.5233	0	1.1067	26.4455	1.0653	0.1238	0.0282	0.004	99.595	222	54.9875	0.552902
ROS2-l1c7-profil36	0	16.5697	51.682	0.7717	0.0084	1.0756	26.8357	0.9863	0.1462	0	0.0211	98.0967	0	51.1451	0.514831
ROS2-l1c7-profil36	0.0171	17.1962	50.9442	0.6589	0	1.0784	26.9347	0.9809	0.0665	0.1656	0	98.0425	2	51.9814	0.523258
ROS2-l1c7-profil36	0.0379	17.1967	50.8402	0.6378	0.0091	1.0431	27.6481	0.9395	0.1018	0	0	98.4542	4	51.3997	0.517336
ROS2-l1c7-profil36	0.0172	17.1651	50.6694	0.6866	0	1.0634	27.3389	1.0722	0.1018	0	0.001	98.1157	6.1	51.599	0.518407
ROS2-l1c7-profil36	0.0035	16.8994	49.9248	0.6103	0.0065	1.1075	28.0403	1.1057	0.0795	0	0.013	97.7904	8.1	50.5579	0.50813
ROS2-l1c7-profil36	0.0588	16.8125	49.6856	0.5704	0	1.1083	27.8722	1.1054	0.1545	0	0	97.3677	10.1	50.5712	0.508289
ROS2-l1c7-profil36	0.0259	17.1767	50.0477	0.6201	0	1.0833	28.0948	1.1566	0.1104	0.0776	0.002	98.395	12.1	50.9448	0.51129
ROS2-l1c7-profil36	0.0139	16.8855	49.7444	0.5547	0	1.0708	28.4834	1.0852	0.1146	0	0.007	97.9594	14.1	50.2035	0.50433
ROS2-l1c7-profil36	0.0485	17.0998	49.6599	0.5811	0.0045	1.0257	28.3593	1.0668	0.1588	0	0.01	98.0145	16.1	50.6715	0.508691
ROS2-l1c7-profil36	0.0381	17.0638	49.8037	0.6139	0.0045	1.0954	28.421	1.1635	0.0794	0	0	98.2833	18.1	50.492	0.506813
ROS2-l1c7-profil36	0.0243	17.0491	49.5374	0.5348	0.0026	1.0943	28.8956	1.0946	0.0176	0	0	98.2503	20.1	50.0769	0.503202
ROS2-l1c7-profil36	0	16.9585	50.0318	0.5223	0.0077	1.1045	28.8303	1.2035	0.0925	0	0	98.7512	22.1	49.9868	0.501495
ROS2-l1c7-profil36	0.0225	16.9578	49.6878	0.5635	0	1.0805	28.4502	1.1583	0.1058	0	0	98.0264	24.1	50.3277	0.505053
ROS2-l1c7-profil36	0.0295	16.8833	49.9496	0.5431	0.0039	1.0686	28.9164	1.0443	0.1058	0	0.003	98.5474	26.2	49.8426	0.50101
ROS2-l1c7-profil36	0.0296	16.9212	49.0658	0.5645	0	1.0867	28.7208	1.2683	0.1233	0	0	97.7803	28.2	50.0414	0.50131
ROS2-l1c7-profil36	0.0504	17.0187	49.2949	0.6058	0	1.0645	28.8737	1.2094	0.1366	0	0.005	98.2591	30.2	50.0819	0.50197
ROS2-l1c7-profil36	0	16.9828	49.2904	0.5885	0.0077	1.098	29.0575	1.2362	0.1982	0	0.021	98.4803	32.2	49.8424	0.499697
ROS2-l1c7-profil36	0.0261	17.1276	49.5992	0.5576	0.011	1.0446	29.3201	1.1201	0.0969	0	0.01	98.9132	34.2	49.8958	0.500626
ROS2-l1c7-profil36	0.0382	16.9638	49.537	0.5612	0.0103	1.0875	28.7612	1.1506	0.097	0	0	98.207	36.2	50.0699	0.502596
ROS2-l1c7-profil36	0.0104	17.0225	49.2856	0.5961	0.0032	1.0217	28.8311	1.2529	0.119	0	0.008	98.1506	38.2	50.1682	0.502014
ROS2-l1c7-profil36	0	17.1259	49.392	0.5126	0.0116	1.0368	28.3071	1.2159	0.075	0	0	97.677	40.2	50.7417	0.508235
ROS2-l1c7-profil36	0.0278	17.0433	49.5589	0.5795	0.0103	1.0743	28.814	1.3231	0.0969	0	0	98.5281	42.2	50.157	0.501871
ROS2-l1c7-profil36	0.0399	17.31	49.266	0.5163	0.0026	1.0386	28.6436	1.1445	0.097	0	0	98.0585	44.2	50.7248	0.508682
ROS2-l1c7-profil36	0.0451	17.2019	49.3367	0.528	0	1.0041	28.7327	1.0902	0.0925	0.031	0.01	98.0723	46.3	50.5308	0.50683
ROS2-l1c7-profil36	0.0399	17.2983	49.8494	0.5395	0	1.1062	28.8691	1.1255	0.1058	0	0	98.9337	48.3	50.4489	0.506789
ROS2-l1c7-profil36	0.0122	17.1663	49.3667	0.5979	0	1.0678	28.6862	1.1471	0.1102	0	0	98.1545	50.3	50.4498	0.506219
ROS2-l1c7-profil36	0	17.0157	49.1805	0.5612	0	1.0404	28.5069	1.3123	0.1278	0	0	97.7448	52.3	50.4085	0.504117
ROS2-l1c7-profil36	0	17.3982	49.2314	0.5079	0	1.0563	28.6289	1.1393	0.1675	0	0.006	98.1355	54.3	50.8452	0.510119
ROS2-l1c7-profil36	0.0399	17.2043	49.6879	0.5814	0.0194	1.0759	28.5792	1.2395	0.1323	0	0.007	98.5667	56.3	50.5855	0.506884
ROS2-l1c7-profil36	0	17.1358	49.2843	0.583	0.0136	1.0518	28.6313	1.188	0.1014	0	0.004	97.9931	58.3	50.4681	0.505888
ROS2-l1c7-profil36	0	17.0154	49.7438	0.5705	0.0078	1.0013	28.1718	1.1712	0.212	0	0.003	97.897	60.3	50.7328	0.50815
ROS2-l1c7-profil36	0.0486	16.9889	49.3237	0.5551	0	1.0886	28.3416	1.2116	0.1413	0	0	97.6995	62.3	50.456	0.505972
ROS2-l1c7-profil36	0.0226	17.1215	49.0614	0.5656	0	1.041	28.8917	1.1937	0.1323	0	0	98.0299	64.3	50.2425	0.503458
ROS2-l1c7-profil36	0	17.2268	49.2338	0.5478	0	1.0722	28.482	1.2053	0.0971	0	0.001	97.866	66.4	50.7034	0.508318
ROS2-l1c7-profil36	0.0104	17.0512	49.5362	0.5171	0	1.0426	28.2672	1.1277	0.0618	0	0	97.6143	68.4	50.6598	0.508238
ROS2-l1c7-profil36	0.0192	17.1962	49.0242	0.579	0.0123	1.0174	28.9084	1.1456	0.1588	0	0	98.061	70.4	50.3625	0.504813
ROS2-l1c7-profil36	0	17.005	49.1826	0.6006	0.0013	1.0416	28.5958	1.1077	0.075	0	0.001	97.6105	72.4	50.3171	0.504953
ROS2-l1c7-profil36	0.0209	17.0835	48.9822	0.614	0.0006	1.0061	29.0015	1.2256	0.0881	0.1423	0.014	98.1788	74.4	50.1331	0.501726
ROS2-l1c7-profil36	0.0452	17.1124	49.3139	0.5985	0.0058	1.0376	28.7928	1.2044	0.0661	0	0.002	98.1788	76.4	50.3147	0.504058
ROS2-l1c7-profil36	0	17.4485	49.2422	0.6218	0	1.0472	29.0287	1.1282	0.0617	0	0.028	98.6064	78.4	50.5958	0.507601
ROS2-l1c7-profil36	0.0173	17.4094	49.2853	0.5869	0	1.0107	28.527	1.2076	0.0794	0	0.03	98.1537	80.4	50.9952	0.510555
ROS2-l1c7-profil36	0.007	17.3462	48.9866	0.5538	0	0.9942	28.9353	1.1687	0.1057	0.0676	0.005	98.1702	82.4	50.5819	0.506566
ROS2-l1c7-profil36	0.0277	17.686	49.1957	0.6098	0	1.01	28.3939	1.1127	0.075	0	0	98.1109	84.4	51.5016	0.516425
ROS2-l1c7-profil36	0.0398	17.8286	49.5361	0.6075	0	1.0573	28.563	1.1424	0.1235	0	0.004	98.9023	86.5	51.5096	0.516751
ROS2-l1c7-profil36	0.0276	17.6574	49.3873	0.5976	0.0006	1.046	28.1483	1.0865	0.0662	0	0.003	98.0206	88.5	51.6295	0.518333
ROS2-l1c7-profil36	0.0052	17.5503	49.5014	0.5445	0	1.0354	28.0051	1.1956	0.1104	0	0.001	97.9489	90.5	51.6107	0.517094
ROS2-l1c7-profil36	0.0242	17.4944	49.357	0.5684	0.0084	1.0534	28.1375	1.1626	0.0309	0	0	97.8367	92.5	51.399	0.515452
ROS2-l1c7-profil36	0.0655	17.5815	49.5279	0.5164	0.0168	1.0301	27.7138	1.0015	0.0929	0	0.0181	97.5645	94.5	51.9101	0.521741
ROS2-l1c7-profil36	0.0707	17.8013	49.6553	0.4939	0.0013	1.0487	27.9352	1.1118	0.0795	0	0	98.1978	96.5	52.0103	0.521964
ROS2-l1c7-profil36	0.0535	17.9073	49.4171	0.5627	0.0136	1.092	27.8509	1.1426	0.0796	0	0.001	98.1202	98.5	52.183	0.523902
ROS2-l1c7-profil36	0.019	17.9375	49.5655	0.662	0.0207	1.0052	27.6808	1.106	0.1063	0.2942	0	98.3971	100.5	52.4662	0.526109
ROS2-l1c7-profil36	0.0121	17.9995	50.0841	0.6078	0	1.0854	27.9469	1.1706	0.1594	0	0	99.0659	102.5	52.2366	0.524116
ROS2-l1c7-profil36	0.0795	18.1049	49.4671	0.5799	0	1.0537	28.3457	1.0935	0.2078	0	0	98.9321	104.5	52.0795	0.522841
ROS2-l1c7-profil36	0.0069	17.6773	49.4178	0.4787	0.0058	1.0727	27.7328	1.0608	0.1105	0	0.0201	97.5834	106.5	51.9826	0.522411
ROS2-l1c7-profil36	0.031	17.8428	49.1788	0.5674	0.0272	1.0847	27.553	1.1148	0.1282	0	0.001	97.5289	108.6	52.3565	0.525821
ROS2-l1c7-profil36	0.0121	17.8577	49.5385	0.5546	0.0214	1.0734	27.7012	0.9773	0.1018	0	0.003	97.8409	110.6	52.2623	0.525951
ROS2-l1c7-profil36	0.0259	17.8465	49.5634	0.5786	0	1.0915	27.6189	1.1	0.0576	0	0.0141	97.8963	112.6	52.2974	0.52543
ROS2-l1c7-profil36	0.0069	18.0269	49.6714	0.5386	0.0201	1.0588	27.8063	1.1235	0.0442	0.0353	0.015	98.3471	114.6	52.4235	0.526112
ROS2-l1c7-profil36	0.012	18.1692	49.7251	0.5664	0.0091	1.0694	27.4537	1.0832	0.0974	0	0	98.1855	116.6	52.911	0.531481
ROS2-l1c7-profil36	0	17.9045	49.8833	0.4934	0	1.0952	27.4084	0.9911	0.1372	0	0	97.9133	118.6	52.5558	0.529037
ROS2-l1c7-profil36	0.0069	18.059	49.7557	0.5266	0	1.0594	27.76	1.1264	0.0796	0.0113	0.005	98.3901	120.6	52.5069	0.526929
ROS2-l1c7-profil36	0	18.0257	49.9517	0.5415	0	1.0708	27.4704	1.1112	0.1107	0	0.006	98.2882	122.6	52.6974	0.529113
ROS2-l1c7-profil36	0.0497	18.0235	49.5891	0.5833	0	1.0429	26.9801	1.0217	0.1063	0.0198	0.0141	97.4306	124.6	53.153	0.534193
ROS2-l1c7-profil36	0.0414	18.0677	49.1599	0.5631	0.0207	1.0901	27.7428	1.1617	0.1062	0	0.0562	98.0097	126.6	52.4999	0.526889
ROS2-l1c7-profil36	0.0086	18.3209	49.8348	0.586	0.0078	1.1019	28.2434	1.0803	0.1283	0	0.009	99.3211	128.7	52.4095	0.52678
ROS2-l1c7-profil36	0.0069	18.1092	49.8585	0.5894	0	1.108	27.75	0.9235	0.124	0.0354	0.01	98.5149	130.7	52.5314	0.529486
ROS2-l1c7-profil36	0.0034	18.2515	49.2582	0.535	0	1.0645	27.49	1.07	0.1239	0	0.006	97.8026	132.7	52.9977	0.532406
ROS2-l1c7-profil36	0.0034	18.1072	49.5625	0.5669	0.0143	1.0266	27.358	1.0489	0.1639	0	0.012	97.8638	134.7	52.9563	0.53177
ROS2-l1c7-profil36	0.0189	18.3487	49.8105	0.5148	0	1.0658	27.4499	1.189	0.0976	0.0227	0.001	98.5188	136.7	53.1632	0.533029
ROS2-l1c7-profil36	0.0481	18.1106	49.8252	0.4902	0	1.0689	27.1983	1.148	0.0843	0	0	97.9737	138.7	53.0528	0.532337
ROS2-l1c7-profil36	0	18.1235	49.8844	0.496	0	1.075	27.5266	1.0393	0.0754	0	0.007	98.2272	140.7	52.7792	0.530606
ROS2-l1c7-profil36	0.0052	18.2199	49.5818	0.5535	0.0169	1.0247	27.429	1.0877	0.0887	0	0.006	98.0134	142.7	53.0514	0.532351
ROS2-l1c7-profil36	0	18.1102	49.388	0.5228	0.0136	1.0563	27.0798	0.9736	0.102	0	0	97.2463	144.7	53.1699	0.534935
ROS2-l1c7-profil36	0.0069	18.086	49.3613	0.5405	0.0013	1.0988	27.8713	1.1511	0.115	0	0	98.2323	146.7	52.406	0.526129
ROS2-l1c7-profil36	0.0017	18.2463	49.929	0.504	0.0032	1.0478	27.2904	1.0955	0.164	0	0.006	98.2879	148.8	53.1821	0.533854
ROS2-l1c7-profil36	0.0086	18.4198	49.7371	0.566	0.0013	1.1131	27.2733	1.0791	0.1064	0	0.0151	98.3197	150.8	53.3599	0.536504
ROS2-l1c7-profil36	0.0258	18.1835	49.7403	0.5313	0.013	1.0436	27.2106	1.1311	0.0532	0	0	97.9324	152.8	53.1704	0.533379
ROS2-l1c7-profil36	0.0103	18.2175	49.9196	0.5138	0	1.0738	27.4796	1.0352	0.0443	0	0.0121	98.3061	154.8	52.9499	0.53234
ROS2-l1c7-profil36	0.0224	18.1611	50.0963	0.5733	0	1.0568	27.7126	1.0462	0.0842	0.0042	0	98.7571	156.8	52.6909	0.529446
ROS2-l1c7-profil36	0.012	18.2851	50.0614	0.5784	0.0168	1.0804	27.4747	1.1654	0.1196	0	0	98.7938	158.8	53.0391	0.532157
ROS2-l1c7-profil36	0	18.2697	50.2056	0.4729	0.0195	1.0809	26.3435	1.1191	0.1421	0	0	97.6532	160.8	54.0123	0.542384
ROS2-l1c7-profil36	0.0103	18.2146	50.0789	0.5037	0	1.0262	27.282	1.0164	0.0931	0	0	98.2252	162.8	53.1702	0.534198
ROS2-l1c7-profil36	0	18.283	50.072	0.5117	0	1.1206	26.5271	1.1183	0.1287	0.0269	0	97.7883	164.8	53.8211	0.540919
ROS2-l1c7-profil36	0	18.1741	49.8154	0.4643	0	1.0996	27.1452	1.1943	0.0843	0	0.003	97.9802	166.8	53.152	0.533263
ROS2-l1c7-profil36	0	18.3553	49.8191	0.5406	0.0162	1.0606	27.0192	1.0324	0.1333	0	0	97.9768	168.9	53.5528	0.538287
ROS2-l1c7-profil36	0.0412	18.1111	49.6172	0.5215	0.0266	1.1492	26.5912	1.0981	0.1155	0	0.0292	97.3008	170.9	53.4968	0.53818
ROS2-l1c7-profil36	0.1839	17.8617	49.2481	0.5166	0.0429	1.1197	26.7237	1.1116	0.1244	0	0.0533	96.9859	172.9	53.0678	0.533423
ROS2-l1c7-profil36	0	18.7018	49.7034	0.472	0.0097	1.0841	26.6547	1.1455	0.0976	0	0	97.8689	174.9	54.3119	0.545151
ROS2-l1c7-profil36	0.0533	18.284	49.6833	0.5123	0	1.0611	27.1736	1.1317	0.0443	0	0.009	97.9527	176.9	53.3204	0.53507
ROS2-l1c7-profil36	0.0086	18.0596	50.065	0.5328	0	1.092	27.0315	1.1047	0.142	0	0.004	98.0403	178.9	53.1025	0.533491
ROS2-l1c7-profil36	0.0326	18.0881	49.7546	0.4713	0.0026	1.1115	26.9822	1.1039	0.102	0	0	97.649	180.9	53.1631	0.534327
ROS2-l1c7-profil36	0.012	18.2336	49.9849	0.4952	0.011	1.1087	27.249	1.0956	0.1374	0.034	0.001	98.3625	182.9	53.1329	0.534043
ROS2-l1c7-profil36	0.0843	18.3359	49.8069	0.4268	0	1.1009	27.667	1.0867	0.1107	0	0.003	98.6223	184.9	52.9203	0.531871
ROS2-l1c7-profil36	0.0224	18.4111	49.9465	0.4951	0.0019	1.1094	27.4316	1.0882	0.1818	0	0	98.6881	186.9	53.2153	0.534922
ROS2-l1c7-profil36	0.0052	18.2903	49.8921	0.5408	0.0169	1.0986	27.3428	1.1713	0.0709	0	0	98.4288	189	53.1401	0.533324
ROS2-l1c7-profil36	0.0103	18.4865	50.1148	0.5157	0.013	1.0824	27.7923	1.1989	0.2082	0	0	99.4221	191	53.0372	0.531848
ROS2-l1c7-profil36	0.0138	18.2378	50.1607	0.5322	0.0071	1.1123	27.446	1.0851	0.164	0.0269	0	98.7859	193	52.9641	0.53247
ROS2-l1c7-profil36	0.0034	18.4495	50.1396	0.5033	0	1.1079	27.4168	1.058	0.1419	0	0	98.8206	195	53.2816	0.535836
ROS2-l1c7-profil36	0	18.412	49.8774	0.5199	0	1.102	27.517	1.0415	0.0931	0	0	98.563	197	53.1511	0.534602
ROS2-l1c7-profil36	0	18.4466	49.89	0.5019	0.0045	1.0703	27.1901	1.0622	0.0622	0	0.0181	98.2458	199	53.516	0.537746
ROS12-l3c8-profil13	0.02	16.4873	54.092	0.7201	0.0192	1.0913	25.9516	0.9969	0.1137	0	0.002	99.4941	0	51.7975	0.521546
ROS12-l3c8-profil13	0	17.3937	53.4899	0.6565	0.0019	1.1347	26.5874	0.944	0.0963	0	0.0159	100.32	2	52.5099	0.529563
ROS12-l3c8-profil13	0.015	17.9568	53.0591	0.6182	0.0128	1.0686	26.2933	1.0519	0.1576	0	0.0139	100.247	4	53.6421	0.539165
ROS12-l3c8-profil13	0.0285	17.912	53.0212	0.5428	0.0294	1.1058	26.8133	0.9657	0.1401	0.0573	0	100.616	6	53.0744	0.534643
ROS12-l3c8-profil13	0.0101	17.8301	52.8604	0.5903	0.0013	1.1069	26.8572	1.0164	0.0963	0.0796	0.005	100.454	8	52.9203	0.532651
ROS12-l3c8-profil13	0.0084	17.7863	52.5256	0.5673	0.0045	1.1264	26.8058	0.9945	0.0569	0	0	99.8757	10	52.8823	0.532696
ROS12-l3c8-profil13	0.0118	17.6583	52.1489	0.5837	0.0032	1.108	27.4119	1.0733	0.0873	0.06	0	100.146	12	52.1932	0.524826
ROS12-l3c8-profil13	0.0439	17.5362	52.1304	0.5687	0.0166	1.0696	27.6902	1.0456	0.1352	0	0	100.237	14	51.8225	0.520914
ROS12-l3c8-profil13	0	17.6598	52.6113	0.6211	0.007	1.0724	27.5352	1.025	0.1266	0	0.0049	100.663	16	52.1282	0.524197
ROS12-l3c8-profil13	0.0085	17.4565	51.7357	0.5341	0	1.0244	28.8195	1.1663	0.1609	0	0	100.906	18	50.8043	0.509133
ROS12-l3c8-profil13	0.0136	17.3917	51.6035	0.5835	0.0089	1.034	28.2525	1.1254	0.1434	0.0222	0.0039	100.183	20	51.1757	0.513324
ROS12-l3c8-profil13	0.0153	17.1103	52.1925	0.6087	0.0051	1.0118	28.4584	1.0681	0.0131	0.0153	0	100.499	22	50.6185	0.507993
ROS12-l3c8-profil13	0.0475	17.3587	51.6521	0.614	0.0025	0.957	28.2894	1.1668	0.0348	0.0237	0.0069	100.153	24	51.1804	0.51218
ROS12-l3c8-profil13	0.0392	17.2857	51.6903	0.5554	0	0.96	29.07	1.1925	0.1043	0	0	100.897	26	50.4195	0.504378
ROS12-l3c8-profil13	0	17.366	51.526	0.5435	0.0166	0.8861	28.7614	1.1202	0.0608	0	0	100.281	28	50.8703	0.508709
ROS12-l3c8-profil13	0.0153	17.318	51.401	0.5225	0	0.9011	28.6544	1.2461	0.0609	0	0.0079	100.127	30	50.8746	0.507846
ROS12-l3c8-profil13	0	17.3651	51.5403	0.557	0.0089	0.8741	29.5088	1.1702	0.0565	0.0736	0.0138	101.168	32	50.2643	0.502111
ROS12-l3c8-profil13	0	17.2873	51.4805	0.5837	0.0217	0.8587	28.6758	1.118	0.113	0	0	100.139	34	50.8579	0.508309
ROS12-l3c8-profil13	0.0273	16.9591	51.5363	0.6963	0	0.9652	28.9015	1.0591	0.1609	0	0.0079	100.314	36	50.0765	0.502129
ROS12-l3c8-profil13	0.0017	17.0392	51.3254	0.6198	0	1.0384	28.5522	1.1734	0.1173	0	0.0177	99.8852	38	50.4072	0.505262
ROS12-l3c8-profil13	0.0323	17.2581	51.317	0.6902	0	1.0474	28.6249	1.1628	0.1217	0	0	100.254	40	50.6559	0.507933
ROS12-l3c8-profil13	0	17.1735	51.5166	0.6852	0	1.0365	28.6053	1.1119	0.0956	0	0.0059	100.231	42	50.5611	0.507302
ROS12-l3c8-profil13	0.0119	17.594	51.4577	0.741	0.0159	1.0113	28.6465	1.0826	0.2086	0	0.0138	100.783	44	51.1582	0.51325
ROS12-l3c8-profil13	0	17.2583	51.248	0.7162	0.0115	1.1308	27.9585	1.1844	0.213	0	0.0099	99.7307	46	51.1273	0.513399
ROS12-l3c8-profil13	0.0458	17.336	51.427	0.7452	0	1.0748	28.4714	1.1833	0.1564	0	0	100.44	48	50.8674	0.510174
ROS12-l3c8-profil13	0.0203	17.6164	51.5248	0.7511	0.0095	1.1368	28.4954	1.1812	0.1999	0	0.0118	100.947	50	51.1819	0.513999
ROS12-l3c8-profil13	0	17.9046	51.6087	0.8302	0.0248	1.0895	27.946	1.0356	0.1132	0.0209	0.0089	100.582	52	52.101	0.523978
ROS12-l3c8-profil13	0.0693	17.6578	51.305	0.7691	0	1.097	28.0883	1.0725	0.2175	0	0	100.277	54	51.6256	0.518973
ROS12-l3c8-profil13	0.0507	17.8172	51.2679	0.7593	0.0025	1.106	28.0813	1.137	0.1436	0.0306	0	100.396	56	51.8461	0.520718
ROS12-l3c8-profil13	0	17.8078	51.274	0.7854	0.0191	1.1472	27.3643	1.0178	0.2483	0	0.003	99.6669	58	52.4013	0.527838
ROS12-l3c8-profil13	0.0405	18.0639	51.7608	0.7883	0.0344	1.1513	27.9312	1.023	0.1438	0.064	0.0227	101.024	60	52.2673	0.526424
ROS12-l3c8-profil13	0.1667	18.0542	50.9915	0.895	0.0669	1.0694	27.614	1.0258	0.1046	0.0028	0.153	100.144	62	52.6146	0.52901
ROS12-l3c8-profil13	0.042	18.2584	51.3065	0.7853	0.0191	1.0799	27.2647	1.0204	0.1481	0	0	99.9245	64	53.1852	0.534912
ROS12-l3c8-profil13	0.0117	18.3502	51.697	0.7529	0.0108	1.113	27.1479	1.0341	0.1002	0	0.0069	100.225	66	53.3747	0.537065
ROS12-l3c8-profil13	0.0536	18.4032	51.0846	0.7555	0.014	1.1709	26.9895	0.9508	0.1264	0	0	99.5484	68	53.5199	0.539931
ROS12-l3c8-profil13	0.0235	18.4457	51.3688	0.7539	0	1.1025	27.2667	0.9832	0.1525	0.025	0	100.122	70	53.4123	0.537764
ROS12-l3c8-profil13	0.0318	18.3691	51.6341	0.6858	0.0197	1.0799	27.0068	1.0653	0.1524	0.0083	0	100.053	72	53.5607	0.538289
ROS12-l3c8-profil13	0	18.7068	51.6227	0.7862	0.0064	1.1216	26.7653	0.9655	0.1484	0.0446	0	100.167	74	54.1785	0.545857
ROS12-l3c8-profil13	0.0267	18.5645	51.7079	0.7327	0	1.2209	26.728	0.8774	0.1702	0.0738	0.0059	100.108	76	53.9098	0.545097
ROS12-l3c8-profil13	0.005	18.6139	51.0677	0.7235	0.0089	1.4957	26.9514	1.0577	0.1525	0.1416	0.0197	100.238	78	53.4752	0.542136
ROS12-l3c8-profil13	0	18.57	51.2223	0.7266	0	1.1472	26.5559	1.037	0.1221	0.039	0	99.4201	80	54.1523	0.545264
ROS12-l3c8-profil13	0.0469	18.6157	51.5826	0.7484	0.0076	1.0631	27.041	1.0049	0.0785	0	0	100.189	82	53.8811	0.54184
ROS12-l3c8-profil13	0.0184	18.6797	51.9128	0.7959	0	1.0859	27.1985	0.9598	0.1526	0.0028	0.002	100.808	84	53.8036	0.541704
ROS12-l3c8-profil13	0	18.7575	51.3826	0.8413	0	1.1207	26.8172	1.0808	0.1004	0	0	100.101	86	54.2011	0.545025
ROS12-l3c8-profil13	0	18.6997	51.4215	0.7647	0.0064	1.0871	27.0844	0.8796	0.253	0.0209	0.0128	100.23	88	53.9282	0.543697
ROS12-l3c8-profil13	0.015	18.7984	51.8329	0.8234	0	1.0547	26.8556	1.0004	0.2138	0	0	100.594	90	54.2957	0.545948
ROS12-l3c8-profil13	0	18.8408	51.7589	0.8225	0	1.1453	26.9104	0.9921	0.1483	0	0	100.618	92	54.2017	0.546094
ROS12-l3c8-profil13	0.045	19.0061	52.0074	0.7855	0.0006	1.1035	26.7712	0.9232	0.1572	0.0111	0.0049	100.816	94	54.5875	0.550119
ROS12-l3c8-profil13	0.0499	19.0876	51.6163	0.7175	0.0051	1.1008	26.171	0.9553	0.1878	0.0181	0.0059	99.9153	96	55.2295	0.556293
ROS12-l3c8-profil13	0.045	18.9823	51.9244	0.7215	0.007	1.1973	26.5448	0.9096	0.1703	0	0	100.502	98	54.65	0.551963
ROS12-l3c8-profil13	0.0217	18.8975	52.1701	0.6901	0	1.14	26.5571	1.0188	0.1789	0	0	100.674	100	54.5931	0.54975
ROS12-l3c8-profil13	0.0416	19.2427	51.7115	0.7136	0.007	1.1615	26.4407	0.9656	0.1746	0	0.0158	100.475	102	55.12	0.555756
ROS12-l3c8-profil13	0.0167	19.1937	51.4916	0.6665	0.0121	1.1342	26.8044	1.0102	0.1526	0.0028	0.0049	100.49	104	54.7672	0.551468
ROS12-l3c8-profil13	0.0217	18.9316	51.8672	0.6356	0	1.1573	26.5792	0.9358	0.1265	0	0	100.255	106	54.5986	0.550753
ROS12-l3c8-profil13	0.015	19.1755	51.9452	0.6382	0.0089	1.1648	26.3766	0.9046	0.1834	0.0237	0	100.436	108	55.0866	0.556028
ROS12-l3c8-profil13	0	19.2093	51.625	0.6185	0	1.1852	26.4458	1.0857	0.048	0	0.0158	100.233	110	55.0456	0.554188
ROS12-l3c8-profil13	0	19.0521	51.617	0.659	0.0108	1.1508	26.7534	0.9015	0.1571	0	0.003	100.305	112	54.6098	0.551072
ROS12-l3c8-profil13	0.035	18.9948	52.1051	0.6494	0.0281	1.1224	26.5483	1.094	0.0567	0.0265	0.0079	100.668	114	54.7481	0.550418
ROS12-l3c8-profil13	0	18.8921	51.7987	0.6359	0.0108	1.1681	26.7275	0.992	0.2007	0.0223	0	100.448	116	54.404	0.548397
ROS12-l3c8-profil13	0.0284	18.8995	51.6297	0.5996	0.0013	1.1348	26.5264	1.0146	0.1703	0.0557	0.0119	100.072	118	54.6288	0.55009
ROS12-l3c8-profil13	0.0017	18.9925	51.6832	0.6697	0.0166	1.1973	26.2135	0.9208	0.1311	0.0655	0.003	99.8947	120	54.9573	0.554991
ROS12-l3c8-profil13	0.0233	19.0279	51.6477	0.635	0.0096	1.1424	26.4736	0.9148	0.1484	0.0557	0.002	100.08	122	54.8347	0.55315
ROS12-l3c8-profil13	0.0334	18.9757	51.7978	0.5941	0.0083	1.0542	26.7998	1.0427	0.2268	0	0.002	100.535	124	54.5782	0.548389
ROS12-l3c8-profil13	0	18.7612	51.9298	0.5961	0.0128	1.1068	26.4583	0.9841	0.1135	0.0251	0	99.9876	126	54.539	0.549163
ROS12-l3c8-profil13	0	18.7311	52.0271	0.5787	0	1.1	26.1342	0.9711	0.179	0	0	99.7212	128	54.7968	0.551824
ROS12-l3c8-profil13	0.03	18.9112	52.2924	0.6053	0	1.1492	26.7833	0.9756	0.1919	0.2365	0	101.175	130	54.4013	0.548298
ROS12-l3c8-profil13	0.0067	18.778	52.108	0.5796	0	1.1596	26.2941	1.0774	0.1745	0	0.0178	100.195	132	54.6472	0.550014
ROS12-l3c8-profil13	0.035	18.9518	52.1746	0.5916	0.0191	1.1346	26.8159	0.9907	0.1786	0	0	100.892	134	54.4423	0.548402
ROS12-l3c8-profil13	0	18.9136	51.8919	0.5385	0.007	1.1567	26.9568	1.0416	0.1046	0	0	100.611	136	54.2442	0.546194
ROS12-l3c8-profil13	0	18.8929	51.3763	0.5419	0	1.1774	26.7079	1.0205	0.183	0.0236	0.0227	99.9463	138	54.4118	0.548325
ROS12-l3c8-profil13	0.0632	19.1696	51.6776	0.562	0.0064	1.1689	26.3488	0.9358	0.1614	0	0	100.094	140	55.099	0.555918
ROS12-l3c8-profil13	0.0483	19.1698	51.942	0.5594	0.0057	1.1998	26.7215	0.9134	0.1046	0.0306	0	100.695	142	54.7353	0.552773
ROS12-l3c8-profil13	0.025	19.1249	51.5562	0.5495	0.0006	1.1418	26.3381	0.8907	0.1091	0	0	99.7359	144	55.0816	0.555852
ROS12-l3c8-profil13	0.0367	18.8924	51.706	0.5386	0	1.0746	26.4804	0.9628	0.144	0.0655	0	99.9011	146	54.7287	0.550883
ROS12-l3c8-profil13	0	19.2128	51.8071	0.5012	0	1.1147	26.7732	0.9971	0.0872	0	0	100.493	148	54.8411	0.552109
ROS12-l3c8-profil13	0.0033	19.0498	51.5062	0.5673	0.0006	1.1494	26.3559	1.0694	0.1047	0	0.0079	99.8145	150	54.9597	0.553084
ROS12-l3c8-profil13	0.0133	18.9813	51.7796	0.5555	0.0134	1.0919	26.5827	1.0691	0.1177	0	0	100.205	152	54.7346	0.55016
ROS12-l3c8-profil13	0	19.1139	51.8502	0.5527	0.0096	1.1371	26.9849	1.0019	0.1874	0	0.0128	100.85	154	54.5029	0.548911
ROS12-l3c8-profil13	0.0434	19.0269	51.8258	0.5983	0.0038	1.1209	26.8775	1.0691	0.1003	0	0	100.666	156	54.5018	0.548129
ROS12-l3c8-profil13	0.0201	18.9959	51.7374	0.5805	0	1.1652	26.7909	1.0483	0.1265	0	0.0109	100.475	158	54.4875	0.548681
ROS12-l3c8-profil13	0	19.1147	51.8582	0.5366	0.0121	1.2023	26.5334	1.1552	0.1352	0.1002	0.003	100.651	160	54.8267	0.551554
ROS12-l3c8-profil13	0.04	18.7619	51.1631	0.5474	0.0076	1.6789	26.3315	1.0667	0.1397	0.343	0.0118	100.092	162	54.0061	0.549562
ROS12-l3c8-profil13	0.0116	18.636	50.964	0.5914	0.0032	2.4072	25.2844	1.0583	0.1226	1.1748	0.0602	100.314	164	53.9384	0.557602
ROS12-l3c8-profil13	0.0317	19.1298	51.9352	0.6511	0.0057	1.1517	26.6796	1.059	0.1309	0.0209	0.0069	100.802	166	54.7745	0.551314
ROS12-l3c8-profil13	0	19.0974	51.4354	0.658	0.0191	1.1738	26.4053	1.0384	0.1223	0.046	0.0059	100.002	168	54.9498	0.553539
ROS12-l3c8-profil13	0.0417	18.9926	51.8096	0.6672	0	1.1106	26.3375	1.0657	0.0917	0	0	100.117	170	54.9459	0.55254
ROS13-l4c8-profil30	0	16.5023	55.3467	0.6779	0	1.1503	26.6554	0.87	0.0306	0	0.0059	101.239	0	51.1183	0.516502
ROS13-l4c8-profil30	0.0417	17.8035	53.5704	0.6332	0	1.1318	26.4892	1.0125	0.1355	0	0.0139	100.832	2	53.1809	0.53562
ROS13-l4c8-profil30	0.0418	17.9096	53.0418	0.628	0.0077	1.0896	26.5951	1.0444	0.1354	0	0	100.493	4	53.2827	0.535852
ROS13-l4c8-profil30	0.0067	18.1785	52.7926	0.5812	0.0038	1.1025	26.5199	1.0016	0.1966	0	0.0109	100.394	6	53.7057	0.540624
ROS13-l4c8-profil30	0.0418	18.3982	52.8031	0.583	0	1.0799	26.9463	1.0277	0.1921	0	0.0178	101.09	8	53.6531	0.539556
ROS13-l4c8-profil30	0.0369	18.4555	52.6731	0.6133	0.014	1.1308	27.2286	1.0757	0.0567	0.0028	0	101.287	10	53.4272	0.537407
ROS13-l4c8-profil30	0.0234	18.5305	52.7624	0.6833	0.0006	1.1166	26.6929	0.9479	0.1573	0	0	100.915	12	54.0129	0.544317
ROS13-l4c8-profil30	0	18.5953	52.2413	0.7974	0	1.1615	27.0381	0.9847	0.131	0	0.0119	100.961	14	53.7463	0.541774
ROS13-l4c8-profil30	0.0267	18.7349	52.414	0.6907	0	1.1028	26.8406	0.9638	0.2271	0	0.0099	101.01	16	54.1707	0.545572
ROS13-l4c8-profil30	0	18.6424	52.4273	0.6282	0.0128	1.1138	26.8458	1.0146	0.1005	0.0139	0	100.799	18	54.0309	0.54384
ROS13-l4c8-profil30	0	18.4746	52.3217	0.6117	0.0198	1.0885	26.7199	0.8671	0.0917	0.0349	0	100.23	20	53.9458	0.54406
ROS13-l4c8-profil30	0.0636	18.6082	52.1731	0.5906	0.0038	1.1205	26.9809	0.9714	0.1004	0	0	100.613	22	53.8593	0.542573
ROS13-l4c8-profil30	0	18.5134	52.2425	0.6723	0	1.1138	26.7966	1.0623	0.1746	0	0.0109	100.586	24	53.9017	0.542125
ROS13-l4c8-profil30	0	18.7523	51.8725	0.6553	0	1.1582	26.88	0.9418	0.1222	0	0.0168	100.399	26	54.097	0.54565
ROS13-l4c8-profil30	0	18.6985	52.0913	0.6629	0	1.1412	26.563	0.9315	0.1703	0	0.0099	100.269	28	54.3239	0.547871
ROS13-l4c8-profil30	0	18.4864	52.3494	0.7689	0.0026	1.1841	26.962	0.9254	0.1746	0	0	100.853	30	53.6414	0.541525
ROS13-l4c8-profil30	0	18.3368	51.5053	0.7374	0	1.1302	26.9577	1.0641	0.1919	0	0	99.9235	32	53.5034	0.538297
ROS13-l4c8-profil30	0.0386	18.3941	51.8662	0.7332	0	1.2157	27.3098	0.9757	0.1265	0	0	100.66	34	53.1799	0.536755
ROS13-l4c8-profil30	0	18.1303	51.3751	0.7062	0.0191	1.2074	27.2429	1.0309	0.1655	0	0.0089	99.8864	36	52.887	0.533258
ROS13-l4c8-profil30	0	18.2045	51.5476	0.5886	0	1.1732	27.4902	1.05	0.1656	0	0	100.22	38	52.8133	0.531939
ROS13-l4c8-profil30	0	18.2053	52.0751	0.5855	0	1.1127	27.9527	1.1487	0.1437	0.0556	0.002	101.281	40	52.4856	0.527091
ROS13-l4c8-profil30	0.0388	18.2085	51.7593	0.5573	0.007	1.087	27.6754	1.1252	0.0959	0	0	100.555	42	52.7546	0.529725
ROS13-l4c8-profil30	0.0792	17.9343	51.8603	0.559	0	1.1088	27.4814	1.1634	0.1308	0	0	100.317	44	52.5192	0.52729
ROS13-l4c8-profil30	0	17.939	51.6811	0.4926	0	1.0191	28.0647	1.1187	0.0783	0	0	100.394	46	52.1247	0.522718
ROS13-l4c8-profil30	0.0287	17.9407	52.0162	0.5255	0	1.0356	28.085	1.0697	0.1261	0.0139	0.0039	100.845	48	52.0919	0.522992
ROS13-l4c8-profil30	0.0322	17.7866	51.6902	0.594	0.0076	0.971	28.2396	1.1981	0.1087	0	0.0148	100.643	50	51.8156	0.518415
ROS13-l4c8-profil30	0.0254	17.5372	51.1772	0.6099	0.0127	0.9574	28.2039	1.3121	0.139	0	0	99.975	52	51.508	0.514214
ROS13-l4c8-profil30	0.0475	17.5021	51.5823	0.4724	0	0.9632	28.3936	1.2379	0.0391	0	0	100.238	54	51.2912	0.512746
ROS13-l4c8-profil30	0.0578	17.6024	51.5586	0.5086	0.0089	0.9665	28.5943	1.2857	0.1999	0	0	100.783	56	51.2618	0.512083
ROS13-l4c8-profil30	0.0222	17.2562	51.9308	0.5283	0	0.9669	29.2719	1.1273	0.0391	0	0.0039	101.147	58	50.2035	0.502832
ROS13-l4c8-profil30	0.0051	17.3216	51.3978	0.5198	0.0172	0.9779	28.6211	1.2263	0.0565	0.0111	0.0069	100.161	60	50.8253	0.508344
ROS13-l4c8-profil30	0.0817	17.4175	51.4519	0.5604	0	1.0371	28.9706	1.2044	0.0521	0	0.0069	100.782	62	50.6099	0.506999
ROS13-l4c8-profil30	0.0085	17.2439	51.5011	0.4692	0	0.9257	28.9419	1.2394	0.1086	0	0.0168	100.455	64	50.5013	0.504439
ROS13-l4c8-profil30	0.0017	17.3707	51.5358	0.5187	0.014	0.9564	29.0397	1.2145	0.1302	0.0402	0	100.822	66	50.571	0.505671
ROS13-l4c8-profil30	0.0051	17.2167	51.2837	0.5019	0	1.0037	28.8181	1.2498	0.0999	0	0.0049	100.184	68	50.4817	0.504984
ROS13-l4c8-profil30	0	17.4201	51.7071	0.4952	0	0.9738	28.6998	1.2423	0.1824	0.0417	0.0039	100.766	70	50.9056	0.508968
ROS13-l4c8-profil30	0	17.4634	51.5754	0.467	0	0.9545	28.5509	1.2454	0.0174	0	0	100.274	72	51.113	0.510807
ROS13-l4c8-profil30	0.0273	17.2249	51.3399	0.4732	0.014	0.9613	29.1123	1.1714	0.0911	0.0305	0.0128	100.459	74	50.2952	0.503325
ROS13-l4c8-profil30	0	17.2988	51.565	0.5079	0.0013	0.9699	29.0063	1.2037	0.0651	0	0.0187	100.637	76	50.4806	0.505
ROS13-l4c8-profil30	0.0425	17.2382	51.923	0.4663	0.0102	0.9973	28.6188	1.216	0.113	0	0.0079	100.633	78	50.6858	0.507244
ROS13-l4c8-profil30	0.0051	17.2654	51.3586	0.4919	0.0064	0.9221	28.9463	1.397	0.0347	0.0056	0.0187	100.452	80	50.5327	0.503397
ROS13-l4c8-profil30	0.0171	17.2187	51.6339	0.5889	0.0178	0.9148	29.1771	1.3114	0.1303	0.0361	0.0168	101.063	82	50.2819	0.501536
ROS13-l4c8-profil30	0.0221	17.3507	51.368	0.4578	0	0.9528	28.5486	1.3712	0.0217	0	0.0099	100.103	84	50.9549	0.508143
ROS13-l4c8-profil30	0	17.2098	51.2872	0.469	0	0.8896	28.4032	1.2481	0.0999	0	0.0089	99.6157	86	50.9419	0.50837
ROS13-l4c8-profil30	0.0306	17.2818	51.5391	0.4377	0.0108	0.9745	28.3528	1.3516	0.0479	0	0.002	100.029	88	50.9969	0.508955
ROS13-l4c8-profil30	0	17.508	51.4431	0.4794	0.0038	0.939	28.9079	1.2881	0.0782	0	0.0039	100.651	90	50.8953	0.508112
ROS13-l4c8-profil30	0.017	17.6063	51.3268	0.4604	0	0.9975	28.996	1.2661	0.0738	0	0.0158	100.76	92	50.9003	0.508967
ROS13-l4c8-profil30	0.0068	17.5454	51.7458	0.4523	0.0057	0.9333	28.6616	1.3095	0.0869	0	0.001	100.748	94	51.16	0.51051
ROS13-l4c8-profil30	0	17.3914	51.6133	0.444	0.0038	0.968	29.0057	1.2848	0.1086	0	0	100.82	96	50.6165	0.505661
ROS13-l4c8-profil30	0	17.4429	51.5387	0.4549	0	0.9951	28.7317	1.3179	0.0737	0	0.0108	100.566	98	50.889	0.508391
ROS13-l4c8-profil30	0.0272	17.5379	51.5091	0.513	0	0.9786	28.9727	1.3138	0.1042	0	0	100.957	100	50.8423	0.507788
ROS13-l4c8-profil30	0.0017	17.4838	51.3932	0.5566	0	0.941	28.9679	1.3327	0.0825	0	0	100.759	102	50.8089	0.506897
ROS13-l4c8-profil30	0.0238	17.3501	51.5323	0.4916	0	1.0071	28.8466	1.2588	0.0956	0.0639	0.003	100.673	104	50.6474	0.506601
ROS13-l4c8-profil30	0.0119	17.6532	51.5528	0.5608	0.0191	0.9838	28.8696	1.2186	0.0869	0	0.003	100.96	106	51.0859	0.511076
ROS13-l4c8-profil30	0.0017	17.5352	51.8679	0.5592	0	0.976	28.7943	1.1926	0.1087	0	0.0128	101.049	108	50.9891	0.510245
ROS13-l4c8-profil30	0.0424	17.407	51.3339	0.5832	0	1.0185	28.3596	1.1787	0.0695	0	0	99.993	110	51.124	0.512178
ROS13-l4c8-profil30	0	17.792	51.571	0.6049	0.014	0.931	28.9437	1.3019	0.0695	0	0	101.228	112	51.2762	0.511721
ROS13-l4c8-profil30	0	17.8371	51.4404	0.5977	0.0191	1.0051	28.7925	1.1	0.1305	0	0	100.922	114	51.3861	0.515307
ROS13-l4c8-profil30	0	17.5337	51.7398	0.6316	0	0.948	28.5739	1.1858	0.1436	0	0	100.756	116	51.201	0.512124
ROS13-l4c8-profil30	0	18.0338	51.2867	0.6009	0.0038	0.9797	29.2697	1.2484	0.0565	0	0	101.48	118	51.2935	0.51286
ROS13-l4c8-profil30	0.027	17.8234	51.6821	0.6756	0	0.9685	27.8184	1.1678	0.1133	0	0	100.276	120	52.2291	0.52279
ROS13-l4c8-profil30	0.0289	17.854	51.5815	0.6718	0	0.9826	28.6845	1.2044	0.1523	0.0376	0	101.198	122	51.5237	0.515563
ROS13-l4c8-profil30	0.0357	17.9345	51.9116	0.7015	0	1.0359	28.9622	1.2336	0.0914	0	0.0079	101.914	124	51.3491	0.514133
ROS13-l4c8-profil30	0	18.0373	51.6083	0.6278	0.0089	1.0593	28.7654	1.2475	0.1698	0	0	101.524	126	51.6298	0.517076
ROS13-l4c8-profil30	0	17.9283	51.3966	0.6508	0.0089	0.9883	28.509	1.0846	0.0697	0	0.0168	100.653	128	51.7681	0.519091
ROS13-l4c8-profil30	0.0051	17.9608	51.4555	0.6041	0.0038	1.0151	28.4979	1.1192	0.1045	0	0.0079	100.774	130	51.7938	0.519341
ROS13-l4c8-profil30	0.0102	17.8051	51.5997	0.6497	0.0038	1.0013	28.1166	1.1624	0.1394	0	0.0217	100.51	132	51.913	0.520028
ROS13-l4c8-profil30	0.0391	18.0974	51.3421	0.6575	0	1.0618	28.7653	1.1957	0.0391	0	0.0187	101.217	134	51.7103	0.518344
ROS13-l4c8-profil30	0.0187	17.8707	51.2193	0.642	0.0057	1.0006	28.5147	1.1824	0.1653	0	0	100.619	136	51.6697	0.517406
ROS13-l4c8-profil30	0.0372	17.8283	51.4899	0.5744	0.0057	1.0011	28.1371	1.1774	0.0566	0	0.0148	100.323	138	51.9283	0.520049
ROS13-l4c8-profil30	0.0153	17.9848	51.2049	0.5859	0.0096	1.0716	28.1935	1.17	0.061	0	0	100.296	140	52.0223	0.521814
ROS13-l4c8-profil30	0.0457	18.0033	51.4662	0.5984	0.0217	0.9248	28.3868	1.1054	0.074	0.0014	0.0158	100.643	142	52.0435	0.520987
ROS13-l4c8-profil30	0.0017	18.0578	51.5791	0.5874	0	0.9851	27.7038	1.1899	0.1351	0	0.003	100.243	144	52.6352	0.526843
ROS13-l4c8-profil30	0.0458	17.9509	51.3586	0.5923	0.0045	1.0178	28.2176	1.2371	0.1089	0	0.0178	100.551	146	52.013	0.520562
ROS13-l4c8-profil30	0	18.1965	51.7517	0.5993	0	1.0024	27.9299	1.123	0.17	0	0.001	100.774	148	52.6132	0.527388
ROS13-l4c8-profil30	0.0152	18.3216	51.4555	0.7123	0.0229	1.0101	28.2499	1.181	0.1786	0.0974	0.0118	101.256	150	52.5041	0.525869
ROS13-l4c8-profil30	0.0287	18.2498	51.4848	0.6208	0	0.9695	27.7114	1.2461	0.2048	0	0.0168	100.533	152	52.9095	0.528923
ROS13-l4c8-profil30	0.0119	17.9007	51.8657	0.6379	0	1.0227	28.3043	1.1647	0.1785	0.0334	0	101.12	154	51.8646	0.51975
ROS13-l4c8-profil30	0	18.1919	51.9536	0.6256	0	1.0326	27.8609	1.1583	0.109	0.0153	0.0138	100.961	156	52.6328	0.527611
ROS13-l4c8-profil30	0	18.2567	51.5003	0.5939	0	0.9984	28.0424	1.1315	0.157	0	0.0079	100.688	158	52.6041	0.527175
ROS13-l4c8-profil30	0	18.1336	51.6045	0.607	0.0045	1.0224	28.1997	1.2186	0.1437	0.0195	0	100.953	160	52.2759	0.5234
ROS13-l4c8-profil30	0.0017	18.2534	51.8504	0.5816	0.0064	1.059	28.0946	1.206	0.1613	0	0.0069	101.221	162	52.4894	0.526042
ROS13-l4c8-profil30	0	18.1669	51.6999	0.566	0	1.046	27.2132	1.2287	0.1048	0.0014	0.0257	100.052	164	53.1427	0.532263
ROS13-l4c8-profil30	0.0034	18.3601	51.2096	0.5906	0.0128	1.0139	27.6314	1.1208	0.0698	0	0.002	100.014	166	53.0795	0.532209
ROS13-l4c8-profil30	0	18.1301	51.8045	0.5865	0.0077	1.0181	28.1962	1.1037	0.1133	0.007	0	100.967	168	52.2787	0.524369
ROS12-l6c7-profil19	2.8723	0.7383	74.4171	12.8799	2.655	1.9123	2.7299	0.1063	0.2502	0.0609	0.2456	98.8677	0	20.2597	0.316846
ROS12-l6c7-profil19	0.1045	14.4638	58.7021	3.3466	0.4891	1.2625	21.3336	0.8186	0.1327	0.0408	0.0588	100.753	2	52.905	0.53775
ROS12-l6c7-profil19	0.0299	17.9945	52.6529	0.9708	0.0275	1.0636	25.9746	1.012	0.118	0	0.0148	99.8587	4	53.9881	0.542967
ROS12-l6c7-profil19	0.07	18.0175	52.7437	0.6315	0.0172	1.0832	26.2693	1.0058	0.144	0.0084	0.0109	100.001	6	53.7308	0.540646
ROS12-l6c7-profil19	0.0033	18.0396	52.4828	0.6435	0	1.1164	25.5681	0.9343	0.083	0	0.0049	98.876	8	54.3599	0.548083
ROS12-l6c7-profil19	0	18.0922	52.3701	0.6131	0.0038	1.1272	26.5397	0.9835	0.2006	0	0.0089	99.9391	10	53.5416	0.539428
ROS12-l6c7-profil19	0.04	18.3542	52.3804	0.6359	0.0249	1.1249	26.4834	0.984	0.0524	0.071	0	100.151	12	53.9517	0.543501
ROS12-l6c7-profil19	0	18.5007	52.8812	0.5527	0.0179	1.0725	26.1914	0.8931	0.2357	0	0.002	100.347	14	54.4703	0.548961
ROS12-l6c7-profil19	0.0333	18.4564	52.7699	0.6144	0.0077	1.14	26.2817	1.014	0.1441	0	0	100.462	16	54.2522	0.546429
ROS12-l6c7-profil19	0	18.6442	52.5758	0.6595	0.0229	1.0899	26.9104	0.9378	0.109	0	0.0158	100.965	18	54.0034	0.543982
ROS12-l6c7-profil19	0.0532	18.8145	52.7388	0.639	0.0159	1.0691	26.5688	1.0366	0.1439	0	0.0069	101.087	20	54.5541	0.548394
ROS12-l6c7-profil19	0.0317	18.5995	52.1773	0.6677	0.0019	1.0893	26.9334	0.8926	0.1919	0	0	100.585	22	53.9243	0.543589
ROS12-l6c7-profil19	0	18.5808	52.1463	0.648	0.0255	1.0991	26.3305	0.9735	0.1528	0.0139	0.0089	99.9794	24	54.4221	0.548023
ROS12-l6c7-profil19	0.0184	18.6474	51.9253	0.6921	0	1.1426	26.6169	0.8904	0.1702	0.0056	0	100.109	26	54.2067	0.547082
ROS12-l6c7-profil19	0.0282	18.7893	52.3755	0.7205	0.0038	1.1002	26.131	0.939	0.0873	0.0348	0.0138	100.224	28	54.8763	0.552917
ROS12-l6c7-profil19	0	18.6787	51.9288	0.6439	0.0064	1.1251	26.4019	0.9913	0.1264	0.0028	0	99.9053	30	54.459	0.548515
ROS12-l6c7-profil19	0.0349	18.6486	52.0535	0.6715	0.0185	1.1012	26.1352	1.0018	0.0523	0.0125	0	99.7301	32	54.6852	0.55044
ROS12-l6c7-profil19	0.0632	18.7365	51.9354	0.6571	0.0051	1.1475	26.2706	0.98	0.1133	0.0097	0.003	99.9212	34	54.6272	0.550573
ROS12-l6c7-profil19	0.0116	18.7039	51.7325	0.6466	0	1.136	26.1661	0.9748	0.1787	0.0264	0.0089	99.5855	36	54.6908	0.55114
ROS12-l6c7-profil19	0.02	18.5993	52.1373	0.6196	0.0076	1.0959	26.3913	0.9076	0.135	0	0	99.9137	38	54.3962	0.548323
ROS12-l6c7-profil19	0.0366	18.8238	52.2231	0.6909	0.007	1.1023	26.6802	0.8809	0.1568	0.057	0.001	100.66	40	54.4301	0.548932
ROS12-l6c7-profil19	0.0416	18.8968	52.1179	0.6216	0.0083	1.0901	26.5611	0.9583	0.135	0	0.003	100.434	42	54.6452	0.550255
ROS12-l6c7-profil19	0.03	18.7341	52.0422	0.6278	0.0121	1.1022	26.5478	1.0785	0.1219	0.0528	0.0069	100.356	44	54.4289	0.547141
ROS12-l6c7-profil19	0.0349	18.7719	52.0856	0.6193	0	1.1043	26.3947	0.8627	0.0959	0	0.0109	99.9801	46	54.6126	0.550992
ROS12-l6c7-profil19	0	18.7238	51.7719	0.6153	0.0032	1.1213	26.3546	0.9989	0.1351	0	0.0178	99.7418	48	54.5653	0.54947
ROS12-l6c7-profil19	0	18.9586	52.1153	0.649	0	1.1455	25.9854	0.8933	0.0873	0	0	99.8345	50	55.1771	0.556889
ROS12-l6c7-profil19	0.0449	18.8031	52.197	0.6218	0.0013	1.0894	26.4167	0.9567	0.0916	0.0014	0	100.224	52	54.6512	0.550341
ROS12-l6c7-profil19	0.0199	18.7166	52.0106	0.6234	0	1.1133	25.9136	0.9386	0.0524	0	0.0089	99.3973	54	54.9613	0.553955
ROS12-l6c7-profil19	0.0183	18.7884	51.8307	0.6105	0	1.0786	26.4647	0.9617	0.1438	0.0042	0.0059	99.9068	56	54.6014	0.549669
ROS12-l6c7-profil19	0	18.8534	52.2229	0.6099	0	1.1095	26.3942	0.9163	0.1177	0	0	100.224	58	54.7145	0.551576
ROS12-l6c7-profil19	0	18.7963	51.9836	0.721	0.0057	1.0942	26.6268	0.9826	0.1481	0	0.0039	100.362	60	54.4502	0.548124
ROS12-l6c7-profil19	0.0033	18.9059	51.8734	0.6349	0.0147	1.0786	26.4973	0.9695	0.0436	0	0	100.021	62	54.7269	0.550846
ROS12-l6c7-profil19	0.025	18.7569	51.9964	0.626	0.0032	1.1505	26.46	0.9965	0.1831	0	0.002	100.2	64	54.482	0.548978
ROS12-l6c7-profil19	0.0067	18.7342	52.1859	0.5868	0	1.1133	26.592	0.9348	0.061	0	0.0109	100.225	66	54.3772	0.548052
ROS12-l6c7-profil19	0.0067	18.6254	52.2556	0.6231	0.014	1.1207	26.5148	1.036	0.0349	0	0.0099	100.241	68	54.2928	0.546381
ROS12-l6c7-profil19	0.005	18.5835	52.3655	0.5947	0	1.1017	26.5631	0.8922	0.1395	0	0	100.245	70	54.2156	0.5467
ROS12-l6c7-profil19	0	18.6583	52.207	0.6305	0	1.1024	26.2775	0.9912	0.1264	0.0042	0.001	99.9984	72	54.569	0.549372
ROS12-l6c7-profil19	0	18.8432	52.0304	0.6283	0.0089	1.1116	26.7631	0.8677	0.1176	0	0.0138	100.385	74	54.372	0.548563
ROS12-l6c7-profil19	0	18.8344	52.2303	0.922	0.0264	1.084	27.1586	0.995	0.0882	0.0268	0	101.366	76	54.0453	0.543789
ROS12-l6c7-profil19	0	18.627	52.2109	0.6341	0.0045	1.044	26.473	1.0527	0.17	0.0014	0.002	100.22	78	54.4195	0.546627
ROS12-l6c7-profil19	0	18.5722	52.27	0.6456	0	1.1479	26.5476	0.9462	0.1701	0.0181	0	100.318	80	54.1618	0.546196
ROS12-l6c7-profil19	0.005	18.5965	51.9919	0.5872	0.028	1.0865	26.8036	1.1163	0.135	0.0348	0.0049	100.39	82	54.0375	0.542688
ROS12-l6c7-profil19	0.0017	18.6246	51.9231	0.567	0	1.0855	26.5772	1.039	0.0915	0.0209	0.0138	99.9444	84	54.2763	0.545783
ROS12-l6c7-profil19	0.1252	18.1969	51.2873	1.2005	0.0191	1.0886	26.6329	1.0068	0.1307	0.0459	0.0247	99.7584	86	53.6462	0.53981
ROS12-l6c7-profil19	0.1169	18.2781	50.8235	0.983	0.0223	1.0011	26.5708	1.1362	0.1261	0.0056	0.0118	99.0753	88	53.9119	0.540298
ROS12-l6c7-profil19	0	18.4538	51.7544	0.5213	0.0032	0.9745	26.6953	1.0245	0.1436	0.0028	0	99.5734	90	54.069	0.542571
ROS12-l6c7-profil19	0.0067	18.6258	51.8022	0.5083	0	1.0359	27.3696	1.0955	0.1217	0	0.0315	100.597	92	53.6388	0.538281
ROS12-l6c7-profil19	0.0218	18.4285	51.5812	0.5675	0	0.9419	27.43	1.095	0.0782	0	0.0039	100.148	94	53.426	0.53511
ROS12-l6c7-profil19	0.0368	18.4459	52.0674	0.5485	0.0159	0.9455	27.0127	1.1782	0.0739	0.0083	0.0049	100.338	96	53.8105	0.538264
ROS12-l6c7-profil19	0.0168	18.4403	51.9883	0.5473	0.007	1.0094	27.7563	1.0286	0.113	0	0.0079	100.915	98	53.0857	0.533021
ROS12-l6c7-profil19	0.0167	18.1199	51.9187	0.5343	0.0095	1.0151	26.7791	1.1547	0.1218	0	0	99.6699	100	53.4946	0.53611
ROS12-l6c7-profil19	0	18.2561	52.1566	0.5223	0.0045	1.0457	27.4319	1.077	0.0826	0	0	100.577	102	53.075	0.532914
ROS12-l6c7-profil19	0.0084	18.4288	51.5398	0.5095	0.0121	0.9833	27.516	1.1454	0.0869	0.0028	0.001	100.234	104	53.3059	0.533923
ROS12-l6c7-profil19	0.0235	18.0914	51.6708	0.5481	0.0159	1.0016	27.5122	0.9862	0	0	0	99.8498	106	52.8286	0.530759
ROS12-l6c7-profil19	0.0218	18.0559	51.6732	0.5353	0	1.0024	27.0926	1.0621	0.148	0.0195	0	99.6107	108	53.1445	0.533281
ROS12-l6c7-profil19	0.0235	18.251	51.7437	0.5473	0.0013	0.9337	27.6996	1.0685	0.0869	0.0764	0.0079	100.44	110	52.9608	0.530593
ROS12-l6c7-profil19	0.0067	18.0986	51.4502	0.5686	0	0.9606	27.6113	1.1326	0.139	0	0.001	99.9688	112	52.7983	0.528706
ROS12-l6c7-profil19	0.0118	18.2615	51.5403	0.5034	0	0.9419	27.8312	0.9858	0.1738	0	0.0098	100.259	114	52.8529	0.530322
ROS12-l6c7-profil19	0.0185	18.0152	51.7025	0.6134	0	0.9968	27.8048	1.0334	0.0955	0	0.0059	100.286	116	52.4767	0.52675
ROS12-l6c7-profil19	0	18.3155	51.9082	0.5716	0.0032	0.9585	27.9704	1.1874	0.1215	0	0.002	101.038	118	52.7891	0.528108
ROS12-l6c7-profil19	0	18.1046	51.8423	0.5526	0.0057	0.9684	27.3403	1.188	0.1259	0	0	100.128	120	53.033	0.530657
ROS12-l6c7-profil19	0.0051	18.0372	51.7862	0.5733	0.0057	0.9773	28.2194	1.0615	0.0173	0	0.0059	100.689	122	52.1751	0.523254
ROS12-l6c7-profil19	0.0353	18.239	51.6083	0.5996	0.0165	1.0099	27.6363	1.2696	0.1302	0.043	0.0059	100.594	124	52.9148	0.529217
ROS12-l6c7-profil19	0	18.1335	51.3344	0.5609	0.0032	0.9436	27.8069	1.1838	0.0954	0	0	100.062	126	52.6965	0.527051
ROS12-l6c7-profil19	0.0101	18.3248	51.8464	0.5723	0	0.9427	27.7249	1.0677	0.0738	0	0	100.563	128	53.0296	0.531386
ROS12-l6c7-profil19	0	18.2769	51.7489	0.5045	0.0197	0.9168	27.589	1.1366	0.0738	0.0333	0	100.299	130	53.1103	0.531306
ROS12-l6c7-profil19	0.0471	17.9706	51.4563	0.5491	0	0.9109	27.6843	1.2297	0.0521	0.0083	0	99.9085	132	52.6133	0.525456
ROS12-l6c7-profil19	0	18.1408	51.408	0.5355	0	0.9555	27.2384	1.1753	0.1303	0	0	99.5838	134	53.1862	0.532158
ROS12-l6c7-profil19	0.0589	18.0056	51.3036	0.5103	0.0076	0.9284	27.7111	1.0782	0.1085	0	0.0157	99.7279	136	52.6193	0.527035
ROS12-l6c7-profil19	0.0151	18.2113	51.8469	0.5023	0	0.9688	27.8703	1.0609	0.0348	0.0042	0	100.514	138	52.7212	0.528643
ROS12-l6c7-profil19	0.0304	18.1174	51.3742	0.4992	0.0076	0.9795	28.1353	1.1046	0.0607	0	0.001	100.31	140	52.3547	0.524705
ROS12-l6c7-profil19	0.0135	18.1811	51.593	0.4737	0.0121	0.9349	28.0273	1.1317	0.1432	0	0	100.51	142	52.5828	0.526268
ROS12-l6c7-profil19	0.0051	18.2633	51.2377	0.5131	0.0095	0.9403	27.996	1.1471	0.1085	0.0042	0	100.225	144	52.716	0.527527
ROS12-l6c7-profil19	0.0084	18.321	51.7019	0.5455	0.0172	0.973	27.8896	1.1425	0.0955	0	0.0098	100.704	146	52.8498	0.529264
ROS12-l6c7-profil19	0.0034	18.2653	51.3552	0.5026	0.0127	0.9801	28.1716	1.0328	0.1866	0	0.0079	100.518	148	52.526	0.527043
ROS12-l6c7-profil19	0.0169	18.2417	51.1793	0.5041	0.0165	0.9691	28.2949	1.2134	0.013	0.0153	0.0079	100.472	150	52.4014	0.524121
ROS12-l6c7-profil19	0.0236	18.0622	51.8523	0.5596	0.0108	0.9773	28.0034	1.1183	0.0564	0.0888	0	100.753	152	52.3932	0.524953
ROS12-l6c7-profil19	0.0168	18.3315	51.3683	0.5617	0	0.9502	27.6061	1.1964	0.139	0.0236	0	100.194	154	53.1328	0.531377
ROS12-l6c7-profil19	0.0656	18.1063	51.3929	0.6151	0.0159	1.0023	27.7999	1.1664	0.0955	0	0.0128	100.273	156	52.6006	0.526889
ROS12-l6c7-profil19	0.555	17.5527	49.7732	0.903	0.6356	1.0956	25.6749	1.0413	0.0785	0.0083	0.5214	97.8395	158	53.6065	0.53929
ROS12-l6c7-profil19	0.6505	17.496	49.6091	0.7577	0.3437	1.0436	26.0566	1.0247	0.0697	0.0139	0.3347	97.4001	160	53.2382	0.535115
ROS12-l6c7-profil19	0.0084	18.2748	51.1144	0.5347	0.0013	0.9468	27.6083	1.1969	0.0912	0.0167	0	99.7935	162	53.0575	0.530582
ROS12-l6c7-profil19	0.0134	18.3439	51.4661	0.5681	0.0127	0.9604	27.4519	1.0537	0.1218	0.0125	0.0089	100.013	164	53.2719	0.534139
ROS12-l5c13-profil17	0	18.0215	53.5046	1.1219	0.0058	1.1401	26.564	1.0659	0.1409	0.0197	0.008	101.592	0	53.4079	0.537485
ROS12-l5c13-profil17	0	15.9342	54.0957	1.2271	0	1.1554	26.554	1.0857	0.163	0	0	100.215	2	50.3272	0.506689
ROS12-l5c13-profil17	0.0153	17.5951	53.0687	0.6823	0.0129	1.1843	27.3868	1.0333	0.1232	0	0.005	101.107	4	52.041	0.524507
ROS12-l5c13-profil17	0.0321	17.7274	52.4889	0.6066	0.0077	1.1497	27.011	0.9943	0.1187	0	0	100.136	6	52.5931	0.530041
ROS12-l5c13-profil17	0	17.7106	52.3399	0.6174	0.0199	1.1054	27.2722	1.0492	0.0968	0.0028	0.012	100.226	8	52.3911	0.527003
ROS12-l5c13-profil17	0.0271	18.1034	52.1373	0.7585	0.0849	1.0583	27.1982	1.1594	0.1407	0	0.0628	100.731	10	53.0549	0.532138
ROS12-l5c13-profil17	0.0321	18.152	52.3891	0.6346	0.0045	1.0738	27.1059	0.9922	0.1188	0	0.011	100.514	12.1	53.1849	0.535111
ROS12-l5c13-profil17	0.039	18.2643	51.9794	0.6357	0	1.0646	27.3912	1.0804	0.1055	0.0449	0.002	100.607	14.1	53.1005	0.533351
ROS12-l5c13-profil17	0.0542	18.0624	51.9902	0.7385	0.0238	1.0794	27.2006	1.1295	0.1231	0	0	100.402	16.1	52.9727	0.531818
ROS12-l5c13-profil17	0.0169	18.3811	52.4339	0.9113	0.0174	1.1043	26.9451	0.8985	0.2245	0	0	100.933	18.1	53.6036	0.5405
ROS12-l5c13-profil17	0.0438	18.2289	51.6203	0.8848	0.0193	1.418	26.6596	0.9521	0.1013	0	0.003	99.9311	20.1	53.2948	0.540505
ROS12-l5c13-profil17	0.0336	18.5286	51.9932	0.687	0.0058	1.1182	26.3201	0.9716	0.1629	0	0.008	99.829	22.1	54.3398	0.547438
ROS12-l5c13-profil17	0.0371	18.6406	51.9993	0.62	0.0051	1.109	26.8271	0.9794	0.0528	0.0211	0	100.292	24.1	54.0503	0.544301
ROS12-l5c13-profil17	0.0586	18.8301	51.8878	0.6879	0.0077	1.1433	25.7723	0.9448	0.0397	0	0.013	99.3853	26.1	55.2042	0.556692
ROS12-l5c13-profil17	0.0253	18.641	51.8974	0.6815	0.029	1.0966	26.7	0.9388	0.0792	0.0379	0	100.127	28.1	54.1769	0.54581
ROS12-l5c13-profil17	0.0151	18.6344	51.8457	0.7868	0.0039	1.0837	26.3942	0.8154	0.1454	0	0	99.7246	30.2	54.4543	0.549612
ROS12-l5c13-profil17	0.0824	18.8859	51.4769	0.866	0.0483	1.1023	26.6305	0.8043	0.1498	0.066	0.0568	100.169	32.2	54.5556	0.550892
ROS12-l5c13-profil17	0.0269	18.6487	51.6999	0.8467	0.0019	1.1185	26.441	0.8691	0.1189	0.0028	0.01	99.7845	34.2	54.3919	0.548883
ROS12-l5c13-profil17	0.1201	16.3266	47.1358	1.1103	0.05	5.544	23.6579	0.7703	0.178	4.8574	0.1241	99.8744	36.2	48.6155	0.543564
ROS12-l5c13-profil17	0.0503	17.5679	47.5956	0.8576	0	3.6875	24.8434	0.9542	0.1681	3.4511	0.1211	99.2968	38.2	51.4355	0.548191
ROS12-l5c13-profil17	0.0571	18.8384	51.8782	0.8794	0.0032	1.0764	26.6483	0.9302	0.154	0.0505	0.0279	100.544	40.2	54.5068	0.548962
ROS12-l5c13-profil17	0.0302	18.7262	51.8982	0.8716	0.0006	1.0721	26.5157	0.917	0.1804	0.0379	0	100.25	42.2	54.4812	0.548796
ROS12-l5c13-profil17	0.0269	19.0166	51.8067	1.0022	0	1.0176	26.963	0.9812	0.1539	0.0098	0	100.978	44.2	54.5294	0.548027
ROS12-l5c13-profil17	0.0285	18.985	51.7857	1.1235	0.0096	1.3474	26.533	0.9121	0.251	0	0	100.976	46.2	54.4947	0.552081
ROS12-l5c13-profil17	0	18.7171	51.4118	1.2257	0.0006	1.1295	26.2979	0.9545	0.1276	0	0.002	99.8668	48.3	54.5977	0.550303
ROS12-l5c13-profil17	0	19.021	51.3741	1.5326	0	1.0723	26.7174	0.9357	0.22	0	0	100.873	50.3	54.6895	0.55068
ROS12-l5c13-profil17	0.0034	18.877	51.5529	1.4933	0	1.0584	26.8132	0.8172	0.1892	0.0913	0	100.896	52.3	54.4324	0.549016
ROS12-l5c13-profil17	0.0168	18.3777	51.2552	1.5892	0	1.3729	26.375	0.9847	0.273	0.0098	0.0129	100.267	54.3	53.7979	0.544793
ROS12-l5c13-profil17	0.5078	17.6568	51.8912	2.1717	0.1083	1.0713	25.2174	0.83	0.2296	0.0042	0.022	99.7102	56.3	54.2059	0.547071
ROS12-l5c13-profil17	0.1354	18.3375	51.9233	1.737	0.0419	1.0768	25.7503	1.0318	0.1763	0.0113	0.011	100.233	58.3	54.6456	0.549529
ROS12-l5c13-profil17	0.0336	18.7769	51.0518	1.4744	0.0077	0.9849	26.3409	1.0084	0.1144	0	0	99.7929	60.3	54.8041	0.550208
ROS12-l5c13-profil17	0	19.0914	51.659	1.3157	0	1.0342	26.4204	0.858	0.1585	0	0	100.537	62.3	55.0877	0.554974
ROS12-l5c13-profil17	0.0451	18.4528	51.255	1.2484	0	2.8849	25.236	0.8995	0.1723	0	0	100.194	64.3	53.2034	0.557131
ROS12-l5c13-profil17	0.0334	19.0854	52.1117	0.8593	0.0206	1.0518	25.8533	1.0229	0.1938	0	0	100.232	68.4	55.5698	0.558541
ROS12-l5c13-profil17	0.0101	19.1668	51.6485	0.6071	0	1.0191	26.1358	1.022	0.1892	0	0	99.7986	70.4	55.4575	0.557021
ROS12-l5c13-profil17	0.0185	19.2614	52.2234	0.5888	0.0077	1.025	26.7224	0.9889	0.1583	0	0	100.994	72.4	55.0496	0.55326
ROS12-l5c13-profil17	0	19.0721	52.3282	0.6108	0.0058	1.0623	26.7616	1.1476	0.1494	0	0.003	101.141	74.4	54.7283	0.54904
ROS12-l5c13-profil17	0	19.2721	51.9361	0.5458	0	1.0132	27.0058	1.0424	0.0527	0.0351	0.0209	100.924	76.4	54.8276	0.550405
ROS12-l5c13-profil17	0.0017	19.089	52.2217	0.6575	0.0096	0.9822	27.3877	1.042	0.1669	0.0182	0.006	101.582	78.4	54.293	0.544694
ROS12-l5c13-profil17	0.0454	18.7917	51.9261	0.633	0.0026	1.0153	26.5205	1.1289	0.0747	0	0.0119	100.15	80.4	54.6282	0.547689
ROS12-l5c13-profil17	0.0118	18.9454	52.0508	0.6111	0.0141	1.0084	26.7551	0.9675	0.1539	0	0.007	100.525	82.4	54.6298	0.54907
ROS12-l5c13-profil17	0.0152	18.7704	51.7196	0.5968	0.0103	1.0059	27.1403	0.9966	0.1582	0	0.003	100.416	84.5	54.0639	0.543091
ROS12-l5c13-profil17	0	18.8937	51.741	0.5893	0.0026	1.0013	26.8342	1.0079	0.0835	0	0.006	100.159	86.5	54.5003	0.547324
ROS12-l5c13-profil17	0.0371	18.8635	51.2333	0.6045	0	0.9551	26.9276	1.2029	0.079	0	0.0139	99.917	88.5	54.4304	0.544352
ROS12-l5c13-profil17	0.0303	18.824	51.9502	0.5695	0.0083	0.9808	27.0015	1.0849	0.0834	0	0.009	100.542	90.5	54.2845	0.544234
ROS12-l5c13-profil17	0.0303	18.5963	51.492	0.5535	0.0122	0.8994	26.6387	1.131	0.079	0	0.001	99.4333	92.5	54.3961	0.544021
ROS12-l5c13-profil17	0.0051	18.7419	51.6876	0.5423	0	0.9404	27.2224	1.1654	0.0746	0	0.001	100.381	94.5	54.0278	0.540492
ROS12-l5c13-profil17	0	18.6199	52.0133	0.5119	0	0.9352	27.2592	1.1142	0.079	0	0.001	100.534	96.5	53.8392	0.539001
ROS12-l5c13-profil17	0.0135	18.595	52.0839	0.5443	0	0.9344	26.944	1.1357	0.1756	0	0	100.426	98.5	54.0836	0.54125
ROS12-l5c13-profil17	0	18.8683	51.9797	0.5172	0	1.0039	27.03	1.2356	0.1449	0.1191	0.005	100.904	100.5	54.2918	0.543223
ROS12-l5c13-profil17	0.0186	18.6677	51.9143	0.5323	0.0006	0.9466	27.2193	1.0283	0.0176	0	0.005	100.35	102.6	53.925	0.540751
ROS12-l5c13-profil17	0.0186	18.6497	51.6757	0.5216	0.0045	0.93	27.3236	1.0784	0.1184	0	0.0089	100.329	104.6	53.8286	0.539153
ROS12-l5c13-profil17	0.0017	18.5241	52.1069	0.5172	0	0.9201	27.678	1.2208	0.149	0	0	101.118	106.6	53.3642	0.533146
ROS12-l5c13-profil17	0	18.7754	51.6344	0.5718	0	0.908	27.574	1.1787	0.0658	0	0	100.708	108.6	53.8026	0.537763
ROS12-l5c13-profil17	0.0187	18.6034	51.7834	0.6257	0	0.9686	28.0036	1.1048	0.0482	0.0308	0	101.187	110.6	53.1383	0.532424
ROS12-l5c13-profil17	0.0288	18.6842	51.5383	0.5447	0.0083	0.9767	27.3227	1.1708	0.1053	0.0112	0.008	100.399	112.6	53.8232	0.538803
ROS12-l5c13-profil17	0.0085	18.688	51.4489	0.5201	0.0083	0.9436	27.2513	1.1088	0.1185	0.014	0	100.11	114.6	53.9274	0.540025
ROS12-l5c13-profil17	0.0017	18.5364	51.2087	0.52	0	0.9854	27.4609	1.1078	0.1534	0.007	0.001	99.9823	116.6	53.4961	0.53618
ROS12-l5c13-profil17	0.0288	18.4466	51.4542	0.5602	0.0192	0.9176	27.475	1.0649	0.171	0	0.0119	100.15	118.6	53.4384	0.535228
ROS12-l5c13-profil17	0	18.4101	51.4789	0.5527	0.025	0.943	27.3944	1.1968	0.1096	0	0.004	100.115	120.7	53.4309	0.534274
ROS12-l5c13-profil17	0.0119	18.3653	51.2709	0.605	0	1.0362	27.4097	1.0489	0.114	0	0	99.862	122.7	53.2533	0.53484
ROS12-l5c13-profil17	0.066	18.6147	51.5789	0.5433	0	0.9833	27.5546	1.1776	0.1534	0	0.002	100.674	124.7	53.5222	0.535803
ROS12-l5c13-profil17	0.0017	18.6898	51.9541	0.5666	0	1.0015	27.6435	1.2906	0.0745	0	0.001	101.223	126.7	53.5257	0.535051
ROS12-l5c13-profil17	0.0068	18.4	51.4382	0.5932	0	0.9351	27.2119	1.1249	0.1272	0.0084	0	99.8458	128.7	53.5853	0.536368
ROS12-l5c13-profil17	0.0186	18.4649	51.5966	0.5427	0.0109	0.9801	26.914	1.1899	0.0834	0	0.002	99.8032	130.7	53.884	0.539286
ROS12-l5c13-profil17	0.0439	18.4679	51.8685	0.5329	0	0.9873	27.19	1.1597	0.1492	0	0.0179	100.417	132.7	53.6376	0.537167
ROS12-l5c13-profil17	0	18.5388	51.9971	0.5088	0	0.9631	27.6127	1.127	0.1184	0	0	100.866	134.7	53.3928	0.534727
ROS12-l5c13-profil17	0	18.6083	51.5538	0.5433	0	0.9396	27.2852	1.1812	0.0351	0.0308	0.0219	100.199	136.7	53.7961	0.538026
ROS12-l5c13-profil17	0.0339	18.4227	51.5858	0.5432	0	0.9728	27.7635	1.1424	0.1578	0.0224	0	100.644	138.8	53.0959	0.531727
ROS12-l5c13-profil17	0	18.7096	51.5155	0.5444	0	0.9942	27.1847	1.2564	0.0921	0	0	100.297	140.8	53.9577	0.539588
ROS12-l5c13-profil17	0.022	18.4751	52.0321	0.5745	0.0032	0.9973	27.3332	1.071	0.1097	0	0.003	100.621	142.8	53.5113	0.536796
ROS12-l5c13-profil17	0	18.7133	51.3685	0.5286	0.0103	0.9495	27.2576	1.2077	0.0833	0	0.006	100.125	144.8	53.9489	0.539431
ROS12-l5c13-profil17	0.0627	18.5911	51.5762	0.5544	0.0026	0.9555	27.6985	1.0732	0.0877	0	0.007	100.609	146.8	53.3974	0.535157
ROS12-l5c13-profil17	0.0322	18.3933	51.5889	0.5854	0	0.9777	27.2977	1.2317	0.0877	0	0.001	100.196	148.8	53.4536	0.534581
ROS12-l5c13-profil17	0.0186	18.4312	51.8132	0.5842	0.0032	1.0165	27.5637	1.175	0.0877	0.0294	0.0099	100.733	150.8	53.2312	0.533282
ROS12-l5c13-profil17	0.027	18.3645	51.5796	0.5443	0.0026	0.952	26.9908	1.1053	0.0702	0	0	99.6362	152.8	53.7125	0.53801
ROS12-l5c13-profil17	0	18.3389	51.715	0.5933	0	0.9814	27.1296	1.1299	0.1097	0	0.0239	100.022	154.8	53.5227	0.536219
ROS12-l5c13-profil17	0.0424	18.5739	51.863	0.5934	0.0224	0.9551	27.9742	1.2147	0.1533	0	0.0179	101.41	156.9	53.1386	0.53133
ROS12-l5c13-profil17	0.0068	18.3496	51.3653	0.6288	0	1.0659	27.1313	1.1269	0.0439	0.0168	0.0089	99.7441	158.9	53.441	0.536376
ROS12-l5c13-profil17	0	18.567	51.3505	0.56	0.0019	0.9404	27.3008	1.1773	0.1183	0	0.0099	100.026	160.9	53.7264	0.537372
ROS12-l5c13-profil17	0.0135	18.54	51.5355	0.6386	0.0006	0.9881	27.2542	1.1186	0.1184	0.049	0	100.257	162.9	53.6775	0.537937
ROS12-l5c13-profil17	0	18.5473	51.5475	0.5894	0	0.9782	27.2262	1.1263	0.057	0	0.0199	100.092	164.9	53.7228	0.538212
ROS12-l5c13-profil17	0	18.6544	51.3853	0.5521	0.0083	1.0449	26.8359	1.0895	0.0439	0.0911	0.0129	99.7184	166.9	54.1332	0.543414
ROS12-l5c13-profil17	0.0135	18.5539	51.3623	0.5609	0	1.0029	27.035	1.1968	0.1359	0	0.0099	99.8713	168.9	53.8713	0.539352
ROS12-l5c13-profil17	0.0102	18.5567	51.651	0.5835	0	0.9277	27.5734	1.0349	0.0614	0	0	100.399	170.9	53.4899	0.536116
ROS12-l5c13-profil17	0	18.3947	51.3891	0.5705	0.0212	1.0543	27.3953	1.2044	0.1359	0.0294	0.004	100.199	172.9	53.2855	0.533991
ROS12-l5c13-profil17	0.0304	18.598	51.9413	0.5839	0.0199	1.0185	27.3582	1.0729	0.114	0.0238	0	100.761	175	53.6309	0.538209
ROS12-l5c13-profil17	0	18.7538	51.7171	0.6346	0.0006	0.9861	27.2337	1.2345	0.1579	0.0182	0.001	100.737	177	53.9826	0.53994
ROS12-l5c13-profil17	0.0017	18.4287	51.735	0.5658	0	1.0279	27.5924	1.225	0.0832	0.0224	0.0218	100.704	179	53.1905	0.532562
ROS12-l5c13-profil17	0.0101	18.5746	51.4818	0.5713	0.0122	0.9919	27.4861	1.1494	0.162	0	0.002	100.441	181	53.5183	0.536107
ROS12-l5c13-profil17	0	18.386	51.6129	0.6152	0	1.0592	27.0904	1.1637	0.1008	0	0.003	100.031	183	53.5336	0.5369
ROS12-l4c8-profil15	0.0268	20.1804	51.4775	0.6816	0.0103	1.0587	26.2199	0.8128	0.1282	0	0.014	100.61	0	56.6062	0.570852
ROS12-l4c8-profil15	0.0422	15.1121	34.4915	1.9387	0	0.9913	25.2865	0.7849	0.1482	0	0.0079	78.8033	2	50.3567	0.508079
ROS12-l4c8-profil15	0	14.2717	55.5039	1.1668	0.013	1.1049	25.5697	0.8849	0.0798	0	0	98.5946	4	48.5263	0.490118
ROS12-l4c8-profil15	0.0287	17.7065	53.9013	0.7356	0.0084	1.1311	26.1748	0.9281	0.1329	0.0085	0	100.756	6	53.3275	0.537902
ROS12-l4c8-profil15	0.0388	18.4132	53.2799	0.7071	0	1.128	26.4181	0.9624	0.0708	0.0155	0.005	101.039	8	54.086	0.545086
ROS12-l4c8-profil15	0.027	18.1919	52.8946	0.7064	0.013	1.0883	25.9058	0.8691	0.1064	0	0.011	99.8135	10	54.2927	0.547641
ROS12-l4c8-profil15	0.0203	18.4429	52.6761	0.7606	0.0045	1.1256	26.603	0.8863	0.1991	0.0071	0.003	100.728	12	53.9645	0.544511
ROS12-l4c8-profil15	0.054	18.4415	52.313	0.7059	0	1.0856	26.2774	0.8953	0.1638	0	0.004	99.9407	14	54.2985	0.547362
ROS12-l4c8-profil15	0	18.4144	52.2336	0.6758	0	1.101	26.4125	0.7864	0.1416	0	0.02	99.7854	16	54.1235	0.546771
ROS12-l4c8-profil15	0	18.654	52.8973	0.6441	0.0097	1.0859	26.9884	0.9514	0.1725	0	0.006	101.409	18	53.9526	0.543296
ROS12-l4c8-profil15	0.0051	18.4046	52.3709	0.7464	0.0149	1.0462	26.7028	0.8862	0.084	0	0	100.261	20	53.9145	0.543098
ROS12-l4c8-profil15	0.0102	18.2719	52.3907	0.7037	0.0052	1.096	27.0434	1.0345	0.1546	0	0	100.71	22	53.3786	0.536922
ROS12-l4c8-profil15	0	18.1482	51.8928	0.6748	0.0116	1.1047	27.1758	0.8926	0.0883	0	0	99.9889	24	53.0841	0.535333
ROS12-l4c8-profil15	0.0544	18.141	51.6927	0.8787	0	1.1114	27.3541	1.0872	0.1808	0	0.009	100.51	26	52.912	0.531929
ROS12-l4c8-profil15	0.0392	18.1009	52.1016	0.6335	0.0052	1.0836	27.7796	0.9972	0.1278	0	0.004	100.873	28	52.5214	0.528468
ROS12-l4c8-profil15	0	18.1812	51.8612	0.6321	0.0116	1.0867	27.8851	1.09	0.1892	0	0	100.937	30	52.5383	0.52785
ROS12-l4c8-profil15	0.0034	17.9344	51.7894	0.6166	0	1.0827	27.4536	1.1206	0.0528	0.0127	0.008	100.074	32	52.5722	0.527911
ROS12-l4c8-profil15	0.0547	17.8162	51.6853	0.639	0.0116	1.0807	27.9295	1.1532	0.1453	0.0155	0	100.531	34	52.0011	0.521862
ROS12-l4c8-profil15	0	17.7896	51.729	0.5904	0.0071	1.1109	27.5634	1.0621	0.0661	0	0	99.9187	36	52.2441	0.52545
ROS12-l4c8-profil15	0.0188	17.7019	51.6105	0.5686	0.0045	1.142	27.9901	1.2372	0.1101	0.0197	0	100.403	38	51.7222	0.519009
ROS12-l4c8-profil15	0	17.6723	51.6284	0.5551	0	1.1084	28.3271	1.1507	0.1057	0	0.015	100.563	40	51.4324	0.516471
ROS12-l4c8-profil15	0.0258	17.451	51.439	0.5523	0.0142	1.0635	28.7832	1.1903	0.0572	0	0.004	100.581	42	50.7849	0.509154
ROS12-l4c8-profil15	0.0172	17.3397	51.3989	0.6139	0.0051	1.0617	28.8855	1.1811	0.1406	0	0	100.644	44	50.5422	0.506782
ROS12-l4c8-profil15	0.0034	17.3741	51.0125	0.5909	0.0142	1.1078	28.1216	1.2034	0.1055	0.1012	0	99.6347	46	51.1811	0.513512
ROS12-l4c8-profil15	0.0104	17.0185	50.8946	0.5538	0.0187	1.077	28.8372	1.1295	0.1493	0	0.001	99.69	48	50.0986	0.502945
ROS12-l4c8-profil15	0	16.9714	51.2125	0.5376	0	1.0957	29.3221	1.1258	0.0702	0	0.005	100.34	50	49.6118	0.498272
ROS12-l4c8-profil15	0.0396	17.0913	51.0927	0.5886	0.0167	1.1192	28.8105	1.2096	0.0571	0	0	100.025	52	50.1826	0.503558
ROS12-l4c8-profil15	0.0155	17.1675	51.41	0.5245	0	1.1145	29.238	1.2305	0.1097	0.0028	0	100.813	54	49.9479	0.500964
ROS12-l4c8-profil15	0.0327	16.9085	51.2706	0.5653	0.0129	1.1097	28.7028	1.212	0.0922	0	0.0139	99.9204	56	50.0131	0.501748
ROS12-l4c8-profil15	0.0346	16.9814	50.9197	0.5076	0.009	1.0071	29.2398	1.2351	0.0877	0.0168	0	100.039	58	49.7863	0.498186
ROS12-l4c8-profil15	0.0432	16.7114	50.9753	0.5134	0.018	0.9462	29.0707	1.3186	0.1446	0.0112	0.0139	99.7665	60	49.5888	0.494873
ROS12-l4c8-profil15	0	17.0174	51.1661	0.5453	0	0.9488	28.7784	1.1388	0.0483	0	0.004	99.6471	62	50.2822	0.503341
ROS12-l4c8-profil15	0.0741	16.9105	51.1767	0.5709	0.0058	0.9643	28.7683	1.1875	0.1272	0.0112	0	99.7965	64	50.1165	0.501438
ROS12-l4c8-profil15	0.019	17.1761	50.9822	0.5227	0.0071	0.9981	28.8622	1.3332	0.1448	0	0.0119	100.057	66	50.392	0.503328
ROS12-l4c8-profil15	0.0173	16.9926	50.8375	0.5218	0	0.942	29.0085	1.2256	0.1141	0	0	99.6594	68	50.0618	0.500334
ROS12-l4c8-profil15	0.0207	17.0314	50.8471	0.5204	0.0122	0.995	28.7558	1.3385	0.0307	0	0	99.5518	70	50.2722	0.50205
ROS12-l4c8-profil15	0	17.1154	51.0992	0.5672	0	0.9409	28.8649	1.3597	0.0658	0.0393	0.0129	100.065	72	50.3621	0.502198
ROS12-l4c8-profil15	0	16.7045	51.0868	0.569	0	0.929	29.3795	1.248	0.1183	0.007	0.006	100.048	74	49.3429	0.492827
ROS12-l4c8-profil15	0	16.9124	50.9506	0.5517	0.018	0.9393	29.2621	1.1744	0.1007	0	0.005	99.9143	76	49.7375	0.497489
ROS12-l4c8-profil15	0.0052	17.0656	50.7917	0.5771	0	1.0157	29.2163	1.2211	0.1183	0	0.008	100.019	78	49.9202	0.499732
ROS12-l4c8-profil15	0.0293	17.1939	50.7688	0.5812	0.0026	1.0563	28.8358	1.2056	0.0965	0.021	0	99.7908	80	50.378	0.504878
ROS12-l4c8-profil15	0.0294	16.8789	50.7097	0.58	0.0122	0.99	28.9877	1.2672	0.1621	0.0084	0	99.6256	82	49.8604	0.498479
ROS12-l4c8-profil15	0.0086	16.8574	51.2293	0.5481	0.0032	0.9777	28.9844	1.2186	0.0833	0	0.007	99.9177	84	49.8442	0.498595
ROS12-l4c8-profil15	0.0103	16.9598	51.5054	0.5573	0	1.0164	29.0255	1.1565	0.057	0.0084	0.0159	100.312	86	49.9208	0.500289
ROS12-l4c8-profil15	0.0034	17.1687	51.3374	0.5911	0.0051	0.9894	28.878	1.0633	0.1228	0	0.0149	100.174	88	50.3774	0.50536
ROS12-l4c8-profil15	0.0086	17.1688	51.2956	0.5837	0	0.963	28.9288	1.1731	0.0877	0	0	100.209	90	50.3635	0.504013
ROS12-l4c8-profil15	0.0395	17.2566	51.2158	0.5282	0.0128	0.9429	28.7779	1.2242	0.0877	0.0224	0.009	100.117	92	50.6378	0.506113
ROS12-l4c8-profil15	0	17.2806	50.7947	0.5579	0.0109	1.0286	28.7526	1.0798	0.1053	0	0	99.6105	94	50.6022	0.507893
ROS12-l4c8-profil15	0	17.0184	50.9699	0.5168	0.0161	0.9909	28.521	1.2448	0.0571	0	0	99.3351	96	50.4538	0.504612
ROS12-l4c8-profil15	0.0275	17.2803	50.9302	0.5161	0.0103	1.0168	28.6456	1.0966	0.1229	0.0786	0	99.725	98	50.7035	0.508643
ROS12-l4c8-profil15	0.0207	17.2811	50.9064	0.5776	0.0096	0.9801	28.9414	1.2174	0.1141	0	0.009	100.057	100	50.4979	0.505167
ROS12-l4c8-profil15	0.0309	17.1492	50.9308	0.5884	0.0032	0.9748	28.6636	1.042	0.057	0.0028	0	99.4428	102	50.543	0.507053
ROS12-l4c8-profil15	0.0189	17.4033	51.0879	0.5118	0.0058	0.9932	29.0256	1.2242	0.1446	0	0.004	100.419	104	50.5905	0.506175
ROS12-l4c8-profil15	0	17.3105	51.0276	0.6033	0.0051	1.0098	28.5332	1.1984	0.1404	0.0042	0.006	99.8386	106	50.8486	0.509157
ROS12-l4c8-profil15	0.0464	17.1716	51.1776	0.6996	0.0128	0.9751	28.6645	1.1434	0.1534	0	0	100.044	108	50.5746	0.506509
ROS12-l4c8-profil15	0.0155	17.2609	50.9249	0.7659	0	0.9635	28.9288	1.1219	0.1403	0	0	100.122	110	50.4967	0.505781
ROS12-l4c8-profil15	0.0052	17.1888	51.1001	0.7339	0.0051	0.9898	28.5626	1.1063	0.1842	0.014	0	99.89	112	50.6691	0.507931
ROS12-l4c8-profil15	0.0395	17.3468	50.9101	0.8193	0	1.0677	28.6139	1.1498	0.2413	0.0042	0.0189	100.212	114	50.7715	0.509417
ROS12-l4c8-profil15	0	17.4253	50.8198	0.8511	0	1.0136	28.5572	1.133	0.1491	0.0561	0	100.005	118	50.9896	0.511164
ROS12-l4c8-profil15	0.0103	17.3546	50.853	0.8773	0.009	0.969	27.9724	1.0834	0.1537	0	0	99.2828	120	51.4311	0.515547
ROS12-l4c8-profil15	0.012	17.2501	51.3219	1.1434	0.0058	1.1235	28.5475	1.1101	0.2415	0.0014	0.0189	100.776	124	50.6276	0.508916
ROS12-l4c8-profil15	0.0172	17.1238	50.9575	1.0555	0	1.0235	28.5234	1.1339	0.1492	0	0.0219	100.006	126	50.5711	0.507079
ROS12-l4c8-profil15	0.0395	17.4831	50.5078	0.9976	0	1.0236	28.6784	1.0875	0.1448	0.0519	0.0139	100.028	128	50.9605	0.511361
ROS12-l4c8-profil15	0.0411	17.4352	50.5302	0.8245	0.0103	1.0234	28.3495	1.0577	0.1491	0.0308	0.0179	99.4697	130	51.1677	0.513706
ROS12-l4c8-profil15	0.0205	17.4583	50.7957	0.8061	0.0064	0.9743	28.1475	1.0867	0.1403	0.0042	0.0129	99.453	132	51.4249	0.515507
ROS12-l4c8-profil15	0.0051	17.674	50.8462	0.7371	0	1.0421	28.4847	1.106	0.0921	0.0407	0.005	100.033	134	51.3739	0.515546
ROS12-l4c8-profil15	0	17.7685	50.9895	0.7558	0.0128	1.1005	28.107	1.0855	0.18	0.0827	0	100.082	136	51.762	0.520261
ROS12-l4c8-profil15	0.041	17.8124	50.8678	0.8001	0.0032	1.0685	28.1341	1.1634	0.1844	0.0645	0	100.139	138	51.8354	0.519972
ROS12-l4c8-profil15	0	17.853	51.3273	0.7201	0	1.0613	27.9258	1.0427	0.1757	0	0.0149	100.121	140	52.0769	0.52337
ROS12-l4c8-profil15	0.1314	17.8823	50.5043	0.8106	0.018	1.0628	27.8538	1.0994	0.0791	0.0239	0.012	99.4774	142	52.1776	0.523905
ROS12-l4c8-profil15	0.0222	18.2259	51.8317	0.7638	0.0129	1.0901	28.1942	1.1163	0.1407	0	0.0219	101.42	144	52.334	0.525592
ROS12-l4c8-profil15	0.0341	17.9394	51.3998	0.635	0	1.0459	27.8335	0.949	0.189	0	0.002	100.028	146	52.293	0.52619
ROS12-l4c8-profil15	0.0034	18.425	51.2984	0.5893	0	1.0943	28.1312	1.0027	0.1055	0.0323	0.0169	100.699	148	52.6535	0.529818
ROS12-l4c8-profil15	0.0391	18.2441	51.3358	0.644	0.018	1.0987	27.3727	1.074	0.0836	0	0	99.91	150	53.0511	0.533294
ROS12-l4c8-profil15	0	18.2109	50.9812	0.5839	0	1.1259	27.1576	1.103	0.0748	0	0.006	99.2433	152	53.1622	0.53447
ROS12-l4c8-profil15	0.0458	18.4514	51.4858	0.628	0.0135	1.0891	27.4006	1.0308	0.0792	0	0.0299	100.254	154	53.3189	0.536244
ROS12-l4c8-profil15	0.0187	18.422	51.3036	0.6475	0.0032	1.0452	27.4505	0.9848	0.176	0.0239	0.004	100.079	156	53.2847	0.535818
ROS12-l4c8-profil15	0.0373	18.1741	51.25	0.7383	0.0097	1.0531	27.1533	0.939	0.22	0	0.012	99.5866	158	53.1969	0.535471
ROS12-l4c8-profil15	0.0186	18.6191	51.3305	0.7229	0.0039	1.0226	26.9766	1.082	0.0792	0	0.004	99.8594	160	53.9876	0.541764
ROS12-l4c8-profil15	0.039	18.7241	51.4364	0.6691	0.0071	1.0596	27.4372	0.9416	0.0968	0	0.014	100.425	162	53.6849	0.54036
ROS12-l4c8-profil15	0.0034	18.5637	50.9553	0.7013	0	1.0044	27.4729	0.9247	0.1407	0.0477	0	99.8141	164	53.5012	0.53806
ROS12-l4c8-profil15	0.0457	18.394	51.6128	0.7776	0.0116	1.0313	26.9281	1.0798	0.2554	0.007	0	100.143	166	53.7181	0.539192
ROS12-l4c8-profil15	0.0186	18.5262	51.3896	0.8734	0.0013	1.0554	27.2773	1.0223	0.132	0.0056	0.005	100.307	168	53.5639	0.538405
ROS12-l4c8-profil15	0	18.3068	50.9037	0.7462	0	1.0416	27.0608	0.9681	0.1363	0	0	99.1636	170	53.4718	0.537838
ROS12-l4c8-profil15	0.0339	18.4546	50.9718	0.8095	0.0135	0.9974	27.1421	0.9922	0.0704	0.0337	0	99.5191	172	53.6502	0.538901
ROS12-l4c8-profil15	0	18.5815	51.2883	0.8513	0.0032	1.0585	27.4217	0.9087	0.0792	0.0098	0.001	100.203	174	53.5094	0.538888
ROS12-l4c8-profil15	0.0152	18.2974	51.025	0.8666	0	1.0106	26.9771	0.8284	0.1233	0.0309	0.018	99.1924	176	53.5674	0.539714
ROS12-l4c8-profil15	0	18.419	51.1938	0.8726	0.0193	1.0814	27.1959	0.9769	0.0352	0	0.005	99.7992	178	53.4613	0.538083
ROS12-l4c8-profil15	0.0357	18.4668	50.8971	0.9029	0	1.0307	27.8292	1.0053	0.1318	0.0168	0.003	100.32	180	53.0357	0.532953
ROS12-l4c8-profil15	0.0204	18.4441	50.9706	0.7991	0.0122	1.0437	27.3723	1.1079	0.0879	0.0688	0	99.9271	182	53.3839	0.53571
ROS12-l4c8-profil15	0	18.2449	51.3181	0.6954	0.0032	1.0417	27.1142	1.052	0.1452	0.0014	0.0209	99.6371	184	53.3407	0.535772
ROS12-l4c8-profil15	0.0475	18.2586	50.8782	0.7728	0.0026	1.0475	27.3855	0.9967	0.1494	0	0	99.5388	186	53.1166	0.534065
ROS12-l4c8-profil15	0.0676	18.3317	51.275	0.7471	0	1.0349	26.8288	0.9249	0.1232	0.0197	0.003	99.3558	188	53.7172	0.540631
ROS12-l4c8-profil15	0.0271	18.4084	51.2202	0.8095	0	1.032	27.0057	1.0379	0.1495	0.0014	0	99.6917	190	53.6686	0.539075
ROS12-l4c8-profil15	0	18.572	51.0934	0.7528	0.0122	1.013	27.5716	0.9938	0.1537	0.0309	0.0289	100.222	192	53.4176	0.536699
ROS12-l4c8-profil15	0.0034	18.6461	51.5113	0.7555	0	1.0265	27.3283	1.0806	0.123	0	0	100.475	194	53.7121	0.539044
ROS12-l4c8-profil15	0.0406	18.5422	51.2573	0.7298	0.0032	1.0821	27.2367	1.0158	0.1582	0	0	100.066	196	53.5909	0.539034
ROS12-l4c8-profil15	0.0068	18.4521	51.0748	0.7393	0.018	0.9578	27.3977	0.883	0.0922	0	0.002	99.6237	198	53.4682	0.53759
ROS12-l4c8-profil15	0.0523	18.4079	51.4257	0.7208	0.0045	1.0268	26.8381	0.9941	0.1406	0.0659	0	99.6768	200	53.8213	0.540952
ROS7-l6c6-profil6	0.041	19.6123	49.8121	0.6933	0	1.2654	26.3491	1.0289	0.1288	0.0465	0	98.9776	0	55.5535	0.560695
ROS7-l6c6-profil6	0.0953	18.7464	48.1573	1.196	0.022	2.239	25.6598	1.0475	0.0603	1.0686	0.035	98.3273	2	53.9455	0.555671
ROS7-l6c6-profil6	0.0147	13.803	45.9559	7.5035	0.0321	1.0904	24.2868	0.8673	0.1291	0	0.0214	93.7042	4	48.927	0.494368
ROS7-l6c6-profil6	0.0407	17.6195	29.6451	5.7526	0.0174	0.9432	25.5486	0.8861	0.1187	0	0.024	80.5959	6	53.9979	0.542881
ROS7-l6c6-profil6	0.0017	19.5999	50.0274	0.5778	0.0182	1.1052	27.3249	1.0293	0.146	0	0.0156	99.8459	7.9	54.8658	0.551895
ROS7-l6c6-profil6	0.0216	18.679	50.3017	0.5146	0.0132	1.0596	28.1115	1.0903	0.1156	0	0.0039	99.9111	9.9	53.0489	0.532638
ROS7-l6c6-profil6	0.0066	18.5982	50.1494	0.5671	0	1.0242	27.5032	1.0824	0.1028	0	0.0029	99.0369	11.9	53.4993	0.536864
ROS7-l6c6-profil6	0.0033	18.2998	50.7775	0.5781	0	1.0621	27.6171	1.1206	0.1329	0	0	99.5916	13.9	52.9567	0.531515
ROS7-l6c6-profil6	0.0067	18.2344	50.7613	0.5921	0.0144	1.0893	28.0793	1.0335	0.0643	0.0315	0.0224	99.9291	15.9	52.4435	0.527404
ROS7-l6c6-profil6	0.0017	18.3281	51.1898	0.5455	0	1.0538	28.1459	1.0513	0.09	0	0.0155	100.421	17.9	52.5535	0.527958
ROS7-l6c6-profil6	0.0117	18.2746	50.5237	0.5349	0	1.1051	27.9489	1.0151	0.1029	0	0.0029	99.5198	19.8	52.5918	0.529231
ROS7-l6c6-profil6	0.0484	18.0981	50.7723	0.5775	0.0006	1.0826	28.2583	1.0463	0.0686	0	0.0117	99.9644	21.8	52.1125	0.523895
ROS7-l6c6-profil6	0.0517	18.3025	50.8758	0.6017	0	1.0563	28.3053	1.0618	0.12	0.0123	0.001	100.388	23.8	52.3815	0.526163
ROS7-l6c6-profil6	0	18.2633	50.8252	0.5237	0	1.0457	28.0665	1.1376	0.1113	0.0205	0.0087	100.003	25.8	52.5412	0.527007
ROS7-l6c6-profil6	0.0117	18.6049	50.7461	0.6186	0	1.0943	28.2163	1.1349	0.1199	0	0	100.547	27.8	52.824	0.530373
ROS7-l6c6-profil6	0.0715	18.2993	50.2161	0.5136	0.0194	1.1075	27.9785	1.0211	0.0941	0	0	99.3211	29.8	52.5977	0.529261
ROS7-l6c6-profil6	0.0249	18.2379	50.9866	0.5334	0.0063	1.0446	27.8523	1.1423	0.0471	0.0479	0.001	99.9242	31.7	52.6899	0.528453
ROS7-l6c6-profil6	0.0249	18.3308	51.447	0.5346	0	1.0738	28.1073	1.0563	0.0814	0	0	100.656	33.7	52.5681	0.528281
ROS7-l6c6-profil6	0	18.2834	51.1145	0.5858	0	1.116	28.1609	1.0767	0.1498	0.0096	0	100.497	35.7	52.4126	0.527002
ROS7-l6c6-profil6	0.0216	18.4527	51.1213	0.5886	0.0232	1.0586	28.0677	1.2193	0.0857	0	0.0068	100.645	37.7	52.7833	0.528863
ROS7-l6c6-profil6	0.0315	18.4707	51.2899	0.5419	0.0088	1.099	27.85	1.059	0.1542	0	0.0078	100.513	39.7	52.9485	0.532357
ROS7-l6c6-profil6	0	18.3566	50.7535	0.6386	0	1.0391	27.8462	1.1168	0.0214	0	0.0049	99.7772	41.7	52.8628	0.530344
ROS7-l6c6-profil6	0	18.2833	50.4525	0.7038	0	1.1079	27.5084	1.0143	0.0943	0.0109	0.0019	99.1774	43.7	52.9773	0.533171
ROS7-l6c6-profil6	0.0298	18.4282	50.9712	1.1587	0	1.0432	27.8302	1.0411	0.15	0	0	100.653	45.6	52.969	0.532111
ROS7-l6c6-profil6	0.0299	18.4968	51.1854	0.5756	0	1.1361	27.9027	1.0093	0.0814	0.0315	0	100.449	47.6	52.8985	0.532689
ROS7-l6c6-profil6	0.005	18.5151	50.9373	0.5633	0.0006	1.0953	27.9139	0.9276	0.1457	0	0.0117	100.115	49.6	52.958	0.533551
ROS7-l6c6-profil6	0.0431	18.5627	51.1299	0.5986	0.0201	1.102	27.5016	1.1153	0.1158	0.0849	0	100.274	51.6	53.3672	0.536113
ROS7-l6c6-profil6	0.0298	18.4238	50.6209	0.6679	0.0063	1.1459	27.4194	1.0129	0.0729	0	0.0019	99.4019	53.6	53.2026	0.535865
ROS7-l6c6-profil6	0.0429	18.8109	51.2813	0.6693	0.0063	1.0681	27.3209	1.0181	0.0558	0.1041	0	100.378	55.6	53.8911	0.541848
ROS7-l6c6-profil6	0.0099	18.7129	50.7679	0.675	0.0182	1.1186	27.198	1.0077	0.1674	0	0	99.6757	57.5	53.8117	0.541722
ROS7-l6c6-profil6	0	19.0041	50.7557	0.6559	0	1.1597	27.6157	0.907	0.09	0	0.0049	100.193	59.5	53.7905	0.542794
ROS7-l6c6-profil6	0.0445	18.5592	51.2102	0.6618	0	1.1152	26.9221	0.9653	0.1373	0	0.0194	99.6352	61.5	53.8512	0.542496
ROS7-l6c6-profil6	0.0413	18.7101	50.9036	0.5991	0	1.2047	27.3704	1.0299	0.1671	0	0.0058	100.032	63.5	53.5637	0.539976
ROS7-l6c6-profil6	0	18.7537	51.0317	0.6475	0	1.1819	27.3928	0.9941	0.2059	0	0	100.208	65.5	53.6274	0.540675
ROS7-l6c6-profil6	0.0198	18.6357	50.9629	0.7983	0.01	1.1946	27.2576	1.0492	0.1072	0	0.0029	100.038	67.5	53.573	0.539803
ROS7-l6c6-profil6	0.0116	18.6207	51.4025	0.7305	0.0006	1.1649	27.2619	1.0723	0.0814	0	0	100.346	69.4	53.5821	0.53936
ROS7-l6c6-profil6	0.0148	18.9293	50.8795	0.7181	0.0119	1.1653	27.2419	0.9302	0.15	0	0	100.041	71.4	54.0076	0.54488
ROS7-l6c6-profil6	0.0165	18.7582	51.1234	0.7352	0.0006	1.1738	26.8128	0.9712	0.2533	0.0616	0.001	99.9076	73.4	54.1462	0.546062
ROS7-l6c6-profil6	0.0115	18.5326	51.1458	0.7078	0	1.1613	26.8884	0.8999	0.103	0	0	99.4503	75.4	53.7934	0.54303
ROS7-l6c6-profil6	0	18.4567	51.5976	0.6643	0	1.1208	26.6069	1.0586	0.1504	0.0192	0.0126	99.6871	77.4	53.985	0.543092
ROS7-l6c6-profil6	0.0577	18.8253	51.0261	0.607	0	1.0999	26.7169	0.9406	0.1332	0	0.0107	99.4174	79.4	54.4024	0.54808
ROS7-l6c6-profil6	0.0231	18.6633	51.0012	0.6947	0	1.1312	27.2246	0.9871	0.1374	0.0356	0.0049	99.903	81.3	53.7087	0.541013
ROS7-l6c6-profil6	0.0215	18.7241	51.2603	0.6309	0.0038	1.1571	27.3013	1.045	0.1631	0.0274	0	100.335	83.3	53.6944	0.540633
ROS7-l6c6-profil6	0.0033	18.9467	51.4941	0.5773	0.0057	1.0427	26.7651	0.9958	0.1633	0	0.0078	100.002	85.3	54.5839	0.548742
ROS7-l6c6-profil6	0	18.9337	51.2657	0.5558	0.0144	1.1073	27.0875	0.9556	0.1288	0	0.001	100.05	87.3	54.2118	0.546072
ROS7-l6c6-profil6	0.0314	19.0157	50.903	0.5751	0	1.1113	27.2533	1.0442	0.1158	0.0041	0	100.054	89.3	54.1706	0.544895
ROS7-l6c6-profil6	0.0182	18.7499	51.0726	0.6183	0.0107	1.1016	27.1029	1.0894	0.1287	0.0219	0	99.9141	91.3	53.9625	0.542321
ROS7-l6c6-profil6	0.0495	19.1097	51.2343	0.5426	0	1.1172	27.0903	1.0186	0.1417	0	0.0117	100.316	93.2	54.4279	0.547777
ROS7-l6c6-profil6	0.0016	18.8617	51.257	0.554	0	1.1114	26.7494	1.0238	0.1503	0	0.001	99.7103	95.2	54.4087	0.547515
ROS7-l6c6-profil6	0.0347	18.7741	51.1826	0.5357	0.0107	1.1212	27.0396	1.0946	0.1459	0	0	99.9391	97.2	54.0278	0.543153
ROS7-l6c6-profil6	0.0445	18.8243	51.299	0.5583	0.0057	1.103	26.7525	0.9768	0.1074	0	0	99.6714	99.2	54.3662	0.547421
ROS7-l6c6-profil6	0	18.9428	51.101	0.5865	0.0081	1.1289	27.131	1.0251	0.1372	0	0.0126	100.073	101.2	54.1618	0.545187
ROS7-l6c6-profil6	0.0132	18.8819	51.191	0.5809	0	1.1398	26.5798	0.9554	0.1889	0	0.0068	99.5376	103.2	54.5527	0.549919
ROS7-l6c6-profil6	0	18.6674	51.1398	0.5465	0.0119	1.1137	27.0398	1.0228	0.0129	0.1164	0	99.6713	105.2	53.8944	0.542378
ROS7-l6c6-profil6	0.0378	18.9061	51.1652	0.5143	0.0094	1.107	26.5001	1.0528	0.0988	0	0.0136	99.4051	107.1	54.6923	0.550065
ROS7-l6c6-profil6	0.0347	18.6282	51.4476	0.5473	0	1.0586	27.1926	1.1217	0.1975	0	0.0019	100.23	109.1	53.7705	0.539629
ROS7-l6c6-profil6	0	18.708	51.5613	0.5634	0.0044	1.0527	26.5484	1.1308	0.1161	0	0.0019	99.687	111.1	54.4501	0.546315
ROS7-l6c6-profil6	0	18.6882	51.0936	0.6269	0.0013	1.1029	27.1238	1.1007	0.1846	0	0	99.9221	113.1	53.8609	0.541219
ROS7-l6c6-profil6	0.0231	18.8002	51.1463	0.6774	0.0013	1.1246	26.7596	0.9927	0.1074	0	0	99.6325	115.1	54.3038	0.546896
ROS7-l6c6-profil6	0.0446	18.5954	51.1523	0.6108	0	1.0732	26.7251	1.1012	0.0945	0	0	99.3972	117.1	54.1204	0.543508
ROS7-l6c6-profil6	0	18.7232	51.3388	0.6192	0	1.1104	27.1817	1.0082	0.1159	0.0192	0	100.117	119	53.8487	0.541998
ROS7-l6c6-profil6	0.0413	18.4793	51.288	0.5516	0.0119	1.1325	27.0694	1.005	0.1588	0	0	99.7378	121	53.5958	0.539761
ROS7-l6c6-profil6	0	18.471	51.4422	0.5701	0	1.1093	27.0986	1.094	0.0944	0	0.0117	99.8913	130	51.6148	0.515266
ROS13-l4c3-profil29	0.0135	17.8237	53.1133	0.3931	0	1.1238	26.4909	1.0909	0.1274	0	0.0159	100.192	0	52.0245	0.520185
ROS13-l4c3-profil29	0.0372	17.4883	52.6718	0.4498	0	1.1527	27.0457	1.0178	0.1362	0	0.0109	100.01	2	51.9949	0.518351
ROS13-l4c3-profil29	0.0135	17.686	52.6591	0.4253	0.0212	1.1391	26.7578	1.0904	0.0527	0	0.0169	99.8621	4	52.0187	0.520488
ROS13-l4c3-profil29	0	17.8422	52.3334	0.4071	0.009	1.1067	27.3467	1.0115	0.154	0	0.01	100.221	6	52.3374	0.523777
ROS13-l4c3-profil29	0.017	17.8532	52.5091	0.4551	0.0109	1.1441	27.6932	0.9761	0.1539	0	0.004	100.817	8	51.9639	0.521427
ROS13-l4c3-profil29	0	18.1246	52.353	0.4863	0.0077	1.0818	27.559	1.051	0.2291	0	0.024	100.917	10	52.1435	0.525016
ROS13-l4c3-profil29	0	17.9736	52.002	0.5004	0	1.1565	27.629	1.054	0.1539	0	0.0149	100.484	12	52.5485	0.527572
ROS13-l4c3-profil29	0.0102	18.0157	52.386	0.4746	0	1.0464	27.6106	1.162	0.1363	0	0.009	100.851	14	52.1905	0.52273
ROS13-l4c3-profil29	0	17.95	51.9859	0.4897	0.0109	1.022	27.8354	1.1928	0.0351	0	0.009	100.531	16	52.2617	0.527079
ROS13-l4c3-profil29	0.0392	17.9052	52.0852	0.5038	0.0071	1.0259	27.9426	1.0696	0.0791	0.0056	0	100.663	18	52.4356	0.52697
ROS13-l4c3-profil29	0	17.9053	51.9287	0.5391	0.0045	1.0661	27.923	1.0671	0.1406	0	0	100.574	20	52.1412	0.522975
ROS13-l4c3-profil29	0.0476	17.7758	52.1327	0.5652	0.0058	1.0646	27.6819	1.0863	0.1011	0	0	100.461	22	49.8934	0.498852
ROS13-l4c3-profil29	0.0256	18.0071	51.628	0.5024	0	1.0617	28.1725	1.0206	0.0746	0	0	100.493	24	48.0459	0.479006
ROS13-l4c3-profil29	0.0478	18.0813	51.3927	0.5703	0	1.0426	28.3292	1.1012	0.1185	0.0224	0.003	100.709	26	46.6612	0.46549
ROS13-l4c3-profil29	0.029	17.8045	51.977	0.5721	0	1.056	28.0341	1.1988	0.1186	0	0.0149	100.805	28	46.6643	0.463022
ROS13-l4c3-profil29	0.017	17.9794	51.985	0.4794	0	1.029	28.0884	1.1444	0.0922	0.0154	0.003	100.833	30	46.6572	0.462685
ROS13-l4c3-profil29	0.0629	17.9086	51.8806	0.5424	0	1.0205	27.6993	1.0487	0.1187	0	0.003	100.285	32	47.4411	0.467601
ROS13-l4c3-profil29	0.0187	18.0184	51.9067	0.4482	0	1.0379	27.7034	1.2469	0.2195	0	0.01	100.61	34	47.1894	0.4685
ROS13-l4c3-profil29	0.041	18.0564	51.9729	0.4865	0.0135	0.9999	28.367	1.2657	0.1361	0	0.007	101.346	36	47.547	0.472719
ROS13-l4c3-profil29	0.0599	17.9002	52.0172	0.5186	0	1.0202	28.5735	1.1446	0.1317	0	0.007	101.373	38	47.8274	0.474753
ROS13-l4c3-profil29	0.0274	17.7269	51.8324	0.5099	0	1.0394	28.5641	1.1982	0.1053	0	0.005	101.009	40	47.2996	0.470462
ROS13-l4c3-profil29	0	17.7666	51.8863	0.6048	0	0.9748	28.564	1.3082	0.136	0	0	101.241	42	47.6515	0.473503
ROS13-l4c3-profil29	0.053	17.6015	51.602	0.5253	0	1.0094	28.1319	1.2114	0.079	0	0.0109	100.225	44	47.548	0.473324
ROS13-l4c3-profil29	0.0154	17.4417	51.7576	0.5643	0.0026	1.0097	28.0611	1.2037	0.0614	0	0.008	100.125	46	47.9591	0.476504
ROS13-l4c3-profil29	0	17.4794	51.5509	0.5298	0.0071	1.002	28.7309	1.1566	0.1578	0	0	100.615	48	48.0079	0.477104
ROS13-l4c3-profil29	0.0154	17.6182	51.8139	0.5983	0.0032	0.9869	28.1183	1.2055	0.0877	0	0.007	100.454	50	48.3996	0.480106
ROS13-l4c3-profil29	0.0463	17.3697	51.492	0.6184	0	1.0139	28.8913	1.2205	0.0832	0	0.003	100.739	52	48.3631	0.481874
ROS13-l4c3-profil29	0	17.3218	51.3653	0.591	0.0045	0.9945	29.0017	1.2931	0.0526	0.0014	0	100.626	54	48.0425	0.476878
ROS13-l4c3-profil29	0.012	17.3637	51.7483	0.6096	0.0032	0.9733	28.4882	1.4346	0.1403	0	0.009	100.782	56	48.3178	0.48069
ROS13-l4c3-profil29	0	17.2727	51.5797	0.629	0.0141	0.9283	29.2725	1.3936	0.1884	0	0.008	101.286	58	48.5456	0.482505
ROS13-l4c3-profil29	0.0223	17.2258	51.3053	0.637	0	0.9477	28.6635	1.3241	0.057	0	0.0169	100.2	60	48.4305	0.483248
ROS13-l4c3-profil29	0.0483	17.3511	51.6139	0.5672	0.0135	0.9602	29.3626	1.3209	0.1271	0.0056	0.0099	101.38	62	48.3183	0.480489
ROS13-l4c3-profil29	0.0587	17.3859	51.4471	0.5646	0.0013	0.8877	29.4717	1.3585	0.0613	0.014	0.004	101.255	64	48.4415	0.481355
ROS13-l4c3-profil29	0.0293	17.1601	51.5803	0.5753	0.0116	0.8966	29.2552	1.3663	0.1008	0	0.0139	100.989	66	48.016	0.476397
ROS13-l4c3-profil29	0.0381	17.1163	51.6196	0.5484	0	0.8769	30.0394	1.2285	0.0657	0	0.002	101.535	68	47.7785	0.477031
ROS13-l4c3-profil29	0	16.9692	51.3173	0.5116	0.0032	0.9143	29.4395	1.2912	0.0832	0	0.004	100.534	70	47.1572	0.470899
ROS13-l4c3-profil29	0	16.9959	51.3948	0.5122	0.0154	0.9346	29.3301	1.2638	0.0788	0	0	100.526	72	46.5929	0.462455
ROS13-l4c3-profil29	0.0017	16.9907	50.9874	0.4337	0	0.8507	29.7607	1.3481	0.0481	0	0	100.421	74	46.6789	0.464555
ROS13-l4c3-profil29	0.0086	16.9893	51.4081	0.4651	0.0122	0.9242	29.4709	1.3328	0.0875	0	0	100.699	76	46.0918	0.455443
ROS13-l4c3-profil29	0.0121	16.9643	51.4408	0.4529	0	0.8883	29.205	1.1717	0.0525	0	0.004	100.192	78	46.1734	0.458684
ROS13-l4c3-profil29	0.0536	17.0927	51.3923	0.488	0.0064	0.8782	29.7299	1.3192	0.1356	0	0	101.096	80	45.6076	0.451739
ROS13-l4c3-profil29	0.0156	16.8679	51.6768	0.4863	0	0.9051	29.6743	1.2846	0.0832	0	0.0109	101.005	82	45.6077	0.45146
ROS13-l4c3-profil29	0.038	17.1212	51.7308	0.474	0	0.8983	29.6447	1.3337	0.0744	0.0252	0.008	101.348	84	45.5849	0.452276
ROS13-l4c3-profil29	0.0086	17.0119	51.4273	0.5036	0	0.8885	29.2911	1.4195	0.0263	0	0.0129	100.59	86	45.6316	0.454098
ROS13-l4c3-profil29	0	17.0545	51.5265	0.4889	0.0199	0.9641	29.9668	1.3108	0.0962	0.014	0.0268	101.469	88	45.9882	0.459009
ROS13-l4c3-profil29	0.0052	16.9617	51.7289	0.5196	0	0.9745	29.6538	1.4008	0.0919	0.0574	0.007	101.401	90	46.4255	0.462244
ROS13-l4c3-profil29	0.0311	17.1266	51.2145	0.5849	0.0032	1.0191	29.7977	1.3523	0.0131	0	0	101.142	92	46.2611	0.463553
ROS13-l4c3-profil29	0.0086	17.076	51.5255	0.5016	0.0103	0.9358	29.3881	1.366	0.092	0.0294	0.003	100.936	94	45.9806	0.456435
ROS13-l4c3-profil29	0	16.7142	51.3387	0.4671	0	0.9539	29.344	1.3364	0.0744	0.0182	0	100.247	96	46.752	0.467824
ROS13-l4c3-profil29	0.0467	17.0591	51.5879	0.4185	0	0.9221	29.6512	1.3657	0.0657	0	0	101.117	98	47.3137	0.472649
ROS13-l4c3-profil29	0.019	16.939	51.664	0.7017	0	0.9464	29.2036	1.396	0.1139	0	0	100.984	100	47.4534	0.474268
ROS13-l4c3-profil29	0	16.8849	51.3176	0.5506	0.0077	0.8737	29.313	1.2933	0.1007	0	0.0109	100.352	102	47.4376	0.47803
ROS13-l4c3-profil29	0.0225	16.7025	50.9301	0.5559	0.0154	0.8731	29.4922	1.4527	0.1137	0	0.0109	100.169	104	47.2839	0.472278
ROS13-l4c3-profil29	0.0433	16.9187	51.4304	0.5404	0	0.9622	30.0202	1.2654	0.1181	0.0112	0.001	101.311	106	5.15812	0.0515433
ROS13-l4c3-profil29	0	16.7598	51.0091	0.5417	0.0006	0.9273	30.0091	1.4394	0.1792	0	0	100.866	108	47.25	0.468703
ROS13-l4c3-profil29	0	16.8628	50.9461	0.518	0.0032	0.8946	29.5106	1.3412	0.1488	0	0.0239	100.249	110	47.9588	0.476138
ROS13-l4c3-profil29	0.019	17.0492	51.2669	0.4539	0.0103	0.8539	29.6226	1.3196	0.1007	0	0.008	100.704	112	48.0053	0.475861
ROS13-l4c3-profil29	0.0587	17.0147	51.1409	0.5232	0	0.8683	29.2698	1.3632	0.2014	0	0.006	100.446	114	47.7953	0.474664
ROS13-l4c3-profil29	0.0017	16.8399	51.2286	0.4526	0.0083	0.9005	29.5941	1.3412	0.0832	0.0154	0	100.466	116	47.5216	0.471495
ROS13-l4c3-profil29	0.0121	17.0229	51.5333	0.5086	0.0103	0.8488	29.3532	1.4667	0.1093	0	0	100.865	118	48.325	0.47905
ROS13-l4c3-profil29	0.0225	16.9398	51.6425	0.4751	0	0.9312	30.0153	1.346	0.07	0	0.0119	101.454	120	47.5153	0.473638
ROS13-l4c3-profil29	0.0173	16.9976	51.051	0.4955	0.0096	0.9275	29.1899	1.3527	0.1095	0.0042	0	100.155	122	47.4815	0.474104
ROS13-l4c3-profil29	0	16.9518	51.5908	0.4933	0.0244	0.9143	29.7734	1.1914	0.0263	0	0.0139	100.98	124	47.1141	0.469525
ROS13-l4c3-profil29	0.0052	17.1342	51.3052	0.511	0.009	0.9179	29.7406	1.2398	0.1314	0	0.0199	101.014	126	46.1475	0.460265
ROS13-l4c3-profil29	0	16.7548	51.3193	0.5344	0	0.9476	29.2851	1.3394	0.1577	0	0.0189	100.357	128	45.8356	0.456643
ROS13-l4c3-profil29	0.026	16.9125	51.2582	0.53	0.0116	0.8825	29.7737	1.39	0.197	0	0.001	100.982	130	45.7007	0.45522
ROS13-l4c3-profil29	0.0087	16.8131	51.2016	0.4546	0.0071	0.8952	29.5443	1.3867	0.0613	0	0.0229	100.395	132	45.5456	0.451718
ROS13-l4c3-profil29	0	17.0005	51.3603	0.5255	0.0199	0.8628	29.5198	1.3661	0.0832	0	0	100.738	134	45.3979	0.452604
ROS13-l4c3-profil29	0.0588	17.1138	51.2219	0.499	0.0058	0.8612	29.7931	1.3216	0.1137	0.0042	0	100.993	136	45.5476	0.453595
ROS13-l4c3-profil29	0.0173	16.8774	51.4112	0.4812	0	0.8549	29.4032	1.3578	0.0876	0	0.0199	100.51	138	46.1514	0.459998
ROS13-l4c3-profil29	0.0035	17.026	51.575	0.4654	0	0.8967	29.6845	1.3251	0.0569	0	0.001	101.034	140	46.7735	0.46584
ROS13-l4c3-profil29	0.0589	17.0654	51.4303	0.4692	0	0.8395	29.7612	1.3283	0.0919	0	0	101.045	142	46.9196	0.467366
ROS13-l4c3-profil29	0.038	17.1338	51.1113	0.4669	0	0.8667	29.0748	1.2918	0.0745	0	0.007	100.065	144	49.2227	0.490225
ROS13-l4c3-profil29	0.0294	16.8194	51.7274	0.4703	0.0026	0.8906	29.5147	1.3122	0.1051	0	0.003	100.874	146	49.4846	0.494035
ROS13-l4c3-profil29	0	17.037	51.3988	0.4711	0.0116	0.8669	29.6553	1.2667	0.0745	0	0.0119	100.794	148	50.4846	0.503891
ROS13-l4c3-profil29	0	17.2213	51.6668	0.4252	0	0.859	29.4248	1.378	0.0614	0	0.001	101.038	150	51.2649	0.511693
ROS13-l4c3-profil29	0.0138	17.1127	51.6336	0.409	0	0.8822	29.74	1.3445	0.0482	0.0042	0	101.188	152	51.2963	0.512394
ROS13-l4c3-profil29	0.0017	17.1331	51.2404	0.4967	0.0225	0.8682	29.2934	1.3072	0.0745	0	0.009	100.447	154	51.4274	0.513556
ROS13-l4c3-profil29	0.0362	16.9908	51.8631	0.481	0	0.9	29.2349	1.1573	0.0395	0	0.01	100.713	156	51.5469	0.514243
ROS13-l4c3-profil29	0.0191	17.061	50.959	0.5296	0	0.8363	29.6942	1.2934	0.0657	0.0224	0	100.481	158	50.7753	0.50675
ROS13-l4c3-profil29	0	16.9784	51.196	0.5431	0	0.8517	28.835	1.305	0.0263	0	0	99.7355	160	51.6698	0.515909
ROS13-l4c3-profil29	0	16.9514	51.4593	0.5608	0	0.837	29.581	1.3582	0.0963	0	0.003	100.847	162	52.3281	0.521928
ROS13-l4c3-profil29	0.0346	17.2668	51.5977	0.5007	0	0.8879	30.0191	1.2428	0.0394	0.0154	0.004	101.609	164	52.2188	0.522226
ROS13-l4c3-profil29	0.0173	17.209	51.6494	0.53	0.0039	0.8859	29.2877	1.3516	0.0614	0	0.004	101	166	51.9833	0.5199
ROS13-l4c3-profil29	0.0069	17.0669	51.32	0.6154	0.0013	0.8428	30.4162	1.2737	0.1444	0.0364	0.006	101.73	168	51.2766	0.512779
ROS13-l4c3-profil29	0.0433	16.8694	51.1721	0.5801	0	0.8691	29.5593	1.3712	0.1182	0	0	100.583	170	51.2356	0.512254
ROS13-l4c3-profil29	0.0502	17.0113	51.2284	0.5979	0.0051	0.8576	29.6092	1.3132	0.0789	0	0.007	100.759	172	51.3929	0.514251
ROS13-l3c1-profil27	0.0034	20.1363	50.3278	0.5897	0.0109	1.0978	26.3566	1.0097	0.1977	0.0336	0.003	99.7666	0	56.3865	0.567286
ROS13-l3c1-profil27	0.0385	20.0623	50.4609	0.5971	0	1.1174	26.4652	0.9935	0.0791	0.0308	0.0149	99.8597	2	56.1777	0.565556
ROS13-l3c1-profil27	0	19.9303	50.9971	0.7156	0.018	1.0837	26.3117	0.9024	0.1495	0	0.005	100.113	4	56.1894	0.566142
ROS13-l3c1-profil27	0.0117	19.9188	51.0526	0.7051	0.0206	1.0951	26.4027	1.064	0.1406	0	0.009	100.42	6	56.0815	0.563712
ROS13-l3c1-profil27	0	19.8315	51.4709	0.7715	0.0122	1.1401	26.0933	0.9197	0.1277	0	0.004	100.371	8.1	56.1973	0.56674
ROS13-l3c1-profil27	0	19.7319	50.9012	0.7239	0	1.1305	26.1794	0.9403	0.1539	0	0	99.7612	10.1	56.0074	0.564533
ROS13-l3c1-profil27	0.0034	19.53	51.5206	0.6855	0.0212	1.1282	26.595	0.8833	0.0967	0	0.0179	100.482	12.1	55.3878	0.558775
ROS13-l3c1-profil27	0.1822	19.6866	51.0209	0.6487	0.0353	1.1412	26.1897	0.9695	0.0659	0	0.0895	100.03	14.1	55.9293	0.563607
ROS13-l3c1-profil27	0.0418	19.6478	51.3476	0.7108	0	1.1847	26.1414	0.9321	0.1935	0	0.0368	100.237	16.1	55.8741	0.563903
ROS13-l3c1-profil27	0.0067	19.5636	51.5501	0.655	0.0051	1.1334	26.1869	0.9454	0.1538	0.0014	0.0219	100.223	18.1	55.7862	0.562311
ROS13-l3c1-profil27	0.0017	19.5841	51.5918	0.7249	0.0077	1.152	26.3037	1.043	0.1759	0	0.002	100.587	20.2	55.6868	0.560621
ROS13-l3c1-profil27	0.0469	19.446	51.227	0.7132	0	1.1651	26.0441	1.0458	0.1583	0.0042	0	99.8506	22.2	55.7289	0.5612
ROS13-l3c1-profil27	0	19.3247	51.6526	0.6146	0.0154	1.1636	26.6166	0.9936	0.0879	0	0.0129	100.482	24.2	55.0675	0.554973
ROS13-l3c1-profil27	0.0504	19.0717	51.5826	0.7399	0	1.1893	26.6363	0.9827	0.145	0	0.003	100.401	26.2	54.6949	0.551639
ROS13-l3c1-profil27	0	18.992	51.6686	0.723	0	1.1513	26.2637	0.9829	0.1626	0	0	99.9442	28.2	54.9645	0.553958
ROS13-l3c1-profil27	0	19.0134	51.7179	0.6574	0	1.1465	26.647	1.0954	0.2239	0	0	100.501	30.2	54.6579	0.549766
ROS13-l3c1-profil27	0.0118	19.2808	51.7956	0.6979	0	1.1056	27.1074	1.0412	0.1712	0	0	101.212	32.2	54.6469	0.549632
ROS13-l3c1-profil27	0.0152	19.1796	51.3623	0.6237	0	1.1075	27.0731	0.9793	0.1843	0	0.0149	100.54	34.3	54.5442	0.549184
ROS13-l3c1-profil27	0	18.732	51.6376	0.552	0.0192	1.0946	27.1857	1.0162	0.1096	0.021	0.007	100.375	36.3	53.8745	0.542008
ROS13-l3c1-profil27	0.032	18.7523	51.5612	0.5371	0	1.0232	27.0096	1.0644	0.1096	0	0.002	100.091	38.3	54.135	0.543399
ROS13-l3c1-profil27	0.0321	18.6905	51.5683	0.5904	0	1.0006	27.3485	1.0422	0.1095	0	0	100.382	40.3	53.7825	0.539798
ROS13-l3c1-profil27	0.022	18.7606	51.5227	0.543	0.0115	1.0078	27.585	1.0717	0.0745	0.035	0.0129	100.647	42.3	53.6631	0.538409
ROS13-l3c1-profil27	0	18.5123	51.6541	0.5435	0.0051	1.0379	27.4589	1.1071	0.0745	0	0.007	100.4	44.3	53.4072	0.535881
ROS13-l3c1-profil27	0.0289	18.2672	51.6325	0.5417	0	1.0165	27.9329	1.1844	0.1226	0	0	100.727	46.4	52.6919	0.527797
ROS13-l3c1-profil27	0.0221	18.4594	51.162	0.5552	0.0019	1.0922	27.7346	1.198	0.1053	0.0435	0.0099	100.384	48.4	53.0392	0.531987
ROS13-l3c1-profil27	0.0136	18.1888	51.8126	0.5146	0.0173	1.0078	27.6649	1.1609	0.1405	0	0	100.521	50.4	52.8238	0.529233
ROS13-l3c1-profil27	0	18.1959	51.5788	0.562	0	1.0539	27.7616	1.1475	0.1581	0	0.007	100.465	52.4	52.6998	0.528613
ROS13-l3c1-profil27	0.0324	18.3267	51.5234	0.5434	0.0225	1.0087	28.187	1.0955	0.0746	0.021	0	100.835	54.4	52.5657	0.527207
ROS13-l3c1-profil27	0.0051	18.169	51.7153	0.5285	0	0.9951	27.7872	1.093	0.1097	0.0547	0	100.458	56.4	52.7056	0.5285
ROS13-l3c1-profil27	0.0154	18.1604	51.2367	0.5218	0.0109	1.0386	28.3617	1.0189	0.0833	0	0.0159	100.464	58.5	52.1587	0.524109
ROS13-l3c1-profil27	0.0324	18.1656	51.4996	0.5147	0.0058	1.0553	28.2513	1.15	0.1095	0	0.004	100.788	60.5	52.2407	0.523991
ROS13-l3c1-profil27	0.0238	18.0665	51.4723	0.5603	0	1.0198	27.9029	1.1509	0.1271	0	0	100.324	62.5	52.4384	0.52559
ROS13-l3c1-profil27	0	18.2723	51.6777	0.5499	0	1.0684	28.1355	1.1375	0.1184	0.0154	0.0209	100.996	64.5	52.4704	0.526543
ROS13-l3c1-profil27	0.0017	18.1089	51.9106	0.4925	0.0077	1.0605	27.8602	1.1615	0.0964	0	0.0099	100.71	66.5	52.4888	0.526449
ROS13-l3c1-profil27	0.0068	18.1866	51.3583	0.5634	0	1.0442	28.3713	1.1856	0.1271	0	0.0109	100.854	68.5	52.1806	0.522959
ROS13-l3c1-profil27	0.0034	18.023	52.0028	0.493	0	1.0528	28.1536	1.1515	0.0921	0	0	100.972	70.5	52.1293	0.522842
ROS13-l3c1-profil27	0	18.0838	51.4109	0.594	0	1.0257	28.0255	1.1596	0.0351	0	0	100.335	72.6	52.3514	0.524704
ROS13-l3c1-profil27	0.0443	17.8954	51.6401	0.572	0.0077	1.0754	28.0271	1.1998	0.0307	0	0.007	100.499	74.6	52.0346	0.52173
ROS13-l3c1-profil27	0.0051	18.0399	51.5469	0.5629	0.0019	1.072	28.2568	1.0382	0.0833	0.0098	0	100.617	76.6	52.0448	0.523174
ROS13-l3c1-profil27	0.0325	17.8046	51.6826	0.5767	0.0128	1.0613	28.5362	1.2504	0.0657	0	0	101.023	78.6	51.4941	0.515722
ROS13-l3c1-profil27	0	17.9804	51.5849	0.5159	0	1.0202	28.2989	1.1001	0.0965	0.0757	0.0099	100.683	80.6	51.9828	0.521459
ROS13-l3c1-profil27	0.0154	17.9209	51.1826	0.5634	0	1.0692	28.3574	1.1888	0.1315	0	0.0139	100.443	82.6	51.798	0.519376
ROS13-l3c1-profil27	0.0477	17.9964	51.1728	0.4916	0	1.0501	27.9244	1.1891	0.0921	0	0.007	99.9711	84.7	52.29	0.524105
ROS13-l3c1-profil27	0.0597	17.844	51.66	0.5351	0	1.0374	28.193	1.2272	0.1579	0.0238	0	100.738	86.7	51.8635	0.519365
ROS13-l3c1-profil27	0	17.8756	51.3964	0.5673	0.0013	1.059	28.5018	1.1749	0.1709	0	0.0109	100.758	88.7	51.6247	0.517646
ROS13-l3c1-profil27	0	18.0579	51.7111	0.5495	0.0199	1.0199	27.9844	1.1807	0.1534	0	0	100.677	90.7	52.3569	0.524515
ROS13-l3c1-profil27	0.012	17.8992	51.4355	0.5542	0.0135	1.0516	28.3708	1.2202	0.1314	0	0	100.688	92.7	51.7754	0.518693
ROS13-l3c1-profil27	0.0017	17.9946	51.5314	0.4968	0.0064	1.0709	28.226	1.1165	0.0746	0.0028	0.008	100.53	94.7	52.0092	0.522134
ROS13-l3c1-profil27	0.0342	17.9307	51.3044	0.5485	0.0109	1.0516	28.7622	1.1556	0.1577	0.0364	0	100.992	96.8	51.4926	0.516397
ROS13-l3c1-profil27	0.012	18.0493	51.3657	0.5091	0.0116	1.0509	28.3452	1.1219	0.1009	0	0	100.567	98.8	52.0062	0.521834
ROS13-l3c1-profil27	0.0068	17.8397	51.3491	0.5069	0	1.0561	28.5084	1.138	0.0745	0	0	100.48	100.8	51.5721	0.517403
ROS13-l3c1-profil27	0.0137	17.8845	51.51	0.5145	0	1.0184	28.9855	1.0752	0.0789	0	0.003	101.084	102.8	51.2786	0.514572
ROS13-l3c1-profil27	0.0171	17.9923	51.478	0.5015	0.0064	1.0115	28.5124	1.2612	0.0833	0.0336	0	100.897	104.8	51.8293	0.518448
ROS13-l3c1-profil27	0.024	18.0103	51.3903	0.5349	0.0045	1.0426	28.646	1.1886	0.0964	0	0	100.938	106.8	51.7094	0.518195
ROS13-l3c1-profil27	0.0154	17.8955	51.5165	0.5882	0.0064	0.9822	28.7625	1.1055	0.057	0.0182	0.0159	100.963	108.9	51.5171	0.516328
ROS13-l3c1-profil27	0.0034	17.8968	51.5963	0.6055	0	1.0371	28.5049	1.1614	0.1534	0	0.0149	100.974	110.9	51.6752	0.518031
ROS13-l3c1-profil27	0.0273	17.9473	51.2613	0.5409	0	1.0448	28.1174	1.0793	0.1141	0	0.007	100.14	112.9	52.0636	0.522724
ROS13-l3c1-profil27	0.0376	18.0588	51.1513	0.5468	0	1.0166	28.4745	1.2584	0.0701	0	0.0099	100.624	114.9	51.9476	0.519711
ROS13-l3c1-profil27	0.0068	17.8439	51.5782	0.6465	0	1.0344	28.6275	1.1701	0.1578	0	0	101.065	116.9	51.5017	0.516189
ROS13-l3c1-profil27	0.0257	17.7271	51.3601	0.6237	0	1.033	28.5282	1.1989	0.1708	0	0.007	100.674	118.9	51.4221	0.515137
ROS13-l3c1-profil27	0.0154	18.007	51.4846	0.8764	0	1.0242	28.5317	1.1756	0.0921	0	0.005	101.212	120.9	51.8199	0.519218
ROS13-l3c1-profil27	0.0017	17.8466	51.4119	0.5835	0.0212	1.018	28.5748	1.1238	0.0613	0	0	100.643	123	51.5671	0.517062
ROS13-l3c1-profil27	0.012	17.941	51.6044	0.5467	0.0192	1.0717	29.0053	1.1724	0.1402	0	0.0189	101.532	125	51.2849	0.51438
ROS13-l3c1-profil27	0.024	17.9491	51.3499	0.5702	0.0051	1.0765	28.8132	1.2689	0.1139	0	0.0169	101.188	127	51.4495	0.515274
ROS10-l4c8-profil52	0.0789	19.7875	43.3452	1.6486	0.0194	1.0297	26.323	0.8777	0.1373	0	0.0331	93.2805	0	56.0638	0.564499
ROS10-l4c8-profil52	0.0051	19.7231	49.6465	0.6388	0.015	1.0855	27.0069	0.934	0.147	0	0	99.2021	2	55.3181	0.55708
ROS10-l4c8-profil52	0.012	19.6183	49.7091	0.7338	0.0221	1.1134	26.8717	0.9447	0.2138	0	0	99.2388	4	55.2731	0.556865
ROS10-l4c8-profil52	0.0511	19.2935	50.622	0.7536	0	1.1993	26.6727	0.9227	0.1425	0	0.0081	99.6655	6	54.938	0.554715
ROS10-l4c8-profil52	0.0187	19.3637	50.8922	0.6397	0.013	1.1245	26.4616	0.9698	0.1159	0	0	99.5991	8	55.2985	0.557077
ROS10-l4c8-profil52	0.0289	19.2203	50.9644	0.6346	0	1.1379	26.4685	0.8083	0.1827	0	0.004	99.4498	10	55.0933	0.556655
ROS10-l4c8-profil52	0.0256	18.878	50.668	0.724	0.0104	1.1353	26.2968	1.0187	0.1782	0.0512	0.0212	99.0074	12	54.8041	0.551841
ROS10-l4c8-profil52	0.0342	19.0551	50.7177	0.7279	0	1.1801	26.9782	0.9925	0.1601	0	0.0091	99.8549	14	54.3843	0.548292
ROS10-l4c8-profil52	0.0034	18.713	51.0406	0.7148	0	1.1974	26.8973	0.884	0.227	0	0.0091	99.6866	16	53.9858	0.545498
ROS10-l4c8-profil52	0.0292	18.6903	51.0505	0.7549	0.0137	1.2084	27.3775	0.9934	0.1113	0.1364	0	100.365	18	53.5272	0.539974
ROS10-l4c8-profil52	0.0034	18.6989	50.9	0.6218	0	1.1008	27.3615	1.0823	0.0845	0	0.0091	99.8621	20	53.6713	0.539442
ROS10-l4c8-profil52	0.0447	18.4739	51.0419	0.5523	0.0156	1.0169	27.4457	1.175	0.08	0.0355	0	99.8814	22	53.3903	0.534881
ROS10-l4c8-profil52	0	18.2208	51.0375	0.5428	0.0202	0.9479	27.1635	1.2242	0.1867	0.098	0.004	99.4455	24	53.3699	0.533476
ROS10-l4c8-profil52	0	17.9219	50.9438	0.5022	0.0344	0.8236	28.0239	1.2386	0.071	0	0.0151	99.5746	26	52.3495	0.521792
ROS10-l4c8-profil52	0.0017	17.8812	51.2713	0.4985	0	0.7702	28.6955	1.2714	0.1195	0.0326	0	100.542	28	51.7804	0.515285
ROS10-l4c8-profil52	0.0035	17.6978	51.476	0.5057	0	0.7733	28.736	1.0735	0.1328	0.0383	0	100.437	30	51.4856	0.514046
ROS10-l4c8-profil52	0	17.7214	51.2821	0.5141	0.0117	0.7863	28.9617	1.2584	0.1151	0	0	100.651	32	51.316	0.510943
ROS10-l4c8-profil52	0	17.4593	51.0992	0.5486	0.0136	0.7619	29.3338	1.3927	0.0928	0	0.011	100.713	34	50.6611	0.503053
ROS10-l4c8-profil52	0.0174	17.5421	51.0699	0.541	0	0.7567	29.3017	1.2269	0.0486	0.0297	0.0141	100.548	36	50.8113	0.505868
ROS10-l4c8-profil52	0.0261	17.4343	50.9409	0.5333	0.0065	0.7374	29.0169	1.2572	0.0398	0	0	99.9924	38	50.9141	0.506415
ROS10-l4c8-profil52	0.0122	17.5176	50.9993	0.521	0.0149	0.7455	28.8343	1.3383	0.0884	0	0	100.071	40	51.1773	0.508437
ROS10-l4c8-profil52	0.0347	17.2292	51.1468	0.5507	0.011	0.7281	28.7445	1.3822	0.0708	0	0	99.8981	42	50.8566	0.504663
ROS10-l4c8-profil52	0.0017	17.1812	51.0226	0.439	0.0097	0.8503	29.2813	1.2327	0.0884	0	0.0211	100.128	44	50.2096	0.50079
ROS10-l4c8-profil52	0.0576	17.2564	50.4913	0.6585	0	0.9012	29.2531	1.472	0.115	0	0.005	100.21	46	50.2883	0.500134
ROS10-l4c8-profil52	0	17.2383	50.9299	0.5841	0.0013	0.9568	29.1602	1.2418	0.0708	0	0.007	100.19	48	50.2799	0.502537
ROS10-l4c8-profil52	0	17.0793	51.106	0.5375	0.0136	0.9167	29.6723	1.3272	0.0354	0	0	100.688	50	49.6721	0.495349
ROS10-l4c8-profil52	0	17.2994	50.7542	0.4677	0.0182	0.891	29.2878	1.2602	0.0929	0.0311	0	100.103	52	50.3328	0.502223
ROS10-l4c8-profil52	0.0244	17.04	51.0823	0.5002	0	0.8618	29.2889	1.2649	0.0884	0.0071	0	100.158	54	49.9849	0.498398
ROS10-l4c8-profil52	0.0594	17.2057	50.8084	0.4991	0	0.838	29.6401	1.2998	0.0663	0	0.01	100.427	56	49.9644	0.497676
ROS10-l4c8-profil52	0	17.2858	50.9247	0.4933	0.0078	0.8409	29.3124	1.303	0.084	0	0	100.252	58	50.3457	0.501471
ROS10-l4c8-profil52	0.0035	17.1444	51.1148	0.4858	0	0.8519	29.973	1.3398	0.106	0	0.011	101.03	60	49.5914	0.493786
ROS10-l4c8-profil52	0.0401	17.0988	50.7417	0.5228	0	0.8025	29.1925	1.4693	0.1059	0	0.0191	99.9926	62	50.2132	0.498356
ROS10-l4c8-profil52	0	16.9992	50.821	0.5436	0.0091	0.8682	29.5515	1.2936	0.1016	0.0184	0.002	100.208	64	49.7032	0.495425
ROS10-l4c8-profil52	0.0506	17.1036	51.0033	0.5984	0.0104	0.8818	29.6067	1.4336	0.0794	0	0.017	100.785	66	49.7972	0.495365
ROS10-l4c8-profil52	0.0052	16.8748	50.7969	0.4975	0.0019	0.9098	29.1405	1.3043	0.1281	0.0057	0	99.6647	68	49.813	0.496851
ROS10-l4c8-profil52	0.0052	16.9207	50.5043	0.5251	0.0032	0.8953	29.4081	1.2496	0.0618	0	0	99.5734	70	49.6763	0.495795
ROS10-l4c8-profil52	0.0157	16.8618	50.7097	0.5688	0	0.908	29.3816	1.282	0.1368	0	0	99.8646	72	49.5975	0.494872
ROS10-l4c8-profil52	0	17.0078	50.892	0.5677	0.011	0.9413	30.1614	1.2302	0.0662	0	0	100.878	74	49.1488	0.49117
ROS10-l4c8-profil52	0.0349	16.7162	50.8937	0.4606	0.0052	0.933	29.4896	1.3412	0.2206	0	0.018	100.113	76	49.2664	0.491339
ROS10-l4c8-profil52	0	16.9671	51.0262	0.4959	0.0123	0.9619	29.6639	1.4938	0.0088	0	0.007	100.637	78	49.4672	0.492413
ROS10-l4c8-profil52	0.014	16.7948	50.7112	0.5681	0.0058	0.9924	29.9391	1.2217	0.1015	0.0071	0	100.356	80	48.9592	0.489865
ROS10-l4c8-profil52	0.0525	16.8013	50.7093	0.5295	0	0.8974	29.8191	1.3684	0.0882	0	0	100.266	82	49.1631	0.489733
ROS10-l4c8-profil52	0.0383	16.4873	50.2558	2.015	0.0291	0.9275	29.1253	1.3587	0.1193	0.0339	0.0221	100.412	84	49.2261	0.490717
ROS10-l4c8-profil52	0	16.5283	50.9092	1.1975	0.0071	1.0101	28.949	1.2417	0.0663	0	0.013	99.9222	86	49.3463	0.493766
ROS10-l4c8-profil52	0.0262	16.8198	50.7668	0.5453	0.0058	0.988	29.8462	1.4296	0.0044	0	0	100.432	88	49.0753	0.489295
ROS10-l4c8-profil52	0.021	16.7324	50.4772	0.5451	0.0045	0.953	29.5625	1.3787	0.172	0.0353	0.012	99.8937	90	49.2105	0.490685
ROS10-l4c8-profil52	0.0228	16.5853	50.668	0.4956	0	0.9101	30.0682	1.3263	0.1366	0	0	100.213	92	48.6266	0.484852
ROS10-l4c8-profil52	0.0315	16.6167	50.4325	0.5353	0	0.9781	30.1144	1.3033	0.1849	0	0.009	100.206	94	48.5674	0.485143
ROS10-l4c8-profil52	0.0122	16.7354	50.9159	0.5513	0	0.969	30.1875	1.2336	0.1101	0	0.007	100.722	96	48.6964	0.486901
ROS10-l4c8-profil52	0.0454	16.6602	50.7985	0.7207	0	0.9864	29.7048	1.3338	0.1498	0	0	100.4	98	48.9526	0.488824
ROS10-l4c8-profil52	0.0435	16.6768	50.7958	0.7645	0.0026	0.9535	29.012	1.3495	0.0883	0.0353	0.011	99.7326	100	49.5778	0.494581
ROS10-l4c8-profil52	0.042	16.7863	50.4729	0.5905	0.0194	0.9569	29.9379	1.4716	0.1453	0.024	0.014	100.461	102	48.9839	0.487728
ROS10-l4c8-profil52	0.0157	16.8065	51.0938	0.5702	0	0.9459	29.7355	1.3371	0.1322	0	0	100.637	104	49.1882	0.490735
ROS10-l4c8-profil52	0.0384	16.7052	50.3982	0.5879	0	0.9862	29.3014	1.3165	0.1764	0	0.007	99.5174	106	49.3479	0.492908
ROS10-l4c8-profil52	0.0122	16.7275	50.8905	0.6236	0	0.9373	29.433	1.3665	0.0397	0	0	100.03	108	49.3249	0.491759
ROS10-l4c8-profil52	0	16.6055	50.9512	0.6364	0	1.008	29.7848	1.285	0.1101	0.0014	0.008	100.391	110	48.7837	0.487756
ROS10-l4c8-profil52	0	16.4817	50.4629	0.6149	0.0065	0.9645	29.7613	1.3241	0.1719	0.0748	0	99.8625	112	48.6605	0.485757
ROS10-l4c8-profil52	0.0751	16.6855	51.2506	0.6126	0	0.968	29.7802	1.3496	0.0971	0	0.021	100.84	114	48.9487	0.488469
ROS10-l4c8-profil52	0	16.6661	50.5989	0.6233	0.0136	0.9934	29.396	1.184	0.0353	0	0	99.5105	116	49.2046	0.492646
ROS10-l4c8-profil52	0.047	16.9112	50.8585	0.5835	0	1.0106	28.9887	1.2233	0.0928	0	0.006	99.7216	118	49.8855	0.499316
ROS10-l4c8-profil52	0.0087	16.841	50.3483	0.6163	0	1.0033	29.6258	1.2885	0.1278	0.0254	0	99.8852	120	49.2687	0.492528
ROS10-l4c8-profil52	0.0748	16.7413	51.3802	0.6015	0.0039	0.9739	29.303	1.224	0.0441	0	0.003	100.35	122	49.4134	0.494201
ROS10-l4c8-profil52	0.0122	16.6777	51.0383	0.5927	0	0.9898	28.8484	1.3141	0.1412	0	0	99.6144	124	49.6761	0.496241
ROS10-l4c8-profil52	0	16.7228	50.5838	0.6782	0	0.9802	29.0921	1.3504	0.097	0	0	99.5044	126	49.5523	0.494603
ROS10-l4c8-profil52	0.061	16.8453	51.0915	0.6012	0.0019	0.9554	29.4093	1.3973	0.097	0.0734	0.014	100.547	128	49.5008	0.493453
ROS10-l4c8-profil52	0.0296	16.6923	50.5472	0.6042	0.0026	1.0503	29.5535	1.3196	0.1453	0	0.007	99.9516	130	49.0568	0.490642
ROS10-l4c8-profil52	0.0314	16.8796	51.006	0.5926	0	1.0265	29.5901	1.2802	0.1675	0.0085	0.009	100.591	132	49.3307	0.493457
ROS10-l4c8-profil52	0.0209	16.9351	50.5011	0.5987	0.0077	0.9913	29.7425	1.2657	0.1497	0	0	100.213	134	49.3261	0.493166
ROS10-l4c8-profil52	0.0556	16.9277	50.5111	0.6916	0.0207	0.98	29.256	1.2426	0.097	0.2833	0.008	100.074	136	49.7223	0.497199
ROS10-l4c8-profil52	0.0417	16.9311	50.6668	0.983	0.0213	1.0218	28.9793	1.203	0.1633	0.0056	0.011	100.028	138	49.9108	0.499858
ROS10-l4c8-profil52	0.0488	16.9927	50.7021	0.6331	0.0078	0.9979	29.5924	1.2909	0.1102	0	0.016	100.392	140	49.5254	0.49502
ROS10-l4c8-profil52	0.0087	16.8328	50.8018	0.632	0	0.9811	28.8632	1.3489	0.075	0	0	99.5435	142	49.9045	0.498141
ROS7-l3c2-profil3	0.0068	20.1169	49.6811	0.6067	0.0253	1.1043	26.1779	0.9892	0.0798	0	0.008	98.7959	0	56.5142	0.568844
ROS7-l3c2-profil3	0.0254	19.7079	49.8877	0.6427	0.0078	1.0447	26.0711	0.9453	0.1422	0	0	98.4748	2	56.1727	0.565171
ROS7-l3c2-profil3	0.0475	19.7416	50.1531	0.6478	0.0045	1.0611	26.3257	0.8986	0.231	0	0.0141	99.1251	4	55.9684	0.563712
ROS7-l3c2-profil3	0.0153	19.4702	50.6379	0.6304	0	1.1087	26.4303	0.9717	0.1243	0	0.008	99.3969	6	55.4797	0.558694
ROS7-l3c2-profil3	0.0322	19.3553	50.7333	0.6612	0.0149	1.0721	26.2398	1.0318	0.1688	0	0	99.3094	8	55.5449	0.558403
ROS7-l3c2-profil3	0.0339	19.5436	50.7967	0.6639	0.0201	1.0935	26.3971	0.9395	0.1911	0	0.005	99.6845	10	55.6194	0.560213
ROS7-l3c2-profil3	0.0375	19.4307	50.4867	0.6626	0	1.153	27.1951	0.862	0.1153	0	0	99.943	12	54.7102	0.552374
ROS7-l3c2-profil3	0.0051	19.3586	50.6775	0.6636	0.0052	1.1442	26.9868	0.8646	0.1419	0.0849	0	99.9324	14	54.8086	0.553273
ROS7-l3c2-profil3	0	19.2572	50.9661	0.6332	0.0065	1.1165	26.163	0.9525	0.0711	0	0	99.1662	16	55.4373	0.558574
ROS7-l3c2-profil3	0.0305	19.4029	50.6141	0.6402	0.0006	1.0585	26.4318	1.0516	0.0975	0.0099	0.009	99.3466	18	55.45	0.557099
ROS7-l3c2-profil3	0.0407	19.3873	50.906	0.6529	0.0097	1.098	26.4837	0.7995	0.1908	0	0.0121	99.5806	20	55.3391	0.558732
ROS7-l3c2-profil3	0.0563	19.1049	50.8964	0.6373	0.0279	1.1012	27.2873	1.0837	0.1152	0	0.007	100.317	22	54.2686	0.545408
ROS7-l3c2-profil3	0.0272	19.0543	51.1009	0.5826	0	1.1462	26.8407	0.9353	0.1065	0	0.004	99.7977	24	54.5413	0.550016
ROS7-l3c2-profil3	0.0544	18.9517	50.7176	0.6226	0	1.1285	26.6612	0.9054	0.142	0	0.008	99.1915	26	54.5851	0.550555
ROS7-l3c2-profil3	0.0375	18.605	50.6859	0.6578	0.0052	1.1502	26.8833	1.0136	0.0443	0	0.006	99.0888	28	53.9072	0.543018
ROS7-l3c2-profil3	0.0497	18.2486	50.8036	0.6438	0.0091	1.1093	27.7534	1.1125	0.1371	0	0.016	99.8833	30	52.7182	0.52971
ROS7-l3c2-profil3	0.0565	18.3409	50.8184	0.5748	0.013	1.0798	27.3656	1.0186	0.1019	0.0891	0	99.4584	32	53.21	0.535164
ROS7-l3c2-profil3	0.036	18.34	50.476	0.5463	0.0045	1.1336	27.6845	1.1126	0.0752	0	0.015	99.4238	34	52.875	0.531549
ROS7-l3c2-profil3	0.0103	17.877	50.4398	0.5877	0.022	1.182	28.1418	1.1032	0.0972	0	0.007	99.468	36	51.7965	0.52133
ROS7-l3c2-profil3	0	17.9742	51.0709	0.6009	0	1.1256	27.8478	1.0282	0.0796	0	0	99.7271	38	52.242	0.525856
ROS7-l3c2-profil3	0.0138	17.7464	50.5713	0.5067	0.0058	1.088	27.918	1.2314	0.0751	0	0.006	99.1625	40	51.905	0.520303
ROS7-l3c2-profil3	0.0397	17.917	50.3646	0.5405	0.0194	1.1092	28.3557	1.1753	0.0971	0	0.01	99.6285	42	51.751	0.519452
ROS7-l3c2-profil3	0.012	17.7962	50.6108	0.5268	0	1.1134	28.0533	1.0949	0.0663	0.055	0.013	99.3418	44	51.8324	0.521027
ROS7-l3c2-profil3	0.0811	17.6487	50.2667	0.5649	0	1.131	28.3154	1.1967	0.0794	0	0	99.2839	46	51.3845	0.515842
ROS7-l3c2-profil3	0.0207	17.7531	50.1854	0.5195	0	1.1529	28.236	1.1018	0.1588	0	0.002	99.1302	48	51.575	0.518804
ROS7-l3c2-profil3	0	17.4716	50.7104	0.4777	0	1.1831	28.0897	1.1918	0.053	0	0.02	99.1974	50	51.2663	0.515282
ROS7-l3c2-profil3	0.0551	17.3391	50.5974	0.5813	0	1.0757	28.174	1.2063	0.1807	0	0.004	99.2137	52	51.1212	0.512538
ROS7-l3c2-profil3	0.0259	17.5783	50.4394	0.521	0.0258	1.0928	28.2442	1.1799	0.0662	0.0028	0.01	99.1862	54	51.3857	0.515591
ROS7-l3c2-profil3	0.0242	17.5246	50.2508	0.4538	0.0258	1.1058	28.66	1.3523	0.0529	0.0056	0.015	99.4707	56	50.9474	0.509866
ROS7-l3c2-profil3	0.0086	17.7436	50.5587	0.5237	0	1.0882	28.6998	1.2306	0.1366	0	0	99.99	58	51.2434	0.513664
ROS7-l3c2-profil3	0.0207	17.4189	50.4567	0.4459	0.0006	1.0332	28.5453	1.2526	0.119	0.0564	0	99.3494	60	50.9694	0.510155
ROS7-l3c2-profil3	0.0691	17.4217	50.8002	0.4759	0.0006	1.1208	28.6557	1.218	0.1588	0	0.012	99.9329	62	50.7878	0.509565
ROS7-l3c2-profil3	0.0589	17.4153	50.5772	0.5075	0.0097	1.113	29.012	1.2007	0.0793	0.0183	0.006	99.9979	64	50.4926	0.506656
ROS7-l3c2-profil3	0.1072	17.274	50.6162	0.5104	0.011	1.0967	28.5237	1.1967	0.0485	0	0.011	99.3953	66	50.7107	0.508724
ROS7-l3c2-profil3	0.0847	17.2096	50.4151	0.5059	0.0123	1.1227	28.47	1.2501	0.0353	0.0113	0.008	99.1249	68	50.6344	0.507787
ROS7-l3c2-profil3	0.0242	17.0785	50.7828	0.514	0.009	1.1172	28.2241	1.3219	0.0883	0	0.015	99.175	70	50.6555	0.507336
ROS7-l3c2-profil3	0.0918	17.1851	49.9265	0.4647	0.0039	1.0659	28.6251	1.0963	0.0838	0.1339	0	98.6769	72	50.53	0.507437
ROS7-l3c2-profil3	0.0794	17.0429	50.3367	0.5107	0.0821	1.0844	27.9211	1.2571	0.1192	0.0353	0.1061	98.5749	74	50.8958	0.509951
ROS7-l3c2-profil3	0.0329	17.4563	50.7659	0.475	0.0123	1.0671	28.6926	1.272	0	0	0.04	99.8141	76	50.8639	0.509296
ROS7-l3c2-profil3	0.0069	17.1351	50.8144	0.4941	0.0381	1.0712	28.4419	1.244	0.1454	0	0.001	99.3921	78	50.6047	0.506991
ROS7-l3c2-profil3	0.0658	17.4596	50.5104	0.5173	0.0032	1.0238	29.1937	1.2052	0.0572	0	0.013	100.049	80	50.5008	0.505755
ROS7-l3c2-profil3	0.0104	17.4565	50.9879	0.5192	0	1.0744	29.0902	1.2229	0.0617	0	0	100.423	82	50.5281	0.506415
ROS7-l3c2-profil3	0.0812	17.2634	50.6019	0.5131	0.009	1.0693	28.5196	1.2602	0.0352	0	0.015	99.368	84	50.7281	0.508065
ROS7-l3c2-profil3	0.0863	17.5358	50.5511	0.5467	0.0374	1.0528	28.5173	1.2492	0.1234	0.0197	0.007	99.7265	86	51.139	0.51209
ROS2-l6c8-profil42	0.0067	18.3364	51.959	0.6294	0.0116	1.0665	26.3061	0.9771	0.1189	0	0.009	99.4208	0	54.1528	0.54493
ROS2-l6c8-profil42	0	18.405	52.0341	0.6133	0.0335	1.0807	25.8728	0.9756	0.1676	0.0127	0.018	99.2132	2	54.6204	0.549834
ROS2-l6c8-profil42	0.0303	18.3298	51.9518	0.6571	0.0174	1.129	26.4538	1.0602	0	0	0	99.6294	4	53.9403	0.542742
ROS2-l6c8-profil42	0.0067	18.4299	51.9628	0.6233	0	1.0755	26.7976	0.957	0.1407	0	0	99.9936	6	53.8317	0.541946
ROS2-l6c8-profil42	0.0337	18.3624	51.5259	0.7035	0.018	1.0934	26.5473	1.0006	0.1716	0	0	99.4564	8	53.9418	0.542885
ROS2-l6c8-profil42	0.037	18.3632	51.9848	0.6354	0.0103	1.1256	26.3005	0.955	0.1585	0	0.006	99.5762	10	54.1263	0.545546
ROS2-l6c8-profil42	0	18.1843	51.2078	0.6821	0	1.0713	26.4182	0.9681	0.11	0	0.003	98.6448	12	53.84	0.541929
ROS2-l6c8-profil42	0.0522	18.4103	51.587	0.6268	0.0039	1.07	26.5358	0.9466	0.1892	0	0.013	99.4347	14	54.0434	0.544128
ROS2-l6c8-profil42	0.0118	18.4789	51.1379	0.6407	0	1.1064	26.705	0.89	0.1672	0	0	99.1379	16	53.9445	0.544043
ROS2-l6c8-profil42	0.0118	18.4021	51.5436	0.6152	0.0032	1.1231	26.9128	0.8919	0.1011	0	0.001	99.606	18	53.6392	0.541131
ROS2-l6c8-profil42	0.0576	18.4062	51.3447	0.5909	0.0347	1.1231	27.185	0.9895	0.1583	0	0.005	99.895	20	53.407	0.537894
ROS2-l6c8-profil42	0	18.4879	51.3394	0.6614	0	1.1199	27.1203	0.9654	0.1759	0	0.012	99.8824	22	53.5771	0.539781
ROS2-l6c8-profil42	0.0541	18.2273	50.8796	0.6446	0	1.0923	26.8671	0.959	0.123	0.0491	0.002	98.898	24	53.4766	0.538561
ROS2-l6c8-profil42	0.0388	17.995	51.1726	0.6291	0.0148	1.1163	26.383	1.0697	0.1538	0	0.009	98.5821	26	53.5597	0.538717
ROS2-l6c8-profil42	0.0373	18.1649	51.2356	0.6391	0	1.0785	27.2803	1.0714	0.1449	0	0	99.6519	28	53.0453	0.533044
ROS2-l6c8-profil42	0.0271	18.2642	51.333	0.6392	0	1.1075	27.5005	0.9339	0.1229	0	0.001	99.9294	30	52.9585	0.533691
ROS2-l6c8-profil42	0.0136	18.0982	51.308	0.5597	0	1.1193	27.6495	1.1664	0.1227	0.0042	0	100.042	32	52.5899	0.528074
ROS2-l6c8-profil42	0.1086	18.0489	50.9907	0.5088	0.0096	1.0939	27.5683	1.1795	0.1007	0	0.0129	99.622	34	52.6196	0.527982
ROS2-l6c8-profil42	0.0596	17.7126	50.9064	0.5385	0.0122	1.0367	27.8116	1.029	0.0263	0.0966	0.0079	99.2373	36	52.0044	0.522505
ROS2-l6c8-profil42	0.0631	17.4662	50.7315	0.632	0.0288	1.0932	27.8256	1.08	0.162	0	0.0189	99.1014	38	51.5807	0.518442
ROS2-l6c8-profil42	0.0733	17.3893	50.7342	0.6108	0	1.0916	27.689	1.1852	0.0876	0	0	98.861	40	51.5893	0.5176
ROS2-l6c8-profil42	0.0819	17.5077	50.715	0.6859	0.0013	1.0348	28.0745	1.1066	0.162	0	0.0079	99.3776	42	51.4917	0.516664
ROS2-l6c8-profil42	0.0869	17.5396	50.7703	0.6155	0.0103	1.0386	27.7181	1.0703	0.1359	0.0252	0.002	99.0127	44	51.8375	0.520503
ROS2-l6c8-profil42	0.0187	17.5695	50.4693	0.688	0	1.0898	27.6466	1.1073	0.1095	0	0	98.6988	46	51.8851	0.521224
ROS2-l6c8-profil42	0.0239	17.4532	50.5572	0.7081	0	1.0866	28.1512	1.0792	0.1444	0	0.001	99.2049	48	51.2925	0.515467
ROS2-l6c8-profil42	0.041	17.4555	50.3034	0.6355	0.0064	1.0631	27.9941	1.1825	0.1182	0	0	98.7999	50	51.4546	0.515949
ROS2-l6c8-profil42	0.0239	17.5285	50.8192	0.5847	0	1.0782	27.882	1.2876	0.1051	0	0	99.3092	52	51.6379	0.517039
ROS2-l6c8-profil42	0.0051	17.4638	50.3576	0.5342	0	1.0011	28.611	1.1997	0.1355	0.1635	0.0109	99.4825	54	51.0132	0.510697
ROS2-l6c8-profil42	0.0513	17.5472	50.9076	0.5442	0.0064	1.0503	28.3917	1.2777	0.0831	0	0.005	99.8644	56	51.2632	0.513066
ROS2-l6c8-profil42	0	17.409	50.7507	0.5791	0.0167	0.978	28.3601	1.1754	0.0437	0.0643	0.0119	99.3888	58	51.1702	0.512231
ROS2-l6c8-profil42	0.0308	17.3421	51.1295	0.5221	0.007	1.0372	28.7738	1.2384	0.1485	0	0.0119	100.241	60	50.6642	0.507262
ROS2-l6c8-profil42	0.0222	17.6802	51.0733	0.4951	0.0083	0.9994	28.3599	1.1624	0.1137	0	0	99.9145	62	51.5334	0.516205
ROS2-l6c8-profil42	0	17.4689	50.8921	0.5383	0	1.0092	28.4073	1.0623	0.1049	0	0.0119	99.495	64	51.1826	0.513659
ROS2-l6c8-profil42	0	17.4529	50.7358	0.6058	0	1.0035	28.3341	1.2557	0.0699	0	0.004	99.4617	66	51.2275	0.512392
ROS2-l6c8-profil42	0.0343	17.3799	51.1322	0.5474	0.0077	0.9868	29.0411	1.2495	0.0655	0.0196	0	100.464	68	50.5509	0.505499
ROS2-l6c8-profil42	0	17.3314	50.8346	0.5852	0.0045	1.0279	28.182	1.2861	0.1487	0.0699	0.001	99.4714	70	51.1551	0.511673
ROS2-l6c8-profil42	0.0086	17.4126	50.3509	0.5624	0.0147	0.9845	28.759	1.2108	0.0742	0	0.004	99.3818	72	50.8341	0.508633
ROS2-l6c8-profil42	0.0206	17.1736	50.5977	0.6036	0	0.9902	28.9811	1.2428	0.1003	0	0	99.7099	74	50.2983	0.503065
ROS2-l6c8-profil42	0.0342	17.3097	50.5735	0.5919	0.0109	1.0138	28.4349	1.3007	0.1223	0	0	99.3921	76	50.9257	0.509101
ROS2-l6c8-profil42	0.0343	17.2794	50.6538	0.5789	0.0006	0.9785	28.6767	1.1444	0.1659	0	0.0059	99.5184	78	50.7172	0.507963
ROS2-l6c8-profil42	0	17.1189	50.1892	0.6376	0.0006	1.0201	28.366	1.2493	0.0874	0	0	98.6692	80	50.6998	0.507349
ROS2-l6c8-profil42	0.0445	17.289	50.5587	0.5992	0.0045	0.924	28.4185	1.2413	0.1092	0	0.0099	99.1987	82	51.0065	0.509446
ROS2-l6c8-profil42	0.012	17.2017	50.0523	0.621	0	1.0306	28.6189	1.1737	0.0917	0	0.0159	98.8177	84	50.5971	0.507072
ROS2-l6c8-profil42	0.0446	17.2981	50.2655	0.6072	0	0.9612	28.7949	1.1839	0.1178	0	0	99.2731	86	50.6641	0.506912
ROS2-l6c8-profil42	0.0257	17.1094	50.7257	0.5685	0	0.9979	28.4144	1.1525	0.1179	0	0	99.112	88	50.6691	0.50763
ROS2-l6c8-profil42	0.0889	17.3154	50.257	0.5685	0.0064	1.0013	28.2473	1.2895	0.0437	0	0.001	98.8191	90	51.1056	0.51086
ROS2-l6c8-profil42	0.0291	17.1157	50.2471	0.5604	0.0083	0.9935	28.1274	1.2358	0.0655	0	0.004	98.3867	92	50.9259	0.509439
ROS2-l6c8-profil42	0.0547	17.0864	50.8667	0.5884	0.0038	0.9721	28.2307	1.2975	0.1354	0	0.0159	99.2516	94	50.8186	0.507605
ROS2-l6c8-profil42	0.0701	17.4685	50.7472	0.5418	0.0217	0.9689	28.6173	1.1579	0.1223	0	0	99.7158	96	51.0491	0.511066
ROS2-l6c8-profil42	0.048	17.0817	50.3152	0.5797	0	0.9268	28.5234	1.3311	0.109	0	0.0069	98.9219	98	50.6136	0.504787
ROS2-l6c8-profil42	0.0617	17.0454	50.3896	0.5159	0.0077	0.9667	28.543	1.2486	0.0524	0	0	98.8311	100	50.501	0.504791
ROS2-l6c8-profil42	0.0411	17.4829	50.8035	0.4894	0	0.9332	28.5487	1.2515	0.1353	0	0.0069	99.6926	102	51.1656	0.511053
ROS2-l6c8-profil42	0.067	17.1942	50.7515	0.4961	0	0.9029	29.1778	1.2398	0.1439	0	0.003	99.9763	104	50.2583	0.501769
ROS2-l6c8-profil42	0.0496	17.3963	50.9893	0.4796	0	0.8764	28.2639	1.3488	0.083	0	0	99.4868	106	51.3437	0.511378
ROS2-l6c8-profil42	0.0154	17.5501	50.5048	0.4688	0.0121	0.8753	28.9435	1.2612	0.0262	0	0	99.6576	108	50.9936	0.508643
ROS2-l6c8-profil42	0.0565	17.3499	50.5326	0.5098	0.0077	0.9481	28.5633	1.2463	0.1616	0.0949	0.0159	99.4866	110	50.9465	0.509066
ROS2-l6c8-profil42	0	17.1956	50.6206	0.4716	0	0.9059	27.8271	1.3676	0.1311	0	0.005	98.5245	112	51.3953	0.512026
ROS2-l6c8-profil42	0.0068	17.2981	50.6457	0.4797	0	0.895	28.5798	1.2057	0.1178	0	0	99.2287	114	50.915	0.508525
ROS2-l6c8-profil42	0	17.4025	50.6635	0.4489	0.0013	0.9156	28.5807	1.2887	0.1091	0.0321	0.0089	99.4513	116	51.0425	0.509317
ROS2-l6c8-profil42	0.0309	17.3695	50.7049	0.4652	0	0.975	29.0443	1.304	0.0567	0	0	99.9505	118	50.5458	0.504868
ROS2-l6c8-profil42	0.0427	17.2913	50.8051	0.475	0.0058	0.9146	28.3432	1.1873	0.1485	0	0	99.2135	120	51.0836	0.510576
ROS2-l6c8-profil42	0.024	17.4116	50.8436	0.4893	0.0058	0.8503	28.9135	1.3249	0.1003	0	0	99.9632	122	50.8472	0.506377
ROS2-l1c5-profil35	0.0357	20.0029	49.4615	0.5856	0	1.1448	26.333	0.937	0.1022	0	0.0191	98.6218	0	56.1906	0.566527
ROS2-l1c5-profil35	0	19.7617	50.3202	0.5936	0	1.1357	26.5039	0.9315	0.0624	0	0	99.309	2	55.7508	0.562059
ROS2-l1c5-profil35	0.0034	19.5998	50.8035	0.5674	0	1.1358	26.3067	0.9074	0.0268	0.1252	0.0182	99.4941	4	55.7224	0.56203
ROS2-l1c5-profil35	0	19.5751	50.8495	0.6338	0	1.1022	26.6142	0.9068	0.1025	0	0.005	99.7891	6	55.4572	0.558958
ROS2-l1c5-profil35	0	19.0289	50.5794	0.6196	0.0065	1.1474	27.5973	1.0055	0.1422	0	0.0081	100.135	8	53.8521	0.542411
ROS2-l1c5-profil35	0.0034	18.687	50.8714	0.6009	0	1.0847	27.083	1.0827	0.1423	0.0781	0	99.6336	10	53.9152	0.541722
ROS2-l1c5-profil35	0.0533	18.4053	50.779	0.5004	0	1.0857	27.5375	1.1036	0.1333	0.017	0	99.6151	12	53.1423	0.533786
ROS2-l1c5-profil35	0.0362	18.0305	50.9295	0.5767	0.0045	1.1112	27.7733	1.1062	0.1466	0	0	99.7149	14	52.3993	0.526597
ROS2-l1c5-profil35	0.0069	17.6541	48.74	2.2794	0.0039	1.115	27.6289	1.1271	0.0754	0.0737	0.0332	98.7376	16	51.9925	0.522402
ROS2-l1c5-profil35	0.2821	13.3435	40.5384	19.7753	0.1266	0.9928	19.0007	0.7603	0.1172	0.0315	0.0842	95.0527	18	53.9866	0.546087
ROS2-l1c5-profil35	0.0276	17.5015	50.7791	1.9492	0.0071	1.1661	27.7245	1.2806	0.1599	0.0312	0	100.627	20	51.6377	0.518066
ROS2-l1c5-profil35	0.0763	16.4205	50.7382	1.7317	0.0019	1.1343	28.3275	1.1157	0.1375	0	0.0111	99.6946	22	49.5679	0.498407
ROS2-l1c5-profil35	0.0693	15.9189	45.6635	4.0039	0	1.1869	27.1908	1.0497	0.1463	0.0736	0.0402	95.3428	24	49.7065	0.50108
ROS2-l1c5-profil35	0.0346	18.2121	50.1828	0.6458	0.0071	1.0371	28.0967	1.0731	0.0222	0	0	99.3114	26	52.4549	0.526607
ROS2-l1c5-profil35	0	18.0048	50.8251	0.4953	0	1.0746	28.1142	0.9594	0.0978	0	0.004	99.5753	28	52.1138	0.524588
ROS2-l1c5-profil35	0	18.3163	50.7592	0.5055	0	1.0646	27.8131	1.0854	0.0445	0	0.001	99.5897	30	52.8084	0.530355
ROS2-l1c5-profil35	0	18.4249	51.2413	0.5236	0.0169	1.0945	27.513	1.0215	0.0535	0	0.003	99.8922	32	53.1802	0.534987
ROS2-l1c5-profil35	0.0225	18.5106	50.9086	0.5509	0	1.0672	27.9474	1.0814	0.1024	0	0	100.191	34	52.9541	0.531863
ROS2-l1c5-profil35	0.019	18.4122	50.743	0.5788	0.002	1.099	27.6509	1.0299	0.1425	0.0071	0	99.6844	36	53.0396	0.533543
ROS2-l1c5-profil35	0	18.2659	50.8813	0.577	0.0013	1.1072	27.6379	1.0076	0.0891	0.0242	0	99.5914	38	52.843	0.531866
ROS2-l1c5-profil35	0.0225	18.3199	50.6745	0.5551	0	1.0958	27.952	1.0592	0.0846	0.0199	0.002	99.7854	40	52.661	0.529437
ROS2-l1c5-profil35	0.0224	18.1914	50.8168	0.6142	0	1.1081	27.4244	1.0127	0.1335	0.0625	0.001	99.3871	42	52.9239	0.532665
ROS2-l1c5-profil35	0.0138	18.4155	50.8514	0.6218	0	1.1266	27.9812	1.0149	0.1023	0	0.0212	100.149	44	52.7325	0.530868
ROS2-l1c5-profil35	0.0172	18.4818	51.0051	0.6527	0	1.1646	27.5329	0.9424	0.2094	0.0697	0.001	100.077	46	53.1627	0.536279
ROS2-l1c5-profil35	0	18.2331	50.7582	0.7358	0.0098	1.4992	27.4402	1.0205	0.1692	0.0681	0	99.934	48	52.5383	0.533027
ROS2-l1c5-profil35	0	18.3852	50.9284	0.6704	0	1.2177	27.4801	1.0377	0.0935	0.402	0.002	100.217	50	53.0191	0.534594
ROS2-l1c5-profil35	0.024	18.3314	50.6283	0.6908	0	1.3694	27.128	0.9886	0.0936	0.1548	0.0272	99.4361	52	53.0818	0.537393
ROS2-l1c5-profil35	0.0275	18.4292	51.1837	0.6772	0.0078	1.2341	27.466	1.0405	0.0846	0	0	100.15	54	53.0727	0.535287
ROS2-l1c5-profil35	0	18.3194	50.9621	0.644	0.0143	1.1973	27.4883	1.1362	0.1648	0	0	99.9265	56	52.9452	0.532762
ROS2-l1c5-profil35	0.0206	18.5336	50.8173	0.7051	0.0098	1.1826	27.3495	1.0546	0.1515	0	0.0111	99.8357	58	53.3703	0.537585
ROS2-l1c5-profil35	0.0772	18.5409	51.1649	0.7086	0.0117	1.189	27.2018	1.0982	0.1559	0	0	100.148	60	53.5006	0.53859
ROS2-l1c5-profil35	0.0086	18.4248	50.8826	0.708	0.0156	1.198	27.6276	1.0591	0.1736	0	0.005	100.103	62	52.9681	0.533659
ROS2-l1c5-profil35	0	18.5709	50.8439	0.7263	0.0026	1.2385	27.4081	0.9721	0.1425	0	0.0343	99.9392	64	53.3083	0.538303
ROS2-l1c5-profil35	0.0379	18.3354	50.9373	0.67	0	1.2198	27.5275	0.9886	0.0713	0	0	99.7878	66	52.9086	0.53394
ROS2-l1c5-profil35	0	18.2961	50.7275	0.7649	0	1.2437	27.1463	1.0219	0.1693	0	0	99.3698	68	53.1572	0.536454
ROS2-l1c5-profil35	0	18.1918	50.7941	0.7901	0.0163	1.2079	27.8917	1.0559	0.2046	0	0	100.152	70	52.4154	0.528236
ROS2-l1c5-profil35	0.0069	18.1835	50.8028	0.8471	0.0169	1.277	27.4036	1.0381	0.1738	0	0	99.7497	72	52.7447	0.532514
ROS2-l1c5-profil35	0.0017	18.0326	50.7044	0.7049	0	1.2642	27.1798	0.9399	0.1515	0	0	98.9792	74	52.744	0.533283
ROS2-l1c5-profil35	0.0655	18.4747	51.114	0.6986	0.0046	1.2211	27.6031	1.1801	0.1381	0	0.001	100.501	76	53.0311	0.533483
ROS2-l1c5-profil35	0.0397	18.2367	50.7385	0.5733	0	1.0677	27.6399	1.0983	0.1292	0	0.0192	99.5425	78	52.8449	0.530653
ROS2-l1c5-profil35	0.0173	17.9368	51.3028	0.5929	0.0065	1.0606	27.9132	1.1935	0.138	0	0.0111	100.173	80	52.2053	0.523335
ROS2-l1c5-profil35	0.0017	17.8525	51.2142	0.584	0.0078	1.0541	27.8717	1.0704	0.1291	0	0.001	99.7866	82	52.1303	0.523587
ROS2-l1c5-profil35	0	17.8232	50.8921	0.5791	0	1.0404	28.2348	1.1593	0.1022	0	0	99.8311	84	51.7958	0.519303
ROS2-l1c5-profil35	0.0294	17.7777	51.0052	0.5712	0	0.9844	27.7489	1.1524	0.1513	0	0	99.4205	86	52.2073	0.522883
ROS2-l1c5-profil35	0.0052	17.6219	50.9006	0.5048	0	0.8959	28.7128	1.2298	0.0577	0	0	99.9288	88	51.266	0.511843
ROS2-l1c5-profil35	0.0418	17.655	50.684	0.5768	0	0.8749	28.69	1.2381	0.0977	0	0.0071	99.8653	90	51.3545	0.512432
ROS2-l1c5-profil35	0.0104	17.3477	50.5825	0.5116	0.0072	0.9153	28.2644	1.2405	0.1466	0	0.006	99.0323	92	51.2311	0.511601
ROS2-l1c5-profil35	0	17.4212	50.761	0.5394	0	0.8783	28.6532	1.2518	0.0844	0	0.0061	99.5955	94	51.0486	0.509292
ROS2-l1c5-profil35	0.014	17.2976	50.8711	0.5128	0.0059	0.9002	29.4178	1.1858	0.1421	0	0.0101	100.357	96	50.214	0.50175
ROS2-l1c5-profil35	0.0525	17.219	50.609	0.5139	0.0007	0.8949	29.1491	1.3358	0.0888	0	0.0151	99.8789	98	50.3264	0.501567
ROS2-l1c5-profil35	0.0612	16.9927	50.3817	0.535	0.0111	0.9796	28.7708	1.265	0.0888	0	0.001	99.0869	100	50.2193	0.501975
ROS2-l1c5-profil35	0	17.0056	50.4817	0.5407	0.0078	0.9341	28.7921	1.228	0.04	0	0.0192	99.0492	102	50.2691	0.5023
ROS2-l1c5-profil35	0.0245	17.0168	50.3661	0.5941	0.015	0.9928	29.2482	1.3597	0.1065	0	0	99.7236	104	49.8465	0.497605
ROS2-l1c5-profil35	0.0035	16.8893	50.5055	0.6609	0.013	1.0608	28.989	1.3203	0.1288	0.0128	0.005	99.5888	106	49.7999	0.498179
ROS2-l1c5-profil35	0.0737	16.692	49.8842	0.6205	0	1.5489	29.0025	1.3691	0.1466	0.265	0.0282	99.6308	108	48.9854	0.494723
ROS2-l1c5-profil35	0	17.0133	50.4162	0.7708	0	1.0495	29.0051	1.3449	0.1866	0.0199	0.0061	99.8123	110	49.9814	0.49967
ROS2-l1c5-profil35	0	16.8111	50.8178	0.5864	0.0201	1.017	30.2126	1.3124	0.164	0.1177	0.001	101.06	112	48.7404	0.487196
ROS2-l1c5-profil35	0.0088	17.0268	50.8647	0.5908	0.0039	0.9301	29.6825	1.3463	0.1376	0.0753	0	100.667	114	49.5729	0.494341
ROS2-l1c5-profil35	0.0228	17.0645	50.4755	0.551	0	0.8893	29.653	1.3424	0.0887	0	0	100.087	116	49.6945	0.495164
ROS2-l1c5-profil35	0.0351	16.9704	50.1484	0.5033	0.0046	0.8818	29.293	1.452	0.0931	0	0	99.3817	118	49.8582	0.495797
ROS2-l1c5-profil35	0.0158	16.9049	50.5232	0.5209	0.013	0.8784	29.287	1.3482	0.133	0	0.0101	99.6345	120	49.77	0.495735
ROS2-l1c5-profil35	0	16.9303	50.5431	0.5182	0.0273	0.8579	29.9519	1.4748	0.1196	0.0085	0.003	100.434	122	49.288	0.489725
ROS2-l1c5-profil35	0	16.9652	50.649	0.5016	0	0.8078	29.6675	1.358	0.0222	0	0.005	99.9763	124	49.6217	0.493461
ROS2-l1c5-profil35	0.0544	16.8026	50.3763	0.5355	0	0.8582	29.4713	1.3075	0.1064	0	0	99.5124	126	49.4884	0.493053
ROS2-l1c5-profil35	0.0544	16.9638	50.336	0.5938	0.0104	0.8039	29.5835	1.39	0.1151	0	0.0091	99.86	128	49.6922	0.493856
ROS2-l1c5-profil35	0.0509	16.8306	50.381	0.5656	0	0.7921	29.5044	1.2522	0.1728	0	0.0161	99.5657	130	49.5722	0.493655
ROS2-l1c5-profil35	0	16.9263	50.5334	0.4203	0	0.7912	29.3369	1.4137	0.1552	0	0.0212	99.5982	132	49.8525	0.495105
ROS2-l1c5-profil35	0.0211	16.8467	50.3785	0.5496	0	0.8399	29.7773	1.3038	0.1329	0.0497	0.0171	99.9168	134	49.3239	0.491267
ROS2-l1c5-profil35	0	16.8382	50.6486	0.5105	0.0013	0.7701	29.7205	1.4377	0.0798	0	0.0151	100.022	136	49.4301	0.490508
ROS2-l1c5-profil35	0	16.9146	50.6309	0.4534	0	0.8369	30.0265	1.4322	0.0931	0	0.004	100.392	138	49.2265	0.489243
ROS2-l1c5-profil35	0	16.9245	50.4496	0.5031	0.0117	0.8172	30.0318	1.3304	0.2081	0	0.0131	100.29	140	49.2571	0.490167
ROS2-l1c5-profil35	0.0175	16.8736	50.5774	0.5097	0.0013	0.8382	29.2731	1.4268	0.0842	0.2312	0	99.8332	142	49.7775	0.494736
ROS2-l1c5-profil35	0	16.8753	50.1734	0.49	0	0.8381	29.7608	1.3384	0.1284	0	0.002	99.6063	144	49.3816	0.491542
ROS2-l1c5-profil35	0.0439	16.6982	50.3863	0.4418	0.0046	0.9123	29.3773	1.4135	0.133	0	0	99.411	146	49.3528	0.491387
ROS2-l1c5-profil35	0	17.0279	50.6074	0.4645	0.0117	0.8285	29.2644	1.2905	0.0177	0	0.001	99.5136	148	50.0225	0.498209
ROS2-l1c5-profil35	0.0105	16.7355	50.9169	0.5322	0.0111	0.9123	29.2691	1.3735	0.1331	0.115	0	100.009	150	49.4973	0.493154
ROS2-l1c5-profil35	0.0123	16.5886	50.8764	0.4673	0	0.8579	29.3913	1.2561	0.071	0	0.0101	99.531	152	49.2338	0.490924
ROS2-l1c5-profil35	0.0158	16.4534	50.5835	0.6365	0.026	1.6134	29.4341	1.3357	0.1111	0.3612	0.0423	100.613	154	48.2146	0.487875
ROS2-l1c5-profil35	0	17.0593	47.4711	1.2938	0.013	2.5211	28.4422	1.2771	0.0534	1.4544	0.0654	99.6507	158	48.9827	0.505599
ROS2-l1c5-profil35	0.0018	17.0202	50.2114	0.5399	0	0.9822	28.9367	1.3551	0.1021	0	0	99.1494	160	50.1192	0.50025
ROS2-l1c5-profil35	0	16.8253	49.9281	0.5446	0.0045	0.8763	29.8933	1.4331	0.1328	0	0	99.638	162	49.1608	0.488973
ROS2-l1c5-profil35	0	17.0712	50.2373	0.4539	0.0052	0.8837	29.5684	1.3603	0.1598	0	0.0081	99.7478	164	49.779	0.495798
ROS2-l1c5-profil35	0.0281	16.8783	50.3675	0.5489	0.0007	0.9308	29.2705	1.3419	0.0799	0.0313	0	99.4778	166	49.6891	0.495528
ROS2-l1c5-profil35	0.0264	16.8314	50.5183	0.5208	0.0091	0.9568	29.6543	1.317	0.1376	0	0	99.9717	168	49.2795	0.491923
ROS2-l1c5-profil35	0.0493	16.6629	50.0637	0.4568	0.0091	0.8972	29.4237	1.317	0.0533	0	0.0182	98.9512	170	49.2778	0.491275
ROS2-l1c5-profil35	0.0141	16.5584	50.4966	0.5225	0	0.9016	30.0214	1.4156	0.0798	0.0114	0.006	100.027	172	48.6322	0.4841
ROS2-l1c5-profil35	0	16.8264	50.2167	0.5341	0	0.88	29.9647	1.454	0.1196	0	0.001	99.9967	174	49.1011	0.488252
ROS2-l1c5-profil35	0.0211	16.8028	50.3961	0.5616	0	0.9628	29.9557	1.3226	0.1196	0	0	100.142	176	48.9881	0.489033
ROS2-l1c5-profil35	0.0739	16.6844	50.041	0.5476	0.0013	0.9401	29.769	1.2192	0.0798	0	0	99.3562	178	48.9849	0.489604
ROS2-l1c5-profil35	0	16.5814	50.5505	0.554	0.0032	0.9589	30.2952	1.4096	0.0974	0	0	100.45	180	48.3903	0.48233
ROS2-l1c5-profil35	0.0159	16.7312	50.2828	0.5801	0	0.9476	29.9576	1.4475	0.0841	0	0	100.047	182	48.8955	0.486944
ROS2-l1c5-profil35	0.007	16.7833	50.5645	0.5659	0	0.9001	29.4839	1.4174	0.0887	0.017	0.0101	99.8379	184	49.4055	0.491762
ROS2-l1c5-profil35	0.0263	16.6863	50.7655	0.4999	0.0059	0.946	29.0959	1.4146	0.0488	0.0057	0	99.4949	186	49.5307	0.493493
ROS2-l1c5-profil35	0.0141	16.7322	50.8306	0.5307	0	0.9438	29.6353	1.3298	0.0976	0.0795	0.006	100.2	188	49.1607	0.490494
ROS2-l1c5-profil35	0.0105	16.8033	50.4478	0.4685	0.0169	0.9381	29.351	1.3912	0.1021	0	0.0071	99.5366	190	49.5041	0.493352
ROS2-l1c5-profil35	0.0035	16.8417	50.8297	0.5311	0.0156	0.9102	29.8073	1.3213	0.1065	0	0	100.367	192	49.2194	0.49081
ROS2-l1c5-profil35	0.0299	16.8364	50.0658	0.5271	0.0176	0.9113	29.4082	1.3702	0.0798	0	0.0091	99.2554	194	49.5346	0.493552
ROS2-l1c5-profil35	0.0211	16.7387	50.2607	0.5093	0.0098	0.9347	29.4689	1.3211	0.1951	0.0312	0	99.4905	196	49.3151	0.492009
ROS2-l1c5-profil35	0.0124	16.8112	50.5114	0.5731	0	0.9433	30.444	1.3145	0.1152	0.0057	0	100.731	198	48.6322	0.485355
ROS2-l1c5-profil35	0	16.5649	50.1338	0.5217	0.0176	0.9071	29.13	1.3099	0.1286	0.0057	0.006	98.7252	200	49.3611	0.492258
ROS2-l1c5-profil35	0.0369	16.6637	50.0258	0.5416	0	0.9295	29.6021	1.4552	0.1727	0.068	0.0111	99.5066	202	49.0999	0.488713
ROS2-l1c5-profil35	0.0422	16.8322	50.3483	0.5495	0	0.9978	29.8776	1.3847	0.0974	0	0.0121	100.142	204	49.0585	0.489592
ROS2-l1c5-profil35	0	16.786	50.409	0.4987	0.0058	0.9985	29.9273	1.3421	0.1152	0	0.0141	100.097	206	48.9492	0.488853
ROS2-l1c5-profil35	0	16.6641	49.8711	0.4815	0	0.9514	29.3981	1.335	0.1508	0	0	98.852	208	49.2437	0.491353
ROS2-l1c5-profil35	0.0159	16.7019	50.2876	0.4849	0	1.0296	30.1673	1.4559	0.0886	0	0.0091	100.241	210	48.6007	0.484777
ROS12-l2c9-profil11	0.0355	17.009	53.4617	0.7977	0.0218	1.0988	26.9288	0.9885	0.1143	0	0.001	100.457	0	51.6903	0.520511
ROS12-l2c9-profil11	0.032	17.699	53.3035	0.7361	0.009	1.0777	26.7655	1.0185	0.0967	0	0.004	100.742	2	52.8504	0.531614
ROS12-l2c9-profil11	0.0135	17.9467	53.0739	0.6879	0	1.1922	26.6315	1.0294	0.2023	0	0.002	100.779	4	53.1854	0.536176
ROS12-l2c9-profil11	0.0303	18.2611	52.7645	0.6189	0.0186	1.0682	26.6496	0.9805	0.1363	0	0.0179	100.546	6	53.7422	0.540774
ROS12-l2c9-profil11	0.0151	18.2218	52.9618	0.6578	0.0051	1.0499	26.6824	1.053	0.0835	0	0.0109	100.742	8.1	53.6803	0.539286
ROS12-l2c9-profil11	0.0303	18.5628	52.954	0.6474	0.0141	1.024	27.0841	0.9612	0.0088	0	0.0139	101.301	10.1	53.8165	0.541143
ROS12-l2c9-profil11	0.0454	18.5292	52.629	0.6285	0.0116	1.0481	26.8489	0.9212	0.1187	0.0014	0	100.782	12.1	53.9509	0.543145
ROS12-l2c9-profil11	0.0051	18.366	52.2558	0.6656	0.0141	1.0479	26.9058	1.0228	0.1317	0	0.006	100.421	14.1	53.6812	0.539524
ROS12-l2c9-profil11	0.0084	18.4852	52.1898	0.6847	0.0135	1.0584	26.3183	0.9272	0.1759	0	0	99.8614	16.1	54.3518	0.547282
ROS12-l2c9-profil11	0.0218	18.3686	52.4215	0.6744	0.0103	1.0888	26.568	0.9129	0.1143	0.0505	0.002	100.233	18.1	53.9371	0.543582
ROS12-l2c9-profil11	0.0185	18.657	52.2226	0.6321	0.0116	1.1204	26.7409	0.983	0.1011	0	0	100.487	20.1	54.1352	0.545256
ROS12-l2c9-profil11	0.0268	18.4827	52.3124	0.6629	0	1.1175	26.2851	1.0102	0.1011	0.007	0.008	100.014	22.1	54.3103	0.546786
ROS12-l2c9-profil11	0.005	18.6456	52.0216	0.6591	0	1.1316	26.791	0.8542	0.1231	0.0996	0.0199	100.351	24.1	54.0633	0.545823
ROS12-l2c9-profil11	0.0168	18.6469	52.2445	0.6641	0	1.0766	26.8339	0.8457	0.145	0.0379	0	100.511	26.2	54.0893	0.545534
ROS12-l2c9-profil11	0.0353	18.6269	51.9955	0.7053	0	1.0584	26.8825	0.9254	0.1624	0.0154	0.002	100.409	28.2	54.0404	0.544112
ROS12-l2c9-profil11	0.0624	18.8641	51.7837	0.6849	0.0109	1.0868	27.3381	1.0949	0.136	0.0098	0	101.072	30.2	53.9256	0.541719
ROS12-l2c9-profil11	0.0101	18.664	51.6115	0.6432	0.0109	1.0607	26.9271	0.9655	0.0921	0.0056	0.0119	100.003	32.2	54.048	0.543847
ROS12-l2c9-profil11	0.0101	18.6601	51.9961	0.613	0	1.08	26.9437	1.0221	0.2369	0	0	100.562	34.2	54.0065	0.543139
ROS12-l2c9-profil11	0.0168	18.7573	52.1287	0.5786	0.0071	1.1308	26.7589	0.9684	0.1405	0	0	100.487	36.2	54.2407	0.546556
ROS12-l2c9-profil11	0	18.536	52.0597	0.623	0.0026	1.1491	26.9413	0.9733	0.079	0	0	100.364	38.2	53.7653	0.541943
ROS12-l2c9-profil11	0.0152	18.5435	51.8682	0.5368	0.0019	1.0889	27.2675	1.011	0.1667	0	0	100.5	40.2	53.5583	0.538823
ROS12-l2c9-profil11	0.0253	18.5449	51.8313	0.5747	0.009	1.0733	26.8686	0.955	0.1009	0	0.008	99.991	42.2	53.9262	0.542874
ROS12-l2c9-profil11	0.0084	18.6874	51.9785	0.5788	0.0077	1.0999	26.5928	0.8748	0.1186	0	0.002	99.9488	44.3	54.3297	0.547972
ROS12-l2c9-profil11	0	18.8356	52.3652	0.6925	0	1.1321	26.8942	0.864	0.1581	0	0	100.942	46.3	54.2239	0.547324
ROS12-l2c9-profil11	0.0607	18.623	51.3937	0.6353	0.0154	1.1085	26.8619	1.001	0.1141	0	0.002	99.8156	48.3	53.9968	0.543561
ROS12-l2c9-profil11	0.0806	18.8026	51.5154	0.6552	0.0103	1.1844	26.5111	0.8966	0.1011	0	0.003	99.7602	50.3	54.4586	0.550032
ROS12-l2c9-profil11	0.0421	18.5307	52.0182	0.7106	0	1.1386	26.8062	0.9475	0.1493	0.021	0.0169	100.381	52.3	53.8885	0.543309
ROS12-l2c9-profil11	0	18.599	51.8649	0.7342	0.0128	1.143	27.1783	0.9732	0.2281	0.0098	0.0089	100.752	54.3	53.6499	0.540688
ROS12-l2c9-profil11	0.0118	18.6429	51.7272	0.6461	0	1.146	26.6389	0.9019	0.1274	0.0603	0	99.9024	56.3	54.1775	0.546719
ROS12-l2c9-profil11	0.0556	18.4751	51.2957	0.6495	0.0173	1.1474	26.8409	1.0459	0.2017	0	0	99.7291	58.3	53.7734	0.541365
ROS12-l2c9-profil11	0	18.5986	51.6443	0.6903	0.0013	1.1616	27.2739	1.0727	0.2061	0	0	100.649	60.3	53.5459	0.538956
ROS12-l2c9-profil11	0.0542	18.5662	51.1902	0.6689	0.0128	1.1518	27.7173	0.9644	0.2147	0.0238	0.0208	100.585	62.4	53.1324	0.535615
ROS12-l2c9-profil11	0.0303	18.5322	52.0766	0.6043	0	1.1823	26.9009	0.9768	0.1537	0.0014	0.002	100.46	64.4	53.7583	0.54222
ROS12-l2c9-profil11	0.0034	18.3389	51.6735	0.6352	0.0224	1.1681	27.4415	1.0531	0.1095	0.1147	0	100.56	66.4	53.0441	0.534168
ROS12-l2c9-profil11	0.0152	18.2093	51.7088	0.6001	0.009	1.0712	27.4261	0.9806	0.1884	0	0.003	100.212	68.4	52.9878	0.533179
ROS12-l2c9-profil11	0	18.2207	51.3899	0.6336	0.0192	1.1871	27.6151	1.0473	0.1182	0	0.001	100.232	70.4	52.7131	0.531098
ROS12-l2c9-profil11	0	18.1361	51.6655	0.5157	0.0173	1.0958	27.568	1.0411	0.0963	0.0252	0.0109	100.172	72.4	52.7379	0.530403
ROS12-l2c9-profil11	0.034	18.0309	51.2927	0.4931	0.0077	1.1221	27.9521	1.0543	0.0962	0.0796	0	100.163	74.4	52.2357	0.525516
ROS12-l2c9-profil11	0	17.9222	51.3603	0.5322	0.0096	1.0187	28.0882	1.1499	0.083	0	0.0139	100.178	76.4	52.0818	0.522014
ROS12-l2c9-profil11	0.0169	17.8861	51.7304	0.5592	0.0032	1.0177	27.5616	1.1008	0.0744	0.0252	0.004	99.9795	78.4	52.4836	0.526474
ROS12-l2c9-profil11	0.0306	17.7702	51.2984	0.5758	0	1.0497	27.8779	1.1831	0.1181	0	0.001	99.9047	80.5	52.0145	0.5214
ROS12-l2c9-profil11	0	17.7318	51.3248	0.568	0.0045	1.0129	27.645	1.0656	0.0875	0	0.004	99.4441	82.5	52.2008	0.523898
ROS12-l2c9-profil11	0.0153	17.946	51.371	0.6077	0.0141	1.0017	28.646	1.1046	0.0087	0.0056	0.0069	100.728	84.5	51.6637	0.518015
ROS12-l2c9-profil11	0.0221	17.8473	51.3751	0.5652	0	1.0056	28.0149	1.1855	0.0962	0.0922	0.0059	100.21	86.5	52.0539	0.521286
ROS12-l2c9-profil11	0.0187	17.771	51.646	0.6074	0.0211	1.0798	28.4686	1.1151	0.201	0.0544	0.0248	101.008	88.5	51.4836	0.516971
ROS12-l2c9-profil11	0.0426	17.7201	51.4872	0.5089	0	0.9413	28.4464	1.3154	0.0873	0	0	100.549	90.5	51.5796	0.514735
ROS12-l2c9-profil11	0.0255	17.5955	51.5048	0.556	0.0173	1.0049	28.1329	1.2301	0.0655	0	0	100.133	92.5	51.5995	0.516349
ROS12-l2c9-profil11	0.046	17.3826	51.4651	0.5716	0.0128	1.0248	28.4621	1.1679	0.2052	0.2064	0.003	100.547	94.5	50.996	0.511054
ROS12-l2c9-profil11	0	17.4633	51.1671	0.5273	0.0013	1.0419	28.345	1.2022	0.1353	0.0349	0.0188	99.937	96.5	51.1918	0.512907
ROS12-l2c9-profil11	0.0529	17.417	51.3228	0.5181	0.0051	1.0211	28.4862	1.2429	0.0917	0.0126	0.004	100.174	98.5	51.0292	0.510706
ROS12-l2c9-profil11	0.0017	17.5519	50.8853	0.5637	0	1.0058	28.8468	1.17	0.1265	0	0	100.152	100.6	50.9376	0.510237
ROS12-l2c9-profil11	0.0137	17.5477	51.0014	0.5839	0.0096	1.0349	28.8931	1.213	0.1352	0	0.0069	100.439	102.6	50.8624	0.50943
ROS12-l2c9-profil11	0.0034	17.4167	51.1926	0.629	0	1.0327	28.4503	1.2383	0.083	0	0.0089	100.055	104.6	51.0464	0.511043
ROS12-l2c9-profil11	0.0273	17.4942	51.3453	0.5505	0.0013	1.0409	28.4415	1.2551	0.1355	0	0.0059	100.298	106.6	51.1559	0.512083
ROS12-l2c9-profil11	0.0223	17.4009	51.3456	0.5718	0	1.0545	28.9988	1.2326	0.0699	0.2512	0	100.947	108.6	50.5444	0.506291
ROS12-l2c9-profil11	0	17.5864	51.5936	0.5458	0.0128	1.0078	28.3205	1.3031	0.1573	0.0014	0.004	100.533	110.6	51.4247	0.514006
ROS12-l2c9-profil11	0.0103	17.2562	51.0892	0.5407	0.0134	1.0573	28.8473	1.2181	0.0916	0	0	100.124	112.6	50.4578	0.505581
ROS12-l2c9-profil11	0.0171	17.4928	50.6878	0.5828	0.0147	1.1001	29.1671	1.3018	0.0827	0	0.002	100.449	114.6	50.4901	0.505646
ROS12-l2c9-profil11	0.0154	17.2481	51.0584	0.5525	0	1.0577	29.2626	1.1743	0.1569	0	0	100.526	116.6	50.1043	0.5024
ROS12-l2c9-profil11	0.0342	17.3683	51.2492	0.5716	0.0262	1.0586	28.9649	1.277	0.1047	0	0.0109	100.665	118.7	50.5212	0.505731
ROS12-l2c9-profil11	0.0137	17.2968	51.1412	0.545	0.0083	1.0721	29.0983	1.2655	0.1002	0	0	100.541	120.7	50.2941	0.503696
ROS12-l2c9-profil11	0	17.3708	51.0202	0.4823	0.0045	1.1124	28.797	1.2746	0.0436	0.1116	0.0059	100.223	122.7	50.6065	0.507178
ROS12-l2c9-profil11	0.0205	17.2332	51.4039	0.5273	0	1.1036	28.6461	1.1438	0.1441	0	0.004	100.226	124.7	50.5422	0.507555
ROS12-l2c9-profil11	0.0188	17.4577	51.1396	0.5642	0.007	1.1293	28.7904	1.2825	0.1832	0	0.001	100.574	126.7	50.7188	0.508414
ROS12-l2c9-profil11	0.0256	17.2451	51.3402	0.5759	0	1.104	28.4234	1.2107	0.2182	0	0.0049	100.148	128.7	50.7449	0.509031
ROS12-l2c9-profil11	0.0103	17.1742	51.182	0.5677	0	1.0559	28.8271	1.287	0.1351	0	0.0069	100.246	130.7	50.357	0.503979
ROS12-l2c9-profil11	0.0103	17.249	51.1308	0.5344	0.0128	1.0469	28.707	1.3126	0.1091	0	0.0059	100.119	132.7	50.5749	0.505848
ROS12-l2c9-profil11	0.0205	17.1291	51.1569	0.4976	0	1.0716	28.394	1.1525	0.0524	0.2052	0	99.6798	134.7	50.6357	0.50809
ROS12-l2c9-profil11	0.0068	17.2641	51.2978	0.5404	0	1.068	28.7575	1.248	0.0829	0	0.0099	100.276	136.8	50.5323	0.50619
ROS12-l2c9-profil11	0.0154	17.3276	51.0397	0.4929	0.0185	1.0559	28.983	1.2868	0.1046	0	0	100.324	138.8	50.4505	0.504913
ROS12-l2c9-profil11	0.0103	17.3292	51.1508	0.4986	0	1.0652	29.4794	1.2864	0.1176	0	0.001	100.939	140.8	50.0373	0.500875
ROS12-l2c9-profil11	0.0171	17.2556	51.0444	0.5285	0	1.0618	28.7875	1.1772	0.1003	0	0	99.9724	142.8	50.5017	0.506415
ROS12-l2c9-profil11	0	17.5725	50.8839	0.5327	0.0006	1.0534	29.2145	1.2273	0.135	0	0.0168	100.637	144.8	50.6139	0.507012
ROS12-l2c9-profil11	0.0291	17.3547	50.9237	0.5773	0	1.043	29.0608	1.3216	0.061	0	0.003	100.374	146.8	50.4391	0.504372
ROS12-l2c9-profil11	0.0873	17.2458	51.1227	0.5691	0	1.036	29.1002	1.2861	0.0915	0.0641	0	100.603	148.8	50.2567	0.502771
ROS12-l2c9-profil11	0.0428	17.3445	50.9629	0.6035	0	1.0407	28.8921	1.4498	0.1089	0.0028	0.0059	100.454	150.8	50.5659	0.504545
ROS12-l2c9-profil11	0.0257	17.4329	51.0088	0.5484	0	1.0507	29.1475	1.377	0.1089	0	0	100.7	152.8	50.4722	0.504325
ROS12-l2c9-profil11	0.0034	17.3105	51.4007	0.5898	0.0064	1.021	28.8675	1.2547	0.1569	0.039	0.002	100.652	154.9	50.5582	0.505891
ROS12-l2c9-profil11	0.0496	17.3486	51.1704	0.5227	0.0013	0.9985	28.6762	1.2588	0.0829	0	0.002	100.111	156.9	50.7961	0.507997
ROS12-l2c9-profil11	0	17.0496	51.5485	0.5114	0.0134	0.9942	29.3473	1.1905	0.1613	0	0.0317	100.848	158.9	49.8121	0.498677
ROS12-l2c9-profil11	0.0206	17.1168	50.7784	0.4886	0	0.9834	28.9362	1.2281	0.0959	0.0781	0.004	99.73	160.9	50.2598	0.502732
ROS12-l2c9-profil11	0.0292	17.1935	51.1009	0.4811	0.0179	0.9506	29.2341	1.2299	0.0436	0	0	100.281	162.9	50.1607	0.501379
ROS12-l2c9-profil11	0.0154	17.0169	51.2635	0.514	0	1.0533	28.4573	1.2447	0.0829	0	0.003	99.6509	164.9	50.4379	0.505126
ROS12-l2c9-profil11	0.0343	17.3879	51.3734	0.5597	0.0006	0.9818	29.3139	1.2939	0.1393	0	0.0079	101.093	166.9	50.3436	0.503006
ROS12-l2c9-profil11	0	17.1423	51.1283	0.499	0	0.9763	29.1458	1.3532	0.1481	0	0.0079	100.401	168.9	50.1316	0.500334
ROS12-l2c9-profil11	0.0582	17.1732	51.3321	0.5061	0.0026	0.9641	29.1174	1.2246	0.0871	0	0.004	100.469	170.9	50.2129	0.502087
ROS12-l2c9-profil11	0.0326	17.0267	51.0304	0.4998	0.0108	0.9141	29.1684	1.2426	0.074	0	0.0079	100.007	173	50.0095	0.499376
ROS12-l2c9-profil11	0	16.8775	51.1555	0.4754	0.0268	0.9515	28.4863	1.2677	0.061	0	0.0109	99.3126	175	50.3175	0.50263
ROS12-l2c9-profil11	0.0395	17.4219	50.7995	0.4317	0.0026	0.9691	29.4739	1.2691	0.0827	0	0.0138	100.504	177	50.2752	0.502396
ROS12-l2c9-profil11	0.0308	17.1484	50.6636	0.4863	0.0026	0.996	28.8595	1.286	0.1132	0	0	99.5865	179	50.3561	0.503343
ROS12-l2c9-profil11	0	17.0809	51.1878	0.4583	0	0.9952	29.1171	1.3633	0.0697	0	0	100.272	181	50.0456	0.499588
ROS10-l3c6-profil50	0.0475	16.5777	52.0873	2.2407	0.0123	1.0955	26.2354	0.9302	0.2663	0	0.01	99.5031	0	51.6714	0.520917
ROS10-l3c6-profil50	0.0119	17.4655	52.7647	0.9951	0.0013	1.1158	26.5919	0.9815	0.3061	0.0807	0	100.314	2	52.6302	0.530205
ROS10-l3c6-profil50	0.0357	18.381	52.4678	0.5728	0.0091	1.174	26.7236	0.9841	0.2085	0	0.011	100.567	4	53.7196	0.541703
ROS10-l3c6-profil50	0	18.7338	52.4328	0.4995	0.0207	1.1829	26.6487	1.0551	0.1242	0	0.01	100.708	6	54.2478	0.546446
ROS10-l3c6-profil50	0.0255	18.4549	52.1914	0.5404	0	1.1456	27.0925	0.8424	0.1729	0	0.001	100.467	8	53.5282	0.540688
ROS10-l3c6-profil50	0.0579	18.556	52.0218	0.5153	0.0052	1.0997	27.0908	0.8699	0.1286	0.0241	0.0131	100.382	10	53.7168	0.541813
ROS10-l3c6-profil50	0	18.4497	52.4234	0.5173	0.0032	1.1338	26.6821	0.9462	0.1553	0.0397	0.002	100.353	12	53.8944	0.543345
ROS10-l3c6-profil50	0.0305	18.6387	51.7594	0.5407	0.0227	1.0813	26.2159	1.0938	0.2131	0	0.0151	99.6113	14	54.6224	0.548728
ROS10-l3c6-profil50	0.017	18.4453	51.7866	0.5265	0.0123	1.03	26.801	1.0648	0.2082	0	0.005	99.8968	16	53.9009	0.541149
ROS10-l3c6-profil50	0.0322	18.5463	52.0969	0.5348	0	1.0629	26.4963	0.9949	0.0931	0	0.003	99.8604	18	54.2694	0.545868
ROS10-l3c6-profil50	0	18.6435	51.9111	0.5345	0.0052	1.1595	26.999	1.1083	0.0931	0	0	100.454	20	53.847	0.541656
ROS10-l3c6-profil50	0	18.5095	51.5156	0.5736	0.0084	1.1146	26.8439	1.0311	0.093	0.0226	0.004	99.7165	22	53.8539	0.541933
ROS10-l3c6-profil50	0.0476	18.7239	51.7688	0.5581	0.0084	1.0453	27.2136	0.9524	0.1505	0.0452	0	100.514	24	53.8944	0.542224
ROS10-l3c6-profil50	0	18.6076	51.9474	0.6244	0.0013	1.0893	27.3977	1.0902	0.0177	0	0.009	100.785	26	53.531	0.537839
ROS10-l3c6-profil50	0.0272	18.7004	51.7884	0.6812	0	1.1308	27.2552	1.0034	0.1371	0	0.006	100.73	28	53.732	0.541092
ROS10-l3c6-profil50	0.0272	18.4382	51.6839	0.5445	0.0032	1.0775	27.1324	0.922	0.115	0	0.004	99.948	30	53.5469	0.539395
ROS10-l3c6-profil50	0.0068	18.5105	51.5748	0.6489	0	1.0787	27.2688	1.1249	0.1591	0	0.002	100.374	32	53.5242	0.537358
ROS10-l3c6-profil50	0.0288	18.5432	51.9667	0.6149	0.0285	1.0949	26.7512	0.98	0.1019	0	0.01	100.12	34	54.003	0.543673
ROS10-l3c6-profil50	0	18.4201	51.8578	0.61	0.0006	1.0828	27.2516	1.0063	0.1371	0	0	100.366	36	53.4128	0.537345
ROS10-l3c6-profil50	0.0357	18.5123	51.4698	0.6176	0	1.0936	26.948	0.9953	0.146	0	0.003	99.8212	38	53.7899	0.541367
ROS10-l3c6-profil50	0	18.4427	51.6765	0.5889	0	1.0996	27.1092	1.0774	0.1549	0.065	0	100.214	40	53.5485	0.53827
ROS10-l3c6-profil50	0.0408	18.3473	51.8725	0.6161	0.0117	1.0495	26.9511	1.0177	0.1107	0	0	100.017	42	53.6142	0.538915
ROS10-l3c6-profil50	0.0308	18.1994	51.4555	0.5872	0.0362	1.0897	27.6452	1.0683	0.1282	0	0	100.24	44	52.7651	0.530361
ROS10-l3c6-profil50	0.0342	18.1022	51.6598	0.649	0	1.1221	27.5836	1.0064	0.0885	0	0.003	100.249	46	52.6489	0.530107
ROS10-l3c6-profil50	0.0445	18.1819	51.3102	0.5397	0	1.1131	27.5896	1.1139	0.1679	0	0.017	100.078	48	52.7631	0.530203
ROS10-l3c6-profil50	0	18.0493	51.5125	0.5355	0	1.0241	27.5049	1.256	0.1327	0	0.008	100.023	50	52.752	0.527866
ROS10-l3c6-profil50	0.0411	17.8387	51.2851	0.5789	0	1.1098	27.5156	1.1952	0.1591	0.0028	0.023	99.7494	52	52.3553	0.525381
ROS10-l3c6-profil50	0	17.7081	51.4015	0.509	0.0045	1.1155	27.7538	1.1109	0.1281	0	0.01	99.7415	54	51.9611	0.522225
ROS10-l3c6-profil50	0.0548	18.1706	51.8276	0.5009	0	1.0197	27.9037	1.165	0.0972	0	0	100.74	56	52.5811	0.526893
ROS10-l3c6-profil50	0.0223	18.0165	51.516	0.5388	0.0123	1.0613	28.282	1.1615	0.15	0.0071	0.008	100.776	58	52.0027	0.521576
ROS10-l3c6-profil50	0.0292	17.9038	51.6199	0.5813	0.0149	1.054	28.102	1.1077	0.0883	0	0.01	100.511	60	52.0061	0.522004
ROS10-l3c6-profil50	0.041	17.871	51.5965	0.5285	0.0245	1.0548	27.5979	1.1203	0.1544	0	0	99.9889	62	52.3902	0.525776
ROS10-l3c6-profil50	0	17.8277	51.461	0.5596	0.0155	1.032	28.3447	1.0522	0.0353	0	0.02	100.348	64	51.7185	0.519354
ROS10-l3c6-profil50	0.0051	17.9579	51.2094	0.5924	0.0006	1.0618	27.7167	1.1201	0.1544	0	0.008	99.8265	66	52.4013	0.525959
ROS10-l3c6-profil50	0	17.8142	51.2033	0.6095	0.0052	1.0695	27.796	1.1579	0.1455	0	0	99.8011	68	52.1245	0.52294
ROS10-l3c6-profil50	0.0137	17.7673	51.4429	0.5496	0	1.1328	27.8589	1.1642	0.1677	0.0226	0	100.12	70	51.9358	0.521687
ROS10-l3c6-profil50	0.0515	17.8417	51.3232	0.6197	0.0065	1.1188	28.0027	1.2287	0.0971	0.031	0	100.321	72	51.9331	0.520939
ROS10-l3c6-profil50	0	17.6565	51.5467	0.6456	0	1.1082	27.8921	1.0829	0.128	0	0.009	100.069	74	51.7782	0.520548
ROS10-l3c6-profil50	0.0103	17.7737	50.9284	0.6393	0.0097	1.0321	28.1826	1.1222	0.1454	0	0	99.8437	76	51.7795	0.519372
ROS10-l3c6-profil50	0	17.8809	51.1109	0.599	0.0135	1.1088	28.0755	1.0681	0.1455	0.0704	0	100.073	78	51.9371	0.522254
ROS10-l3c6-profil50	0.0223	17.8835	51.104	0.6434	0.011	1.1165	27.8453	1.1044	0.1015	0.0099	0	99.8418	80	52.1279	0.523951
ROS10-l3c6-profil50	0.0206	17.8888	50.8469	0.6592	0.0149	1.0866	27.9542	1.1425	0.1412	0.007	0	99.7619	82	52.0752	0.522758
ROS10-l3c6-profil50	0.0617	17.6833	51.2621	0.6738	0.0123	1.0915	28.0369	1.1145	0.194	0.0169	0.012	100.159	84	51.7111	0.519409
ROS10-l3c6-profil50	0	17.8132	51.1032	0.6291	0.0019	1.0699	28.1015	1.0328	0.0617	0	0.005	99.8184	86	51.8626	0.521391
ROS10-l3c6-profil50	0.0017	17.7285	51.1278	0.692	0	1.0984	28.1469	1.1594	0.1454	0	0	100.1	88	51.6743	0.518719
ROS10-l3c6-profil50	0.012	17.741	51.0267	0.653	0.0032	1.0999	28.1991	1.0791	0.1367	0.038	0.01	99.9987	90	51.6462	0.519143
ROS10-l3c6-profil50	0.0292	17.9223	51.2502	0.6596	0	1.1054	28.1869	1.1036	0.0838	0	0	100.341	92	51.9044	0.521573
ROS10-l3c6-profil50	0	17.7839	51.344	0.6422	0.0006	1.0952	28.3285	1.0064	0.1323	0	0.006	100.339	94	51.6027	0.519271
ROS10-l3c11-profil51	1.2268	2.7702	65.1289	11.2994	1.7494	1.4575	7.5577	0.3752	0.2034	0.0451	0.2118	92.0255	0	34.3801	0.383515
ROS10-l3c11-profil51	0.0557	16.3669	54.5329	1.2202	0.1126	1.1349	25.8989	0.9854	0.1108	0.0382	0.015	100.472	2	51.6116	0.520313
ROS10-l3c11-profil51	0	17.5719	51.9437	0.6179	0	1.1211	26.5168	1.0103	0.1105	0.0268	0	98.919	4	52.8424	0.532132
ROS10-l3c11-profil51	0.0017	17.7207	51.9689	0.5738	0.0045	1.0752	27.2929	0.9871	0.1103	0	0.005	99.7402	6	52.421	0.527517
ROS10-l3c11-profil51	0.0187	17.2727	52.1101	0.545	0	1.0189	27.0175	1.1497	0.1059	0.1184	0.024	99.3808	8	52.0864	0.522109
ROS10-l3c11-profil51	0.0034	17.3801	51.4108	0.5298	0	1.0884	27.1096	1.0705	0.097	0	0.016	98.7056	10	52.082	0.52355
ROS10-l3c11-profil51	0.0085	17.626	51.6099	0.5008	0	1.0556	27.6433	1.1134	0.0881	0	0	99.6457	12	52.0058	0.522
ROS10-l3c11-profil51	0.053	17.477	50.8729	0.4613	0.0161	1.0455	27.4044	1.1045	0.1453	0	0	98.5799	14	52.0116	0.522041
ROS10-l3c11-profil51	0.012	17.7934	51.0205	0.5328	0	1.0211	27.7347	1.1964	0.0792	0	0	99.3901	16	52.2011	0.522841
ROS10-l3c11-profil51	0	17.8145	50.9271	0.541	0.0123	1.0954	27.2881	1.1029	0.1102	0	0.012	98.9035	18	52.5343	0.527844
ROS10-l3c11-profil51	0.0324	18.1545	51.2149	0.7171	0.0006	1.1702	27.7281	1.0322	0.2247	0.0155	0	100.29	20	52.5443	0.529344
ROS10-l3c11-profil51	0	18.1352	50.8784	0.685	0	1.1966	27.2112	1.0033	0.1367	0	0.01	99.2564	22	52.9332	0.533851
ROS10-l3c11-profil51	0.0341	17.9921	50.5438	0.6227	0.0039	1.2011	26.9847	1.2057	0.1631	0	0.001	98.7521	24	52.9279	0.532069
ROS10-l3c11-profil51	0.0102	18.2205	50.8922	0.5988	0	1.13	26.7784	1.1087	0.1544	0.0099	0	98.9031	26	53.5029	0.537907
ROS10-l3c11-profil51	0.0102	18.4927	51.1144	0.6487	0	1.1775	27.2047	0.9814	0.097	0	0	99.7266	28	53.4461	0.538958
ROS10-l3c11-profil51	0	18.4248	51.025	0.6544	0	1.109	26.9808	0.9163	0.1411	0.0929	0.022	99.3662	30	53.6261	0.540611
ROS10-l3c11-profil51	0.0153	18.5381	50.9238	0.6616	0	1.0498	27.2921	0.9535	0.1145	0.0267	0.005	99.5804	32	53.5732	0.539047
ROS10-l3c11-profil51	0.0136	18.2707	51.1556	0.5953	0	1.1211	27.4613	0.9788	0.0882	0.0099	0	99.6944	34	52.9861	0.533725
ROS10-l3c11-profil51	0	18.5107	51.0126	0.6905	0	1.0902	27.3434	0.9698	0.1454	0	0	99.7626	36	53.447	0.538083
ROS10-l3c11-profil51	0.0525	18.2892	50.8858	0.6967	0.0097	1.0505	26.813	0.959	0.1322	0	0.004	98.8926	38	53.6558	0.539887
ROS10-l3c11-profil51	0.0597	18.2135	50.4884	0.6399	0.0077	1.1018	27.5633	1.1102	0.0793	0	0.024	99.2877	40	52.8414	0.530896
ROS10-l3c11-profil51	0.0374	18.3797	50.4543	0.615	0.0297	1.1335	27.0505	0.9139	0.1191	0	0.027	98.7599	42	53.4767	0.539404
ROS10-l3c11-profil51	0.1102	17.9341	50.369	0.7764	0.1359	1.1034	26.7643	0.8482	0.1895	0	0.0798	98.3109	44	53.1511	0.536457
ROS10-l3c11-profil51	0.0341	18.3318	51.1102	0.5892	0.0071	1.0833	27.3448	0.9929	0.1191	0	0.012	99.6246	46	53.2118	0.535451
ROS10-l3c11-profil51	0.0221	18.1196	50.611	0.5919	0	1.1045	27.2406	1.024	0.1586	0	0	98.8724	48	52.9887	0.533193
ROS10-l3c11-profil51	0.0239	17.9051	50.5485	0.6542	0	1.1163	27.5272	0.978	0.1322	0.0155	0	98.9008	50	52.4308	0.528122
ROS10-l3c11-profil51	0.0137	17.9884	50.3845	0.6435	0	1.0647	27.6818	0.9203	0.0572	0.0042	0	98.7583	52	52.4704	0.52844
ROS10-l3c11-profil51	0.0615	17.9047	50.3876	0.6242	0.011	1.0782	27.4211	1.1424	0.0793	0	0.023	98.7327	54	52.564	0.527589
ROS10-l3c11-profil51	0.0358	18.076	50.5395	0.626	0.0045	1.0946	27.161	1.1373	0.0793	0	0.01	98.764	56	53.009	0.532284
ROS10-l3c11-profil51	0.0017	18.0524	50.2515	0.7034	0.0026	1.0958	28.3478	1.0946	0.1406	0.0295	0.01	99.7299	58	51.96	0.522089
ROS10-l3c11-profil51	0.0395	18.0653	50.2994	0.6886	0	1.0851	28.4733	1.1158	0.0835	0	0.006	99.8564	60	51.8842	0.521025
ROS10-l3c11-profil51	0.0206	17.848	50.8076	0.6582	0.0084	1.0526	28.1964	1.0625	0.1626	0	0	99.8169	62	51.8498	0.52081
ROS10-l3c11-profil51	0.0393	17.8614	50.6567	0.6161	0	1.0724	27.8262	1.2269	0.1626	0	0	99.4616	64	52.1615	0.52274
ROS10-l3c11-profil51	0.0069	17.8005	50.3994	0.632	0	1.0487	28.4907	1.0724	0.0527	0	0.006	99.5092	66	51.5399	0.517563
ROS10-l3c11-profil51	0.0274	17.6781	50.602	0.6857	0.0064	1.0659	28.2265	1.0646	0.0747	0.0379	0.003	99.4722	68	51.5711	0.518148
ROS10-l3c11-profil51	0	17.784	50.5057	0.6232	0	1.0586	28.3382	1.151	0.1186	0.0084	0.006	99.5936	70	51.6341	0.517948
ROS10-l3c11-profil51	0.0273	17.6592	50.4589	0.6362	0.0213	1.0076	27.2629	1.0427	0.1057	0.0521	0	98.2739	72	52.4359	0.526419
ROS10-l3c11-profil51	0.0257	17.4521	50.7396	0.5759	0.0019	1.0938	28.1603	1.1965	0.1757	0	0	99.4216	74	51.2754	0.514361
ROS10-l3c11-profil51	0.0531	17.5333	50.7998	0.5963	0.018	1.0346	28.1724	1.0511	0.1362	0	0	99.3947	76	51.4453	0.516673
ROS10-l3c11-profil51	0.0223	17.6862	50.0658	0.5907	0	1.0225	28.2346	1.0096	0.1053	0	0	98.737	78	51.6227	0.518668
ROS10-l3c11-profil51	0.0446	17.6119	50.358	0.6334	0	1.0821	28.1049	1.0837	0.1098	0.0688	0.007	99.1042	80	51.5627	0.518084
ROS10-l3c11-profil51	0.055	17.5072	49.575	0.6646	0	1.0792	28.2014	1.1075	0.0615	0	0.001	98.2523	82	51.3353	0.515566
ROS10-l3c11-profil51	0.0206	17.6246	50.2723	0.5523	0.0006	1.0924	28.1974	1.1186	0.1054	0.0042	0.011	98.9994	84	51.4913	0.517173
ROS10-l3c11-profil51	0.0137	17.9894	50.5654	0.6028	0	1.1202	28.1368	1.1861	0.1274	0	0	99.7418	86	52.024	0.522221
ROS10-l3c11-profil51	0.0223	17.9922	50.3781	0.6117	0	1.0171	28.2292	1.0754	0.1098	0	0.004	99.4397	88	52.0614	0.522428
ROS10-l3c11-profil51	0.0069	17.8578	50.4472	0.5666	0.0026	1.0465	28.6079	1.2253	0.1799	0	0.004	99.9447	90	51.5246	0.516079
ROS10-l3c11-profil51	0	17.5913	50.5852	0.5646	0.0013	1.0514	27.5554	1.07	0.1098	0	0	98.5289	92	52.037	0.522654
ROS10-l3c11-profil51	0.0223	17.5933	50.6605	0.5662	0	1.0446	28.5022	1.0116	0.0833	0	0.0129	99.4969	94	51.2422	0.515063
ROS10-l3c11-profil51	0	17.7254	50.5902	0.588	0.0103	1.077	28.5231	1.079	0.0921	0	0.002	99.6871	96	51.3769	0.516178
ROS10-l3c11-profil51	0.0086	17.7198	50.6253	0.586	0.0206	1.007	28.383	1.0878	0.1141	0	0.004	99.556	98	51.5617	0.517208
ROS10-l3c11-profil51	0.0565	17.5129	50.2133	0.5992	0.0161	1.1086	27.8188	1.1417	0.1317	0	0.007	98.6056	100	51.6363	0.518628
ROS10-l3c11-profil51	0.0342	17.6281	50.5093	0.5788	0.0193	1.0984	27.9655	1.0502	0.1273	0.007	0	99.0182	102	51.6862	0.5198
ROS10-l3c11-profil51	0.041	17.8872	50.4564	0.5936	0	1.109	28.0734	1.096	0.0176	0	0	99.2742	104	51.9475	0.522118
ROS10-l3c11-profil51	0.0086	18.0208	50.5607	0.6034	0.0154	1.0888	28.2919	1.0691	0.1273	0.0266	0.0189	99.8316	106	51.9707	0.522345
ROS10-l3c11-profil51	0.0531	18.0944	50.2156	0.5647	0.0032	1.0929	28.4364	0.8699	0.1229	0	0.004	99.457	108	51.9469	0.523849
ROS10-l3c11-profil51	0.0154	18.0515	50.2848	0.5753	0.0154	1.1244	28.4969	0.9882	0.101	0	0	99.653	110	51.8033	0.521727
ROS10-l3c11-profil51	0	18.0048	49.8093	0.5691	0	1.0989	28.0439	1.0858	0.1361	0	0.001	98.749	112	52.1469	0.524094
ROS10-l3c11-profil51	0	18.0829	50.0562	0.529	0.0058	1.0665	27.682	1.1296	0.1362	0	0.005	98.6933	114	52.5989	0.527904
ROS10-l3c11-profil51	0.0068	18.6146	50.1139	0.6211	0.0148	0.9893	27.8492	1	0.1186	0	0	99.3284	116	53.2624	0.53481
ROS2-l1c8-profil37	0.0342	19.0484	48.7605	0.52	0.0148	1.1008	27.8683	0.9905	0.1056	0	0.0219	98.4651	0	53.6975	0.540455
ROS2-l1c8-profil37	0.0188	18.7049	49.1815	0.5427	0.0265	1.0757	27.6408	1.0689	0.1103	0	0.018	98.3881	2	53.4665	0.537211
ROS2-l1c8-profil37	0.0479	18.5451	49.4435	0.5303	0	1.127	27.2088	1.1489	0.1855	0	0.007	98.2439	4	53.569	0.538135
ROS2-l1c8-profil37	0	18.3033	49.4761	0.5947	0	1.0818	27.5474	0.9966	0.1236	0	0	98.1236	6	52.9997	0.533259
ROS2-l1c8-profil37	0.0395	18.0681	49.5899	0.5352	0.0045	1.1264	27.5122	1.1379	0.1148	0	0.003	98.1315	8	52.6585	0.5291
ROS2-l1c8-profil37	0.012	18.0813	49.7727	0.5746	0	1.1392	27.4331	1.1893	0.1325	0.0381	0.003	98.3758	10	52.7308	0.529517
ROS2-l1c8-profil37	0.0549	17.9086	49.9055	0.6809	0.0026	1.1604	27.7579	1.0344	0.1722	0	0	98.6772	12	52.1894	0.525667
ROS2-l1c8-profil37	0.0275	17.9725	49.9644	0.6011	0.0136	1.1129	27.8376	1.1582	0.075	0.0352	0.011	98.8089	14	52.2622	0.524787
ROS2-l1c8-profil37	0	17.549	49.9297	0.552	0.0142	1.1107	28.1973	0.9489	0.1498	0	0	98.4517	16	51.3643	0.517568
ROS2-l1c8-profil37	0.0241	17.7026	49.725	0.5044	0.0071	1.0719	28.1688	1.0842	0.0044	0	0.01	98.3025	18	51.648	0.518817
ROS2-l1c8-profil37	0	17.6682	50.2136	0.5268	0.0077	1.1316	27.8217	1.1412	0.1411	0	0	98.652	20	51.8292	0.520811
ROS2-l1c8-profil37	0.0465	17.6102	50.108	0.4693	0.0052	1.1855	28.4166	1.0782	0.1189	0	0.004	99.0425	22	51.1868	0.515456
ROS2-l1c8-profil37	0.0275	17.7195	50.4167	0.4358	0	1.1421	27.9811	1.1123	0.172	0	0	99.007	24	51.7546	0.520417
ROS2-l1c8-profil37	0.0327	17.9145	49.7784	0.542	0.0252	1.2009	27.7554	1.1908	0.0529	0	0.013	98.5058	26	52.1556	0.524404
ROS2-l1c8-profil37	0.0345	17.7135	49.5129	0.5574	0.0174	1.1603	28.1468	1.1708	0.0088	0	0.005	98.3275	28	51.5863	0.51841
ROS2-l1c8-profil37	0.0758	17.7477	49.6148	0.6199	0.0258	1.175	27.9269	1.1316	0.1721	0	0.028	98.5175	30	51.8045	0.521111
ROS2-l1c8-profil37	0.0518	17.5633	49.8744	0.6949	0	1.2201	28.2098	1.2286	0.1279	0	0.017	98.9876	32	51.2562	0.515251
ROS2-l1c8-profil37	0.0516	17.5026	50.0209	0.7843	0.0123	1.217	27.9512	1.226	0.1544	0	0.004	98.9243	34	51.391	0.516612
ROS2-l1c8-profil37	0.0363	17.4468	49.83	0.8931	0	1.1971	28.3553	1.1504	0.1323	0	0.011	99.0524	36	50.9927	0.513027
ROS2-l1c8-profil37	0.031	17.1968	50.17	0.6991	0.0103	1.2122	27.6866	1.0357	0.137	0	0	98.1789	38	51.1809	0.516153
ROS2-l1c8-profil37	0.0242	17.4693	49.803	0.6393	0.0116	1.1733	28.21	1.2347	0.1588	0	0	98.7243	40	51.1723	0.513857
ROS2-l1c8-profil37	0.052	17.4881	49.6044	0.6186	0.0271	1.0829	28.5901	1.226	0.1499	0	0	98.8391	42	50.9779	0.510996
ROS2-l1c8-profil37	0.0294	17.2397	49.554	0.6079	0.0103	1.1484	28.346	1.231	0.1146	0	0.005	98.2865	44	50.7543	0.509432
ROS2-l1c8-profil37	0	17.3478	49.1822	0.6885	0.0052	1.1311	28.6143	1.2169	0.0396	0.0436	0.04	98.3092	46	50.705	0.508858
ROS2-l1c8-profil37	0.0242	17.2429	49.8792	0.6254	0	1.0623	28.1557	1.2851	0.1499	0.0127	0.009	98.4463	48	51.0121	0.510625
ROS2-l1c8-profil37	0.033	17.1713	49.635	0.5865	0.0006	0.9918	28.965	1.3775	0.1407	0	0.013	98.9145	50	50.3066	0.502039
ROS2-l1c8-profil37	0.0485	16.9989	49.9119	0.5089	0.0271	0.9104	28.7438	1.2663	0.1231	0.0056	0.019	98.5635	52	50.3249	0.50228
ROS2-l1c8-profil37	0.0608	16.8408	49.9997	0.564	0	0.9204	29.0491	1.2504	0.1012	0.0436	0.019	98.8488	54	49.8268	0.497548
ROS2-l1c8-profil37	0.0575	16.8189	49.4951	0.5843	0.0129	0.8913	29.4433	1.2278	0.0835	0	0.0299	98.6447	56	49.5008	0.49418
ROS2-l1c8-profil37	0.2017	16.6183	49.4127	0.7214	0.0039	0.8231	29.0836	1.3145	0.1143	0.0562	0.0779	98.4276	58	49.569	0.493405
ROS2-l1c8-profil37	0.028	16.6231	49.6438	0.6157	0.0103	0.879	29.9659	1.4025	0.0351	0.0197	0.01	99.2331	60	48.7974	0.485621
ROS2-l1c8-profil37	0.0437	16.5191	49.8242	0.5398	0.0135	0.8672	29.8049	1.4835	0.1317	0	0	99.2277	62	48.7825	0.484682
ROS2-l1c8-profil37	0.0472	16.4358	49.5531	0.4914	0.0193	0.8466	29.4427	1.3766	0.0879	0	0.003	98.3037	64	48.9723	0.487202
ROS2-l1c8-profil37	0.0508	16.5054	49.7681	0.5308	0.0181	0.9263	29.8159	1.4342	0.1231	0	0.002	99.1747	66	48.6918	0.484786
ROS2-l1c8-profil37	0	16.4057	49.7523	0.4865	0.0161	0.8949	29.5261	1.2465	0.0922	0	0	98.4203	68	48.8078	0.487136
ROS2-l1c8-profil37	0.0228	16.3871	49.7558	0.5049	0	0.8909	30.26	1.3867	0.0966	0	0	99.3048	70	48.193	0.479848
ROS2-l1c8-profil37	0.014	16.4517	49.7181	0.4681	0.0071	0.899	29.6883	1.4476	0.0527	0	0.011	98.7575	72	48.7418	0.484884
ROS2-l1c8-profil37	0.0123	16.3247	49.3571	0.4651	0	0.8864	29.5116	1.351	0.1099	0	0.018	98.0361	74	48.7049	0.48516
ROS2-l1c8-profil37	0.0228	16.2072	49.6274	0.4869	0.0071	0.8786	29.5366	1.3771	0.1362	0.0141	0.009	98.3029	76	48.5122	0.48294
ROS2-l1c8-profil37	0	16.6243	49.5421	0.5031	0	0.8897	29.7675	1.4204	0.0923	0	0	98.8395	78	48.9481	0.487078
ROS2-l1c8-profil37	0.0263	16.2268	49.6801	0.49	0.0039	0.8845	29.705	1.3705	0.022	0	0	98.409	80	48.3995	0.48194
ROS2-l1c8-profil37	0	16.2651	49.3578	0.6507	0	0.9873	29.652	1.3522	0.1186	0.09	0	98.4736	82	48.3947	0.483103
ROS2-l1c8-profil37	0.0333	16.281	50.1754	0.56	0.0058	0.9862	29.9541	1.2395	0.066	0.007	0.012	99.3201	84	48.1774	0.481839
ROS2-l1c8-profil37	0	16.366	50.084	0.5537	0.0039	0.9796	29.8754	1.2747	0.1451	0	0.018	99.3004	86	48.3772	0.483484
ROS2-l1c8-profil37	0.0053	16.176	49.5491	0.544	0.0103	1.0078	29.6909	1.3229	0.0967	0	0.014	98.417	88	48.2049	0.481658
ROS2-l1c8-profil37	0.0507	16.5597	49.6646	0.5984	0.0071	0.9693	29.8072	1.2875	0.123	0	0	99.0676	90	48.7365	0.486866
ROS2-l1c8-profil37	0.0017	16.4131	49.744	0.5551	0.0058	1.0042	29.6879	1.3585	0.1363	0	0	98.9066	92	48.5745	0.485025
ROS2-l1c8-profil37	0.0365	16.6424	49.4695	0.6484	0	1.0219	28.7961	1.2731	0.1012	0	0	97.9894	94	49.6325	0.496489
ROS2-l1c8-profil37	0.014	16.5527	49.7799	0.562	0.0058	1.0089	29.6571	1.3485	0.044	0.0296	0.001	99.0034	96	48.8061	0.487471
ROS2-l1c8-profil37	0.0594	16.7818	49.1748	0.5282	0.0122	1.0424	29.659	1.3069	0.1143	0.0366	0.01	98.7256	98	49.1134	0.49123
ROS2-l1c8-profil37	0.0244	16.7321	49.2589	0.5789	0.0065	1.0006	29.2532	1.2388	0.0925	0.0423	0.01	98.238	100	49.4125	0.494348
ROS2-l1c8-profil37	0.0313	16.8909	49.7233	0.5178	0.0174	1.0143	29.0372	1.1875	0.1234	0.0113	0.01	98.5643	102	49.8116	0.498915
ROS2-l1c8-profil37	0.014	16.7241	49.1316	0.5041	0.0039	1.0679	29.3865	1.2423	0.0923	0.0225	0.004	98.1933	104	49.2215	0.49311
ROS2-l1c8-profil37	0.0349	17.0697	49.633	0.5431	0.0084	1.0559	29.5354	1.2076	0.1188	0	0	99.2068	106	49.6244	0.497297
ROS2-l1c8-profil37	0.0418	16.8729	49.5391	0.5404	0.0019	1.0332	29.0583	1.1706	0.1409	0	0.006	98.405	108	49.7476	0.498615
ROS2-l1c8-profil37	0	16.9153	49.9346	0.5996	0	0.9636	29.5717	1.2585	0.0573	0.0465	0.02	99.3671	110	49.4637	0.494312
ROS2-l1c8-profil37	0.0209	17.0894	49.6467	0.5343	0	0.9702	28.8634	1.2743	0.0837	0	0	98.483	112	50.2942	0.502547
ROS2-l1c8-profil37	0.0017	16.9259	49.6249	0.5089	0	0.966	29.0126	1.1892	0.0968	0	0.004	98.3302	114	49.9347	0.499622
ROS2-l1c8-profil37	0	17.3337	50.1785	0.5686	0.0129	0.8968	29.5299	1.3098	0.141	0	0.012	99.9832	116	50.1781	0.500338
ROS2-l1c8-profil37	0.0174	17.1286	50.1065	0.5134	0	0.9334	28.9053	1.1394	0.1455	0	0	98.8895	118	50.3558	0.503906
ROS2-l1c8-profil37	0	17.1414	50.0022	0.5671	0	0.9188	28.5743	1.1344	0.1367	0	0.009	98.484	120	50.6666	0.506903
ROS2-l1c8-profil37	0	17.0612	49.9	0.6109	0.0045	0.9249	28.8741	1.3433	0.11	0.0662	0	98.8952	122	50.2922	0.501467
ROS2-l1c8-profil37	0.0035	17.2149	50.0667	0.5361	0	0.9237	28.9655	1.2172	0.1498	0	0	99.0772	124	50.4418	0.504009
ROS2-l1c8-profil37	0.0052	17.1982	49.6845	0.583	0.0045	0.9513	28.7141	1.2291	0.0705	0	0	98.4405	126	50.5973	0.505756
ROS2-l1c8-profil37	0.0486	16.7483	49.7553	0.5366	0.02	0.9403	28.5523	1.0721	0.15	0.0282	0	97.8517	128	50.082	0.501821
ROS2-l1c8-profil37	0.04	17.0317	49.9994	0.5199	0.0233	0.9414	28.9879	1.1882	0.0882	0.1424	0.008	98.9705	130	50.137	0.501392
ROS2-l1c8-profil37	0.0296	17.1377	49.5671	0.6169	0.0142	0.8447	28.9199	1.1209	0.1014	0.031	0.014	98.3974	132	50.4515	0.504073
ROS2-l1c8-profil37	0.0243	17.2153	49.3431	0.5101	0	0.8897	28.7481	1.2285	0.0749	0	0.011	98.045	134	50.6597	0.505726
ROS2-l1c8-profil37	0.0956	17.0394	49.8076	0.5162	0.0213	0.8978	28.8486	1.2887	0.1323	0	0.002	98.6495	136	50.3104	0.501816
ROS2-l1c8-profil37	0.0469	17.0509	49.9298	0.5785	0	0.8899	28.9731	1.2154	0.1411	0	0	98.8256	138	50.2321	0.501568
ROS2-l1c8-profil37	0.0781	17.2013	49.5872	0.6187	0.0006	0.8499	28.7246	1.2881	0.1146	0	0.014	98.4771	140	50.7017	0.505215
ROS2-l1c8-profil37	0.0277	17.2648	49.8036	0.574	0.0174	0.8163	28.5782	1.2396	0.0926	0.0268	0.018	98.4591	142	50.9532	0.507769
ROS2-l1c8-profil37	0	17.4985	49.918	0.5783	0	0.8514	28.1987	1.1837	0.0883	0	0.025	98.3418	144	51.5728	0.514808
ROS2-l1c8-profil37	0.0762	17.0886	49.1359	0.5479	0.0116	0.8316	28.4219	1.2057	0.1189	0.0169	0.064	97.5192	146	50.8124	0.506807
ROS2-l1c8-profil37	0.0156	17.2189	49.694	0.5447	0.0039	0.8215	28.5378	1.2739	0.0969	0	0	98.2071	148	50.9151	0.507151
ROS2-l1c8-profil37	0.0883	17.2124	49.7962	0.5177	0.0187	0.8686	28.4015	1.1234	0.0529	0	0	98.0799	150	50.9699	0.509488
ROS2-l1c8-profil37	0.0277	16.8808	49.9628	0.5102	0.011	0.8641	28.4073	1.2174	0.1146	0.024	0.011	98.0309	152	50.4836	0.503772
ROS2-l1c8-profil37	0.0606	17.1643	49.6989	0.5219	0.0078	0.8352	28.2153	1.2532	0.0882	0	0.002	97.8472	154	51.0946	0.509252
ROS2-l1c8-profil37	0.0122	17.1456	49.6391	0.5613	0	0.8521	28.5622	1.3345	0.0837	0	0.012	98.2027	158	50.7548	0.505367
ROS2-l1c8-profil37	0	17.3277	50.2497	0.5277	0.0013	0.8396	28.6451	1.292	0.1103	0	0	98.9934	160	50.9625	0.507675
ROS2-l1c8-profil37	0	17.3066	50.1276	0.5723	0	0.8206	28.7551	1.392	0.0573	0	0.001	99.0326	162	50.8602	0.505614
ROS2-l1c8-profil37	0.0417	17.2941	50.1414	0.5552	0.0123	0.8418	29.0371	1.4212	0.0793	0	0.015	99.4393	164	50.5842	0.502864
ROS2-l1c8-profil37	0	17.1289	50.2272	0.5353	0.022	0.8408	28.9051	1.3024	0	0	0.008	98.9698	166	50.4551	0.502543
ROS2-l1c8-profil37	0.0121	17.2428	50.0216	0.516	0.0032	0.8791	28.5677	1.1976	0.0971	0	0.017	98.5543	168	50.8623	0.507895
ROS2-l1c8-profil37	0.0208	17.4272	50.1501	0.5303	0.0142	0.8583	29.167	1.2472	0.0661	0	0	99.4814	170	50.6508	0.505161
ROS2-l1c8-profil37	0.0609	17.2961	49.866	0.5513	0.033	0.8191	29.0047	1.2942	0.119	0	0	99.0442	172	50.6382	0.504217
ROS2-l1c8-profil37	0.0296	17.2562	49.6005	0.5105	0.0039	0.8516	28.8375	1.2109	0.0794	0	0.005	98.3851	174	50.6851	0.505723
ROS2-l1c8-profil37	0.0539	17.2361	50.0396	0.4765	0.0116	0.8677	28.9056	1.349	0.1191	0.0254	0.009	99.0936	176	50.582	0.503708
ROS2-l1c8-profil37	0.0591	17.1332	49.9739	0.4633	0.0272	0.8722	28.7697	1.33	0.1103	0.0127	0	98.7516	178	50.5409	0.503496
ROS2-l1c8-profil37	0.0676	17.3381	49.8086	0.5726	0.0104	0.8377	28.4756	1.2089	0.106	0.0607	0	98.4862	180	51.1225	0.50995
ROS2-l1c8-profil37	0.0139	17.2235	50.0193	0.5345	0.0071	0.8426	28.8144	1.335	0.1146	0.0071	0.013	98.925	182	50.6666	0.504397
ROS2-l1c8-profil37	0	17.3335	50.2632	0.5681	0.0194	0.8752	28.7585	1.431	0.1147	0	0.009	99.3727	184	50.8376	0.505647
ROS2-l1c8-profil37	0	17.2672	49.9966	0.5096	0.0091	0.8558	28.4329	1.2928	0.0839	0	0.002	98.4498	186	51.0366	0.508571
ROS2-l1c8-profil37	0	17.4808	50.1295	0.4998	0.0006	0.8717	28.482	1.238	0.1147	0	0.006	98.8232	188	51.2851	0.511697
ROS2-l1c8-profil37	0.0035	17.3229	50.2192	0.5151	0	0.8422	28.8653	1.2647	0.0838	0	0.01	99.1267	190	50.7684	0.506004
ROS2-l1c8-profil37	0.0331	17.2407	49.5247	0.4737	0.0078	0.8972	29.0617	1.2724	0.1367	0.0917	0	98.7396	192	50.4277	0.503128
ROS2-l1c8-profil37	0.0156	17.1279	50.1978	0.4921	0	0.8791	28.4556	1.334	0.1014	0.1847	0.002	98.7902	194	50.7898	0.506006
ROS2-l1c8-profil37	0.0104	17.2117	49.8229	0.5937	0	0.9011	28.7764	1.267	0.075	0.0592	0.001	98.7184	196	50.6186	0.505113
ROS2-l1c8-profil37	0.0087	17.2479	49.7311	0.5453	0.0142	0.9244	28.4549	1.3436	0.075	0	0	98.3452	198	50.9159	0.507675
ROS2-l1c8-profil37	0.0087	17.2536	49.6915	0.5894	0.0233	0.9064	28.3736	1.249	0.1103	0.0282	0	98.2342	200	51.0123	0.509247
ROS2-l1c8-profil37	0	17.4378	49.9428	0.589	0.0032	0.9021	28.7274	1.2222	0.0839	0.0169	0.02	98.9454	202	50.9847	0.509161
ROS2-l1c8-profil37	0.0087	17.2231	49.5451	0.6688	0	0.8674	28.96	1.2718	0.1762	0	0	98.7211	204	50.5182	0.503716
ROS2-l1c8-profil37	0	17.1547	49.8281	0.6428	0	0.9077	28.4274	1.0431	0.1324	0	0.011	98.1473	206	50.8217	0.509118
ROS2-l1c8-profil37	0.0348	17.105	49.7404	0.6624	0	0.9227	28.9838	1.211	0.0794	0.0536	0.004	98.7972	208	50.2676	0.502309
ROS2-l1c8-profil37	0.0069	17.2954	49.8082	0.6477	0.0168	0.8904	28.6196	1.178	0.0397	0	0.01	98.5128	210	50.8827	0.508388
ROS2-l1c8-profil37	0	17.3821	49.77	0.6024	0	0.8675	28.9113	1.3976	0.097	0	0	99.028	212	50.7883	0.505364
ROS2-l1c8-profil37	0.0243	17.0715	50.0542	0.5732	0.0123	0.8897	28.8679	1.3758	0.0617	0	0.017	98.9479	214	50.35	0.501397
ROS2-l1c8-profil37	0.0052	17.2652	49.4156	0.5838	0.0019	0.9123	28.2607	1.1453	0.0838	0.024	0.009	97.7068	216	51.1183	0.511259
ROS2-l1c8-profil37	0	17.135	49.7426	0.6035	0	0.9513	28.2902	1.1234	0.0838	0	0	97.9298	218	50.8618	0.509305
ROS2-l1c8-profil37	0.0052	17.2978	49.8596	0.6197	0.0245	0.965	29.0777	1.1876	0.0749	0	0	99.112	220	50.4254	0.50453
ROS2-l1c8-profil37	0.0208	17.2795	49.4396	0.6307	0	0.9377	28.4173	1.2709	0.0573	0.0901	0.004	98.1479	222	50.9789	0.509067
ROS2-l1c8-profil37	0.0086	17.4017	49.859	0.5602	0.0064	0.9342	28.6692	1.2048	0.1232	0	0.021	98.7884	224	50.9472	0.509276
ROS2-l1c8-profil37	0	17.2998	49.7909	0.522	0.0026	0.9474	28.9804	1.2833	0.0792	0.0056	0.003	98.9141	226	50.5273	0.504562
ROS2-l1c8-profil37	0.0623	17.4918	49.5903	0.5386	0.0039	0.9206	28.6564	1.2517	0.1057	0	0.003	98.6243	228	51.1015	0.510277
ROS2-l1c8-profil37	0.0226	17.3356	50.0103	0.5868	0.0071	0.9496	29.1818	1.2161	0.1232	0	0.007	99.4401	230	50.4105	0.503981
ROS2-l1c8-profil37	0.0364	17.28	50.1075	0.5636	0	0.9595	28.8722	1.2622	0.066	0	0	99.1474	232	50.5755	0.505348
ROS2-l1c8-profil37	0	17.3678	50.0234	0.5413	0	0.8941	28.363	1.2592	0.1232	0.0268	0	98.5988	234	51.1994	0.510897
ROS2-l1c8-profil37	0	17.472	49.6615	0.5239	0.0277	0.9633	29.1149	1.3487	0.1276	0	0	99.2398	236	50.647	0.505387
ROS2-l1c8-profil37	0.0364	17.1037	49.9295	0.5009	0.0149	0.954	28.3711	1.2068	0.1278	0	0	98.2452	238	50.7447	0.507447
ROS2-l1c8-profil37	0	16.9812	49.5793	0.5931	0.0071	0.9228	28.8392	1.3223	0.0616	0.0803	0.003	98.3901	240	50.206	0.500757
ROS2-l1c8-profil37	0	17.2329	50.2242	0.5626	0	0.9464	28.6428	1.2692	0.0838	0	0.01	98.9718	242	50.7126	0.506516
ROS2-l1c8-profil37	0	17.1531	49.5804	0.4713	0.0181	0.9682	28.7396	1.2571	0.0881	0.0113	0.014	98.3011	244	50.4923	0.50465
ROS2-l1c8-profil37	0	17.1779	50.0765	0.6222	0.0052	0.9663	27.9072	1.1949	0.1148	0	0.005	98.0701	246	51.2343	0.512581
ROS2-l1c8-profil37	0.0156	17.2956	49.2337	0.5612	0	0.944	28.8857	1.1464	0.2422	0.3307	0.009	98.6641	248	50.6034	0.506436
ROS2-l1c8-profil37	0	17.1509	48.9372	0.5687	0	0.9415	28.3543	1.2384	0.1453	0	0	97.3364	250	50.8414	0.508008
ROS2-l1c8-profil37	0	17.2717	49.7341	0.504	0.0071	0.9427	28.4605	1.2833	0.1056	0.0239	0	98.3329	252	50.9258	0.508485

## Sheet: Grand Fond - Unzoned
Eruption	Crystal	Fraction (in µm)	Area	SiO2	TiO2	Al203	FeO	MnO	MgO	CaO	Na2O	K2O	P2O5	Cl	Total	En (%)	Mg#
GF	Ll1c2	355	Unzoned	50.14	0.07	0.39	27.89	1.1	17.42	0.97	0.01	0	0.01	0.02	98.04	51.61	0.517
GF	Ll1c3	355	Unzoned	50.1	0.12	0.62	26.36	0.97	18.31	0.98	0	0.01	0.03	0	97.5	54.17	0.544
GF	Ll1c4	355	Unzoned	50.88	0.12	0.47	26.58	0.94	18.28	1.01	0	0	0.03	0	98.31	53.9	0.542
GF	Ll1c6	355	Unzoned	50.13	0.11	0.52	26.81	0.98	17.69	0.99	0.03	0	0.03	0	97.28	52.9	0.531
GF	Ll1c7	355	Unzoned	50.81	0.06	0.51	26.45	0.9	18.24	1	0.02	0.03	0	0	98.03	53.97	0.543
GF	Ll1c8	355	Unzoned	49.8	0.11	0.46	27.29	1.24	17.55	0.92	0	0.01	0.01	0	97.4	52.36	0.523
GF	Ll1c9	355	Unzoned	50.08	0.14	0.92	28.5	1.18	16.76	0.68	0	0.01	0	0.01	98.27	50.41	0.501
GF	Ll1c10	355	Unzoned	49.57	0.07	0.52	27.82	1.17	17.28	0.92	0.01	0	0	0	97.36	51.51	0.515
GF	Ll2c1	355	Unzoned	50.2	0.13	0.58	26.8	1.06	18.24	0.96	0.05	0	0.01	0.01	98.02	53.7	0.538
GF	Ll2c2	355	Unzoned	50.27	0.08	0.31	26.82	1.12	18.23	0.88	0.02	0.02	0	0.01	97.77	53.75	0.537
GF	Ll2c3	355	Unzoned	49.82	0.18	0.71	26.55	0.97	18.32	1	0.02	0.01	0	0	97.57	53.99	0.543
GF	Ll2c4	355	Unzoned	50.21	0.11	0.69	26.17	0.85	18.65	1.06	0.02	0	0.01	0.01	97.77	54.7	0.552
GF	Ll2c5	355	Unzoned	50.28	0.13	0.44	25.93	0.91	18.49	1.01	0.02	0	0.02	0	97.21	54.77	0.551
GF	Ll2c6	355	Unzoned	45.5	0.08	0.47	24.08	0.8	17.28	4.93	0.01	0	2.83	0.11	96.08	50.34	0.553
GF	Ll2c7	355	Unzoned	50.67	0.14	0.58	25.91	1.04	18.63	1.12	0	0	0.04	0	98.14	54.84	0.552
GF	Ll2c8	355	Unzoned	50.22	0.12	0.58	26.11	0.93	18.43	1.07	0	0.01	0	0.01	97.47	54.44	0.548
GF	Ll2c9	355	Unzoned	49.46	0.02	0.63	27.86	1.2	17.06	0.95	0	0	0	0.01	97.18	51.11	0.511
GF	Ll2c10	355	Unzoned	49.99	0.04	0.43	27.53	1.13	17.94	0.92	0	0.03	0	0.01	98.01	52.69	0.527
GF	Ll2c11	355	Unzoned	50.09	0.11	0.51	27.22	1.04	17.93	1.03	0	0.01	0	0.02	97.95	52.82	0.531
GF	Ll3c12	355	Unzoned	50.65	0.07	0.43	26.46	1	18.3	1.06	0.05	0	0	0	98.03	53.97	0.543
GF	Ll3c11	355	Unzoned	50.52	0.04	0.53	27.27	1.05	18.33	1.03	0	0	0	0	98.78	53.34	0.536
GF	Ll3c10	355	Unzoned	50.23	0.06	0.52	26	0.92	18.52	1.11	0.04	0	0	0	97.4	54.63	0.551
GF	Ll3c9	355	Unzoned	49.71	0.1	1.15	28.42	1.16	17.11	0.96	0.02	0	0.01	0.01	98.64	50.7	0.507
GF	Ll3c8	355	Unzoned	49.86	0.12	0.55	26.97	1	17.89	1.04	0.01	0	0	0	97.45	52.97	0.533
GF	Ll3c	355	Unzoned	50.49	0.16	0.58	26.89	1	17.89	0.99	0.01	0	0	0.01	98.02	53.11	0.533
GF	Ll3c4	355	Unzoned	49.56	0.13	0.9	28.68	1.2	17.08	0.66	0.04	0.01	0.01	0	98.27	50.77	0.505
GF	Ll3c3	355	Unzoned	49.7	0.08	0.56	26.64	0.91	18.37	1.06	0	0	0.01	0.01	97.34	53.91	0.543
GF	Ll3c1	355	Unzoned	50.36	0.16	0.4	27.73	0.99	17.69	0.97	0	0.01	0.01	0.02	98.33	52.12	0.523
GF	Ll4c1	355	Unzoned	50.35	0.08	0.51	27.25	0.98	17.84	1.09	0	0	0	0	98.11	52.61	0.53

## Sheet: Goodwill - Profiles
Goodwill Entrance
Population 1 - En Cores ≥ 54																						Population 2 - En Cores < 54
Reverse-zoned opx							Normal-zoned opx							Multiple-zoned opx								Reverse-zoned opx																					Normal-zoned opx
DOM48c2-L4C14							DOM48c2 125-L2C5							DOM48c2 S2-L4C21								DOM48c2 S2-L3C15							DOM48c2 S2-L7C12							DOM48c2 125-L2C10							No profiles
DOM48c2 S2-L2C6														DOM48c2 S2-L2C8								DOM48c2 S2-L1C4							DOM48c2 S2-L4C8							DOM48c2 125-L3C15
DOM48c2 S2-L6C21														DOM48c2 S2-L1C1								DOM48c2 S2-L4C25							DOM48c2 S2-L3C8
														DOM48c2 250-L14C2								DOM48c2 S2-L2C13							DOM48c2 250-L3C11
														DOM48c2 125-L4C11								DOM48c2 S2-L5C10							DOM48c2 250-L13C7
														DOM41a3-19-l7c5-40								DOM48c2 S2-L1C13							DOM48c2 250-L8C14
														DOM48c2 125-L3C11
Population 1 - No timescales modelled on these profiles																						Population 2 - No timescales modelled on these profiles
Reverse-zoned opx							Normal-zoned opx							Multiple-zoned opx								Reverse zoned opx																					Normal-zoned opx
DOM48c2 S2-L1C14							DOM48c2-250-L8C30							DOM48c2 250-L12C27								No profiles																					No profiles
														DOM48c2 250-L2C21

														DOM48c2 125-L1C1

[truncated: 2 more columns]

## Sheet: Goodwill - Profiles raw data
Crystal	Na2O	MgO	SiO2	Al2O3	CaO	P2O5	K2O	TiO2	FeO	MnO	Total	Distance from the rim (µm)	En (%)	Mg#
DOM48c2_L4C14_g	0.0093	19.5073	50.1882	0.6476	1.07		0.0064	0.1533	26	0.8706	98.4528	0	55.9555	0.563994
DOM48c2_L4C14_g	-0.0186	19.5394	50.8397	0.549	1.0569		0.0122	0.1041	25.8825	0.8997	98.9202	2	56.1172	0.565205
DOM48c2_L4C14_g	-0.0186	19.573	50.6257	0.5088	1.077		0.0135	0.1198	25.9739	0.8628	98.7067	4	56.0538	0.565132
DOM48c2_L4C14_g	0	19.3872	51.0071	0.5891	1.0918		-0.0051	0.1287	26.1567	1.0244	99.3216	6	55.6374	0.559629
DOM48c2_L4C14_g	0.056	19.3819	50.799	0.5604	1.0937		-0.018	0.141	25.9865	0.967	98.9614	8	55.7813	0.561638
DOM48c2_L4C14_g	0	19.435	50.7793	0.6281	1.0486		0.0026	0.1376	26.0508	0.8966	98.9958	10	55.8429	0.562376
DOM48c2_L4C14_g	-0.028	19.2797	51.1824	0.5658	1.0971		0.0064	0.1568	26.0785	0.9385	99.2657	12	55.5642	0.55976
DOM48c2_L4C14_g	-0.0374	19.2408	50.7983	0.5178	1.064		-0.0077	0.095	26.3826	1.0079	99.0265	14	55.2801	0.555869
DOM48c2_L4C14_g	-0.0093	19.1609	51.0365	0.4793	1.0666		0.0097	0.0917	26.0606	0.9773	98.8877	16	55.4628	0.558041
DOM48c2_L4C14_g	0.0938	19.0264	50.886	0.5071	1.0827		0.0058	0.1435	26.6232	1.0622	99.39	18	54.768	0.550447
DOM48c2_L4C14_g	0.0094	18.9234	51.1548	0.5024	1.0852		0.0212	0.1667	26.7072	1.036	99.6382	20	54.5564	0.548591
DOM48c2_L4C14_g	0.0939	18.8168	51.0815	0.4927	1.1333		-0.009	0.1462	26.7889	1.0488	99.5756	22	54.2901	0.546347
DOM48c2_L4C14_g	0.0377	18.5988	51.1672	0.4734	1.0927		-0.0019	0.116	27.0951	1.1054	99.6438	24	53.7781	0.540238
DOM48c2_L4C14_g	-0.0376	18.7239	51.3823	0.4446	1.0639		-0.0032	0.0929	26.9456	1.0384	99.6508	26	54.1077	0.543822
DOM48c2_L4C14_g	0.0283	18.5814	50.8115	0.4382	1.0707		0.0096	0.1344	27.0945	1.1469	99.307	28	53.78	0.539641
DOM48c2_L4C14_g	0.0847	18.3183	51.3929	0.478	1.0538		0.0096	0.0805	27.1306	0.9832	99.578	30	53.4127	0.537241
DOM48c2_L4C14_g	0.0377	18.6092	50.9753	0.4732	1.0172		0.0019	0.0784	27.1198	1.1596	99.4809	32	53.8549	0.539678
DOM48c2_L4C14_g	0.0188	18.4497	50.9779	0.455	0.9805		0.0141	0.0764	26.8434	1.1655	98.9611	34	53.9254	0.539925
DOM48c2_L4C14_g	0.0472	18.3797	51.1728	0.4645	1.0069		-0.0122	0.0259	27.2486	1.2349	99.5827	36	53.4454	0.534797
DOM48c2_L4C14_g	0.0094	18.4181	51.1342	0.4478	0.989		-0.0032	0.0839	27.1376	1.0972	99.3053	38	53.6143	0.537511
DOM48c2_L4C14_g	0.0847	18.592	51.302	0.4658	1.037		0.0154	0.1188	27.0491	1.0926	99.7197	40	53.8716	0.540667
DOM48c2_L4C14_g	0.0377	18.5992	51.3191	0.4666	1.0292		0.0051	0.0962	27.2301	1.0377	99.8498	42	53.7319	0.53966
DOM48c2_L4C14_g	0.0282	18.5492	51.3436	0.5126	1.0614		0.0141	0.157	27.0353	1.2384	99.9428	44	53.799	0.538916
DOM48c2_L4C14_g	-0.0094	18.3354	51.4686	0.5011	1.0609		-0.0116	0.1236	26.9378	1.0308	99.4778	46	53.5969	0.538754
DOM48c2_L4C14_g	0	18.5589	51.6932	0.5331	1.0912		0.0039	0.1216	27.0727	0.997	100.011	48	53.746	0.540871
DOM48c2_L4C14_g	0	18.3296	51.1546	0.5296	1.1646		0	0.114	27.0293	1.0486	99.3473	50	53.3925	0.537704
DOM48c2_L4C14_g	0	18.2989	51.5817	0.5265	1.0717		-0.0071	0.172	27.1976	1.2045	100.058	52	53.3079	0.534416
DOM48c2_L4C14_g	0.0282	18.4641	51.5171	0.535	1.0687		-0.0013	0.1353	26.9913	1.0622	99.7774	54	53.7151	0.539735
DOM48c2_L4C14_g	-0.0189	18.2067	51.4959	0.5335	1.1718		-0.0096	0.1229	27.2068	1.0747	99.7982	56	53.0626	0.534232
DOM48c2_L4C14_g	0.0659	18.4154	51.3856	0.5127	1.1948		0.0161	0.1517	26.925	1.117	99.7726	58	53.566	0.539175
DOM48c2_L4C14_g	0.0658	18.5692	51.868	0.493	1.1572		0.0019	0.1189	27.092	1.1323	100.516	60	53.6692	0.53963
DOM48c2_L4C14_g	-0.0564	18.4902	51.738	0.4467	1.1896		-0.0135	0.1223	26.9663	1.1872	100.067	62	53.6366	0.539189
DOM48c2_L4C14_g	-0.0094	18.4591	51.623	0.448	1.2366		0.0032	0.0875	26.9282	1.0777	99.8511	64	53.5754	0.540088
DOM48c2_L4C14_g	-0.0469	18.3847	51.7505	0.4158	1.1869		0.0006	0.108	26.6011	1.0835	99.4755	66	53.8181	0.541948
DOM48c2_L4C14_g	-0.0188	18.5093	51.5707	0.3744	1.1819		0.0154	0.0956	26.9387	1.1428	99.8419	68	53.695	0.540086
DOM48c2_L4C14_g	-0.0188	18.3662	51.8398	0.3739	1.158		-0.0032	0.1216	27.0736	1.0255	99.9249	70	53.4109	0.538015
DOM48c2_L4C14_g	-0.0094	18.395	51.6112	0.3748	1.0867		0.0051	0.1175	26.7536	1.083	99.3827	72	53.8107	0.540729
DOM48c2_L4C14_g	-0.0094	18.3007	51.9503	0.432	1.078		-0.0032	0.138	27.0457	1.153	100.094	74	53.4359	0.536233
DOM48c2_L4C14_g	-0.0283	18.3452	51.3622	0.4289	1.0763		0.0064	0.1017	27.1291	1.0483	99.4728	76	53.4253	0.537037
DOM48c2_L4C14_g	0.0094	18.2842	51.4363	0.4379	1.117		-0.0141	0.1134	26.8283	1.1371	99.3408	78	53.5604	0.538075
DOM48c2_L4C14_g	0.0094	18.4494	51.2516	0.4781	1.0811		0.0039	0.1003	27.1734	1.186	99.7564	80	53.5223	0.536829
DOM48c2_L4C14_g	0.0283	18.2352	51.5376	0.4434	1.0936		0.0167	0.114	27.225	1.0483	99.7246	82	53.1728	0.534696
DOM48c2_L4C14_g	-0.0189	18.2409	51.3331	0.4577	1.0078		0.0058	0.1385	27.2463	1.1964	99.6162	84	53.2578	0.533272
DOM48c2_L4C14_g	-0.0094	18.1339	51.3308	0.4294	1.0204		-0.0212	0.0969	26.9633	1.0171	98.9669	86	53.3452	0.535903
DOM48c2_L4C14_g	0.066	18.2472	51.48	0.4735	1.0694		0.0109	0.0955	27.2077	1.1936	99.841	88	53.2312	0.53372
DOM48c2_L4C14_g	0.0189	18.2575	51.0861	0.4598	0.9977		0.0006	0.1678	27.2239	1.1777	99.3901	90	53.3112	0.53386
DOM48c2_L4C14_g	-0.113	18.1512	51.4143	0.4675	0.9399		0.0039	0.0757	26.9849	1.207	99.1314	92	53.4408	0.534247
DOM48c2_L4C14_c	-0.0381	18.0816	51.1826	0.8172	0.9144		0.0258	0.1104	27.6808	1.2525	100.013	150	52.766	0.526823
DOM48c2_L4C14_c	-0.0476	17.8177	50.6914	0.8502	0.9055		-0.0155	0.133	27.5009	1.2074	99.0255	160	52.5653	0.525108
DOM48C2_opxS2_L2C6_d	0.2553	0.4356	10.2454	3.9432	0.3879		0.3908	0.0366	0.9217	0.0586	16.6516	0	35.3726	0.441802
DOM48C2_opxS2_L2C6_d	0.2373	14.806	48.7633	4.007	1.0876		0.4641	0.1586	19.0743	0.7052	89.328	2	56.3218	0.571501
DOM48C2_opxS2_L2C6_d	-0.0169	19.6709	47.7975	0.6553	1.0312		0.0239	0.1197	24.52	0.8564	94.6796	4	57.5718	0.58004
DOM48C2_opxS2_L2C6_d	-0.04	18.4331	48.5948	0.5823	1.0142		-0.0006	0.126	23.3419	0.9445	92.973	6	57.1451	0.574878
DOM48C2_opxS2_L2C6_d	0.0838	19.2959	50.8131	0.6194	1.0636		0.0083	0.1351	24.5911	0.8375	97.4856	8	56.9944	0.574844
DOM48C2_opxS2_L2C6_d	-0.0084	19.2681	49.9193	0.6113	1.0727		0.0012	0.1535	24.8607	0.9204	96.7989	10	56.6946	0.571114
DOM48C2_opxS2_L2C6_d	-0.0168	19.0696	51.1855	0.5673	1.0389		0.0101	0.1064	24.6482	0.893	97.4565	12	56.6809	0.57087
DOM48C2_opxS2_L2C6_d	0.042	18.9066	50.9949	0.5188	1.0712		-0.0071	0.123	24.983	0.9157	97.5562	14	56.1163	0.565352
DOM48C2_opxS2_L2C6_d	0.0254	18.6505	51.0977	0.5126	1.0745		0.0036	0.1272	25.1383	0.9213	97.5537	16	55.6313	0.560473
DOM48C2_opxS2_L2C6_d	0.0426	18.3393	50.9713	0.4879	1.0406		-0.006	0.1064	25.0948	1.0087	97.0802	18	55.2968	0.555898
DOM48C2_opxS2_L2C6_d	0.0776	18.4364	51.4396	0.4612	1.0918		-0.0024	0.0927	25.6083	1.118	98.2959	20	54.8912	0.551366
DOM48C2_opxS2_L2C6_d	-0.0427	18.2999	51.219	0.47	0.9868		0	0.1165	25.5336	1.0508	97.6582	22	54.8997	0.550852
DOM48C2_opxS2_L2C6_d	-0.0763	18.0468	50.636	0.4614	1.0494		0.0059	0.0958	25.6026	1.0329	96.8385	24	54.417	0.54693
DOM48C2_opxS2_L2C6_d	-0.034	18.0917	51.102	0.4695	0.977		-0.0131	0.084	25.9333	1.1108	97.7212	26	54.2605	0.543764
DOM48C2_opxS2_L2C6_d	0.0085	17.9668	50.5023	0.4702	1.0575		0.013	0.0898	26.0357	1.0772	97.1998	28	53.9014	0.541418
DOM48C2_opxS2_L2C6_d	0.0343	17.9486	51.4586	0.4762	1.0379		0.0096	0.1176	26.0741	1.0289	98.1912	30	53.8642	0.541263
DOM48C2_opxS2_L2C6_d	-0.0341	17.9705	51.3299	0.464	0.9928		0.0012	0.0691	26.1525	1.1037	98.1004	32	53.8758	0.540158
DOM48C2_opxS2_L2C6_d	0.0682	17.8774	50.8381	0.4481	1.0058		-0.0018	0.0627	25.9836	1.1443	97.4719	34	53.8851	0.540035
DOM48C2_opxS2_L2C6_d	-0.0342	17.9722	51.3396	0.4579	0.9689		0.0149	0.0824	26.1906	0.9958	98.015	36	53.8714	0.540831
DOM48C2_opxS2_L2C6_d	-0.0086	17.7187	50.7154	0.4866	1.0279		-0.0042	0.085	25.9953	1.0663	97.0906	38	53.6269	0.538436
DOM48C2_opxS2_L2C6_d	-0.0284	19.6804	56.2054	0.5356	1.0365		0.0119	0.1137	28.4398	1.112	107.152	40	54.0969	0.542657
DOM48C2_opxS2_L2C6_d	-0.0261	18.262	51.0025	0.5141	0.9977		0.0061	0.11	26.2419	1.0457	98.124	42	54.1889	0.543874
DOM48C2_opxS2_L2C6_d	0	16.496	48.2209	0.5193	0.976		-0.0128	0.1118	23.8351	0.9751	91.1816	44	53.9635	0.542251
DOM48C2_opxS2_L2C6_d	0.0681	17.8674	50.8963	0.5764	0.9744		-0.003	0.1231	25.7684	1.0381	97.2877	46	54.1049	0.542866
DOM48C2_opxS2_L2C6_d	-0.0512	17.8927	51.0097	0.595	0.9933		-0.0024	0.1297	25.7634	1.0081	97.3599	48	54.1224	0.543544
DOM48C2_opxS2_L2C6_d	0.0432	17.8992	51.9909	0.6154	1.0133		0.0206	0.1213	26.033	0.9961	98.7384	50	53.8616	0.54126
DOM48C2_opxS2_L2C6_d	-0.0342	17.9375	51.3166	0.6041	1.0044		-0.0006	0.1296	25.9925	0.9251	97.9019	52	53.962	0.542825
DOM48C2_opxS2_L2C6_d	-0.0512	17.827	51.1695	0.6061	1.0483		0.0119	0.1253	25.9088	1.1297	97.8238	54	53.8334	0.540155
DOM48C2_opxS2_L2C6_d	-0.1021	17.8875	50.6528	0.6018	1.0223		0.0048	0.1081	25.7754	1.0012	96.933	56	54.0701	0.543426
DOM48C2_opxS2_L2C6_d	0.0255	17.931	51.4956	0.6067	1.0385		-0.0101	0.1125	26.0008	0.9925	98.1716	58	53.9057	0.54203
DOM48C2_opxS2_L2C6_d	-0.0426	17.9279	50.7379	0.5924	0.9936		-0.0077	0.0918	25.9622	0.9949	97.2609	60	53.9889	0.54232
DOM48C2_opxS2_L2C6_d	0.1042	18.2055	52.7358	0.5991	1.0244		-0.0152	0.123	26.5601	1.1236	100.447	62	53.7959	0.539519
DOM48C2_opxS2_L2C6_d	0.017	17.7666	51.1408	0.5541	0.9749		0.0232	0.1354	25.8967	1.0599	97.6007	64	53.8461	0.540073
DOM48C2_opxS2_L2C6_d	-0.077	17.7917	51.1314	0.5541	0.9505		0.0012	0.1138	25.7415	0.9512	97.1396	66	54.0524	0.542878
DOM48C2_opxS2_L2C6_d	0.0175	18.1375	52.2361	0.5301	1.0375		-0.011	0.1306	26.4772	1.0354	99.6131	68	53.7619	0.540139
DOM48C2_opxS2_L2C6_d	-0.0172	18.0454	51.005	0.5224	0.9197		0.0024	0.1281	26.0733	1.0155	97.6431	70	54.1362	0.54273
DOM48C2_opxS2_L2C6_d	0.0089	18.0751	51.3465	0.5141	1.0415		0.0093	0.1273	26.2045	1.0135	98.3797	72	53.9166	0.541958
DOM48C2_opxS2_L2C6_d	0.0435	18.3876	53.1342	0.5139	1.0011		0.0091	0.1003	26.4716	1.0726	100.742	74	54.1489	0.54325
DOM48C2_opxS2_L2C6_d	0.0339	17.8355	51.4545	0.503	0.9394		0.0143	0.0853	25.8607	0.9616	97.6935	76	54.0169	0.542285
DOM48C2_opxS2_L2C6_d	-0.0166	17.7333	50.7202	0.4892	0.9085		-0.0064	0.104	25.2642	0.9971	96.1566	78	54.4646	0.546096
DOM48C2_opxS2_L2C6_d	0.0851	18.0367	52.2787	0.4952	0.9054		0.0036	0.1084	25.9024	1.0629	98.8784	80	54.2971	0.543738
DOM48C2_opxS2_L2C6_d	-0.0085	18.0733	49.0343	0.5139	0.9489		0.0048	0.0872	25.7857	1.0579	95.4895	82	54.4034	0.545363
DOM48C2_opxS2_L2C6_d	-0.042	18.0221	51.247	0.4992	0.8786		-0.0106	0.1094	25.534	0.9765	97.2433	84	54.6489	0.547762
DOM48C2_opxS2_L2C6_d	-0.034	18.1908	51.534	0.5212	0.9293		0.0125	0.0969	25.8631	1.024	98.1566	86	54.5161	0.546572
DOM48C2_opxS2_L2C6_d	0.1016	18.0342	51.3168	0.546	0.8958		-0.0012	0.134	25.7577	1.0442	97.8665	88	54.4381	0.545213
DOM48c2_L6C21_g	0	19.7311	50.0453	0.5367	1.0552		0.0045	0.1461	26.2664	1.1501	98.9645	0	56.0148	0.561822
DOM48c2_L6C21_g	-0.0188	19.7605	50.3922	0.5689	1.0431		-0.0071	0.1296	26.2008	0.9582	99.0244	2	56.124	0.564531
DOM48c2_L6C21_g	-0.0281	19.7913	50.2467	0.5215	1.1323		-0.0071	0.1304	26.4048	0.9384	99.1243	4	55.8792	0.563255
DOM48c2_L6C21_g	-0.0094	19.4492	50.78	0.5562	1.1831		0.0135	0.1269	26.4398	0.9951	99.5957	6	55.3602	0.558129
DOM48c2_L6C21_g	0.0188	19.4925	50.4864	0.6679	1.2219		0.0181	0.1797	26.4523	1.1365	99.709	8	55.3603	0.557282
DOM48c2_L6C21_g	-0.0283	16.2805	41.1482	0.4782	11.7245		0	0.1185	21.9569	0.8884	92.576	10	43.9718	0.559411
DOM48c2_L6C21_g	-0.0187	15.5277	49.8087	0.4167	12.6814		-0.0057	0.0924	22.5164	0.8255	101.872	12	41.6586	0.54239
DOM48c2_L6C21_g	0.0471	19.3364	50.1526	0.5589	1.0685		0.0084	0.1486	26.8768	1.0307	99.2455	14	54.961	0.552473
DOM48c2_L6C21_g	0.0471	18.944	50.6438	0.5342	1.0846		-0.0058	0.1301	26.9491	1.0672	99.4554	16	54.3715	0.546431
DOM48c2_L6C21_g	0.0094	18.9454	50.7868	0.517	1.119		0.0129	0.1199	26.9107	1.1693	99.5904	18	54.3684	0.545875
DOM48c2_L6C21_g	-0.0378	18.8026	50.629	0.5179	1.0846		0.0148	0.1225	27.2078	1.0221	99.3781	20	53.9599	0.542695
DOM48c2_L6C21_g	0.0189	18.6278	50.7174	0.5406	1.0709		0.0084	0.0904	27.0852	1.0304	99.2015	22	53.8499	0.541382
DOM48c2_L6C21_g	0.0567	18.5312	50.6769	0.5304	1.0275		0	0.1006	27.1573	1.1138	99.1799	24	53.7062	0.538712
DOM48c2_L6C21_g	0.0189	18.5923	50.7142	0.5583	1.0518		-0.0077	0.104	27.4954	1.043	99.5817	26	53.4676	0.5372
DOM48c2_L6C21_g	-0.0095	18.3759	51.0984	0.5493	1.0287		0.0116	0.1026	27.363	1.1501	99.7309	28	53.3165	0.534497
DOM48c2_L6C21_g	-0.0095	18.5885	51.0554	0.5382	1.0735		0.0148	0.0931	27.4102	1.0617	99.8839	30	53.5121	0.537727
DOM48c2_L6C21_g	-0.0379	18.3901	50.5648	0.5381	0.9932		-0.0142	0.0924	27.2022	1.1057	98.8779	32	53.5153	0.53649
DOM48c2_L6C21_g	0.0757	18.3107	50.8774	0.5421	1.041		0.0097	0.0705	27.3273	0.9857	99.2515	34	53.2453	0.535382
DOM48c2_L6C21_g	-0.0473	18.2615	51.1315	0.5217	1.0279		0.0052	0.1053	27.4755	1.0403	99.4983	36	53.0644	0.532931
DOM48c2_L6C21_g	-0.0663	18.2809	50.9464	0.5233	1.0617		0.0032	0.0978	27.4925	1.0765	99.4044	38	53.0387	0.532728
DOM48c2_L6C21_g	0.0473	18.2285	51.0877	0.5446	1.0323		0.0122	0.1101	27.2883	1.1576	99.5174	40	53.1769	0.533079
DOM48c2_L6C21_g	0.0284	18.3251	50.7957	0.5534	1.1196		-0.0006	0.1396	27.1968	1.0693	99.2215	42	53.2908	0.535981
DOM48c2_L6C21_g	-0.0284	18.5736	50.5761	0.5613	1.0162		0.0142	0.052	27.1818	1.1941	99.1467	44	53.7543	0.538352
DOM48c2_L6C21_g	0.0094	18.5548	50.5601	0.5773	1.0345		0	0.0411	26.9741	1.0926	98.8846	46	53.8904	0.540832
DOM48c2_L6C21_g	0.0189	18.4539	51.1058	0.5955	1.0802		0.0245	0.1314	27.1696	1.1502	99.7647	48	53.5327	0.537241
DOM48c2_L6C21_g	0.0189	18.4603	50.7029	0.5977	1.0962		-0.02	0.1355	27.1583	1.0639	99.2719	50	53.5333	0.538195
DOM48c2_L6C21_g	-0.0661	18.2624	50.7402	0.6212	1.1011		0.0064	0.1547	26.9128	1.0695	98.7934	52	53.4744	0.537636
DOM48c2_L6C21_g	0.0189	18.4714	50.9987	0.6358	1.0983		0.0109	0.1157	26.9841	1.1058	99.4483	54	53.698	0.539507
DOM48c2_L6C21_g	-0.0377	18.4847	50.8574	0.6153	1.0887		0.0071	0.1328	26.9153	1.1373	99.1659	56	53.787	0.540012
DOM48c2_L6C21_g	0.0283	18.4242	51.2624	0.5858	1.0508		0.018	0.1129	26.9833	1.0642	99.4952	58	53.6884	0.539251
DOM48c2_L6C21_g	0.0283	18.4021	51.0514	0.5466	1.0965		-0.009	0.0965	26.949	1.0667	99.202	60	53.6373	0.539234
DOM48c2_L6C21_g	0.0094	18.3102	51.1203	0.553	1.1099		0.0019	0.1054	26.9683	0.9858	99.1439	62	53.4808	0.538546
DOM48c2_L6C21_g	0	18.4004	50.9369	0.5421	1.1036		0.0064	0.1075	26.9164	1.1138	99.1445	64	53.6556	0.539077
DOM48c2_L6C21_g	0	18.3098	50.7862	0.5285	1.07		-0.0109	0.1198	26.9266	1.0875	98.8001	66	53.5617	0.537996
DOM48c2_L6C21_g	-0.0189	18.381	50.9645	0.5132	1.0512		0.0013	0.1363	26.8142	1.0098	98.8671	68	53.7785	0.54066
DOM48c2_L6C21_g	-0.0094	18.4369	51.2364	0.5379	1.0424		-0.0064	0.0917	27.0006	1.0641	99.4059	70	53.6998	0.53927
DOM48c2_L6C21_g	-0.0283	18.4377	51.3683	0.5143	1.0964		0.0161	0.1452	26.8947	1.07	99.5144	72	53.7331	0.540166
DOM48c2_L6C21_g	-0.0471	18.454	51.3765	0.534	1.0995		0.0039	0.1294	26.831	0.9967	99.3605	74	53.8076	0.541613
DOM48c2_L6C21_g	0.0377	18.4322	51.5886	0.5074	1.1058		0.0283	0.1267	27.0022	1.1323	99.9816	76	53.6209	0.538582
DOM48c2_L6C21_g	-0.0378	18.3676	50.8549	0.5257	1.0894		0.0013	0.1485	26.9383	1.0537	98.9534	78	53.608	0.538979
DOM48c2_L6C21_g	0.0188	18.3602	51.4671	0.5366	1.1031		0.0142	0.1178	26.8408	0.9447	99.3976	80	53.6683	0.54073
DOM48c2_L6C21_g	-0.0471	18.3323	51.8381	0.5331	1.0567		0.009	0.1034	26.7861	1.078	99.7274	82	53.7311	0.539636
DOM48c2_L6C21_g	-0.0094	18.4599	51.2568	0.5254	1.0419		0.0103	0.1129	27.0057	1.1531	99.5653	84	53.7269	0.538738
DOM48c2_L6C21_g	-0.066	18.2025	51.7265	0.5344	1.0846		-0.0045	0.1013	26.9337	1.1454	99.6551	86	53.3928	0.535952
DOM48c2_L6C21_g	-0.0377	18.6375	51.1814	0.5499	1.081		0.0071	0.1212	26.8602	1.1171	99.5497	88	54.0486	0.542725
DOM48c2_L6C21_g	0.1227	18.5288	50.2197	0.4953	1.1215		-0.0026	0.1513	26.8259	0.9937	98.494	90	53.8879	0.54269
DOM48c2_L6C21_g	-0.019	16.6274	51.1122	0.5241	1.1049		0.0212	0.093	26.9714	1.1521	97.57	92	51.079	0.512989
DOM48c2_L6C21_c	-0.0377	18.293	50.8089	0.5719	1.0948		-0.0161	0.1169	26.9671	1.0052	98.7721	150	53.4754	0.538148
DOM48c2_L6C21_c	0.0564	18.4813	51.3303	0.5184	1.1564		-0.0084	0.1046	26.8029	1.0207	99.4714	160	53.805	0.542014
DOM 150 48C2 L2C5	0.2081	16.6086	49.0199	1.0471	1.0904	-0.0061	0.1353	0.1203	24.5525	0.8559	93.6381	0	53.2906	0.53804
DOM 150 48C2 L2C5	0.0443	17.5844	49.5641	0.6343	0.9997	0.049	0.0156	0.127	25.5779	0.9981	95.5945	2.04	53.8541	0.54105
DOM 150 48C2 L2C5	-0.0063	17.6048	49.5521	0.6597	1.0001	0	0.023	0.1219	25.4669	0.8957	95.3241	4.09	53.9853	0.54335
DOM 150 48C2 L2C5	0.0476	17.6818	49.6618	0.6703	1.0048	-0.0122	-0.0009	0.1028	25.9515	0.8702	95.9907	6.13	53.642	0.540152
DOM 150 48C2 L2C5	0.019	17.535	49.3264	0.6644	1.0461	0.0428	0.012	0.133	25.8715	0.8576	95.5078	8.17	53.4594	0.538942
DOM 150 48C2 L2C5	0.0254	17.5321	49.4462	0.6401	1.0137	-0.0184	0.023	0.1045	25.8661	0.8205	95.4716	10.22	53.4982	0.5393
DOM 150 48C2 L2C5	-0.0063	17.5779	49.7284	0.6006	1.0062	0.0184	0.011	0.083	25.7089	0.9173	95.6516	12.26	53.7163	0.540499
DOM 150 48C2 L2C5	-0.0254	17.7497	49.3671	0.545	1.0257	-0.0367	-0.0074	0.1062	26.1193	0.9601	95.8731	14.3	53.5603	0.538719
DOM 150 48C2 L2C5	0.0095	17.6036	49.6308	0.5792	1.0687	0.0367	-0.0064	0.0994	26.0125	0.8704	95.9108	16.35	53.4016	0.538485
DOM 150 48C2 L2C5	0.0444	17.6895	49.7912	0.633	1.0704	0.0184	0.0037	0.1693	26.0677	0.8891	96.3767	18.39	53.4707	0.539011
DOM 150 48C2 L2C5	0.0667	17.6084	49.9387	0.6616	1.13	-0.0918	0.0147	0.1305	26.0654	0.9733	96.5892	20.44	53.2892	0.537105
DOM 150 48C2 L2C5	0.0127	17.6074	49.7631	0.6807	1.0744	0.0184	0.0046	0.083	25.8865	0.8427	95.9735	22.48	53.5151	0.539966
DOM 150 48C2 L2C5	0.0127	17.7222	49.9829	0.6209	1.0206	-0.0429	-0.0156	0.1297	26.0479	0.7899	96.3266	24.52	53.5925	0.54058
DOM 150 48C2 L2C5	0.0412	17.8232	49.6573	0.6525	1.0343	0.0612	0.0175	0.1192	25.9267	0.9856	96.3187	26.57	53.8282	0.54128
DOM 150 48C2 L2C5	-0.0475	17.7714	50.1565	0.6113	1.0683	0.0307	0.0046	0.1627	25.801	0.8373	96.4438	28.61	53.8309	0.543114
DOM 150 48C2 L2C5	-0.0032	17.7746	49.8518	0.6056	0.9794	0	-0.0258	0.0908	25.9471	0.8183	96.0675	30.65	53.8059	0.54198
DOM 150 48C2 L2C5	0.0412	17.913	49.8388	0.616	1.0209	-0.0123	0.0046	0.1263	25.7361	0.9895	96.2863	32.7	54.1431	0.544253
DOM 150 48C2 L2C5	0.0222	17.844	50.043	0.6157	1.0581	0.0306	0.011	0.1505	25.8071	0.9833	96.5657	34.74	53.9385	0.542696
DOM 150 48C2 L2C5	0.038	17.8938	50.2282	0.6326	1.0291	0.0245	0.011	0.1315	25.812	0.9306	96.7314	36.78	54.0373	0.543837
DOM 150 48C2 L2C5	0	17.9912	50.0415	0.6324	1.0167	0.0123	0.0083	0.1367	25.8232	0.9493	96.6115	38.83	54.1764	0.544904
DOM 150 48C2 L2C5	0.0316	17.9123	50.0137	0.6586	1.0241	-0.0184	0.0203	0.103	25.7756	0.7937	96.3327	40.87	54.1022	0.545721
DOM 150 48C2 L2C5	0.0032	18.0374	50.0505	0.6386	1.0487	0	0.011	0.1341	25.6029	1.0148	96.5413	42.91	54.4046	0.546969
DOM 150 48C2 L2C5	0.0348	18.0181	50.018	0.6408	1.0002	0	-0.0111	0.064	25.7662	0.884	96.4261	44.96	54.2851	0.546417
DOM 150 48C2 L2C5	0.0158	17.9901	50.1426	0.6424	1.0839	0.0123	0.0341	0.1151	25.7005	0.8377	96.5745	47	54.2084	0.54708
DOM 150 48C2 L2C5	0.0348	18.1215	50.0669	0.6244	1.1226	0.0184	0.0221	0.0848	25.8177	0.9247	96.8379	49.04	54.2367	0.546974
DOM 150 48C2 L2C5	0.038	18.0693	50.3101	0.6003	1.0162	-0.0184	-0.0101	0.0978	25.8479	0.9309	96.9106	51.09	54.2619	0.545922
DOM 150 48C2 L2C5_coeur	0.019	18.2236	50.3126	0.5866	1.0794	-0.0797	0.0074	0.1013	25.7107	0.9155	96.9561	60	54.5243	0.549445
DOM 150 48C2 L2C5_coeur	0.0095	18.2266	50.247	0.6527	1.1025	-0.0736	0.0046	0.1195	25.6795	0.9375	96.9794	70	54.5298	0.549569
DOM 150 48C2 L2C5_coeur	0.0252	18.269	50.5471	0.706	1.0321	0	-0.0018	0.1013	25.4976	0.9223	97.1006	80	54.8375	0.551984
DOM48c2-L4C21-d	0.7707	0.2775	72.3707	14.9119	1.6407	-0.0128	2.3244	0.2373	2.0894	0.0622	94.7285	0	10.5559	0.186871
DOM48c2-L4C21-d	0.3854	0.1853	34.2575	31.5039	1.2916	0.0886	1.3259	0.1891	1.8003	0.0456	71.0732	2.05	8.7259	0.15174
DOM48c2-L4C21-d	0.454	3.1203	55.3664	12.4417	2.8871	0.0126	1.8121	0.0743	4.7208	0.3021	81.2061	4.09	39.7811	0.525278
DOM48c2-L4C21-d	0.005	19.3751	50.5629	0.7231	1.1756	0	0.0085	0.2028	25.5661	0.9134	98.5948	6.14	56.0582	0.56592
DOM48c2-L4C21-d	0.0361	19.3859	50.4276	0.7121	1.1181	-0.0122	0.0192	0.1734	25.5994	0.9259	98.3977	8.18	56.1087	0.565631
DOM48c2-L4C21-d	0.0199	19.3485	50.6821	0.6341	1.1024	-0.0061	0.0085	0.1645	25.6314	0.9977	98.6169	10.22	56.0503	0.564188
DOM48c2-L4C21-d	-0.01	19.248	50.9126	0.6493	1.1622	-0.0061	0.032	0.0647	25.6806	0.8977	98.6798	12.27	55.8076	0.563389
DOM48c2-L4C21-d	0.0075	19.0938	50.9103	0.6574	1.124	-0.0612	-0.0256	0.1322	25.7181	0.9945	98.6378	14.31	55.6195	0.560157
DOM48c2-L4C21-d	0.0274	18.9318	51.1541	0.6387	1.0819	0	-0.0192	0.188	25.91	0.9226	98.8611	16.36	55.2838	0.55696
DOM48c2-L4C21-d	0.0025	18.8398	51.4207	0.5496	1.1536	0.0489	-0.0618	0.0998	26.1735	1.0065	99.3011	18.4	54.8433	0.552571
DOM48c2-L4C21-d	-0.0088	18.7115	51.0029	0.5344	1.1607	0.0122	0.0192	0.0704	26.3041	0.9184	98.7338	20.45	54.5491	0.550505
DOM48c2-L4C21-d	-0.01	18.5459	50.8492	0.5428	1.0763	0.0122	-0.0277	0.1408	26.328	1.0088	98.5061	22.49	54.4039	0.547256
DOM48c2-L4C21-d	0.0025	18.3799	51.2628	0.4926	1.0952	0.0428	-0.0213	0.1056	26.5004	1.0056	98.8962	24.54	54.0052	0.543498
DOM48c2-L4C21-d	0.0126	18.3661	51.0443	0.4954	1.111	0.0183	0.0106	0.0674	26.5984	1.0333	98.7575	26.58	53.8815	0.542177
DOM48c2-L4C21-d	0.0377	18.1967	51.4145	0.5424	1.074	0.0489	0.0192	0.1934	26.8274	1.0395	99.4396	28.63	53.4904	0.53777
DOM48c2-L4C21-d	0.0453	18.0953	50.9803	0.6091	1.0893	-0.0244	0.0106	0.1319	26.6838	1.0081	98.6637	30.67	53.461	0.53795
DOM48c2-L4C21-d	0.0025	18.0635	51.48	0.6668	1.0543	0.0306	0.0085	0.1143	26.958	1.0738	99.4582	32.72	53.2148	0.534473
DOM48c2-L4C21-d	0.0277	18.0832	51.5548	0.6225	1.0138	0.0061	0.0213	0.1611	26.9514	1.0767	99.5185	34.76	53.2934	0.534777
DOM48c2-L4C21-d	0.0189	18.1011	51.1667	0.6048	1.0222	0.0061	0.017	0.0732	27.0481	0.9608	99.066	36.81	53.2235	0.535206
DOM48c2-L4C21-d	0.0352	18.0231	51.5223	0.6047	1.0013	-0.0367	0.0043	0.1407	26.9204	0.9365	99.1986	38.85	53.252	0.535488
DOM48c2-L4C21-d	0.005	18.0139	51.4617	0.6012	1.0198	0.0122	-0.0149	0.1231	26.9695	0.9268	99.1413	40.9	53.1751	0.53501
DOM48c2-L4C21-d	0.0503	18.1811	51.3679	0.6377	1.0558	-0.0305	-0.0021	0.2226	26.9994	0.9388	99.5069	42.94	53.3383	0.536934
DOM48c2-L4C21-d	-0.005	18.1002	51.4778	0.6136	0.9746	-0.0305	0.017	0.1054	27.0874	1.1009	99.4855	44.99	53.2413	0.53359
DOM48c2-L4C21-d	0.005	18.1252	51.5112	0.615	1.0179	-0.0244	-0.0128	0.126	26.8658	1.0078	99.2739	47.03	53.422	0.536736
DOM48c2-L4C21-d	0.0452	18.1611	51.5989	0.6209	1.0486	0.055	0.0128	0.1611	26.9576	1.0265	99.7235	49.08	53.3557	0.536242
DOM48c2-L4C21-d	0.0025	18.2045	51.6969	0.6266	0.9832	-0.0183	0.0085	0.1026	26.8253	0.8926	99.3474	51.12	53.6058	0.539226
DOM48c2-L4C21-d	0.0063	18.2377	51.3329	0.6176	1.0165	0.0061	0.0021	0.1993	26.555	1.0207	99.0693	53.17	53.8534	0.54094
DOM48c2-L4C21-d	0.0225	18.3094	51.887	0.6437	1.0173	0	0	0.1584	26.4617	0.9684	99.5144	55.21	54.0333	0.543234
DOM48c2-L4C21-d	0.0313	18.3482	51.7437	0.6358	1.025	-0.0122	0.0021	0.0998	26.3128	0.9089	99.1076	57.26	54.2105	0.545657
DOM48c2-L4C21-d	0.025	18.3341	52.2137	0.5879	0.9951	-0.0428	0.0064	0.1174	26.5119	0.9403	99.7482	59.3	54.0473	0.543372
DOM48c2-L4C21-d	-0.025	18.5584	51.5413	0.6187	1.0011	0.0061	-0.0256	0.1115	26.4481	0.9121	99.2435	61.35	54.3993	0.547222
DOM48c2-L4C21-d	0.0013	18.3962	51.431	0.6362	0.9448	0.0611	0.0468	0.217	26.4447	1.0523	99.2496	63.39	54.2492	0.543794
DOM48c2-L4C21-d	0.0088	18.5034	51.2901	0.6532	0.9581	0	0.0021	0.1027	26.3647	1.0496	98.9623	65.44	54.4499	0.545981
DOM48c2-L4C21-d	0.0025	18.3912	51.7191	0.6267	0.9609	-0.0367	0.0234	0.0939	26.2792	1.0185	99.1339	67.48	54.3728	0.545533
DOM48c2-L4C21-d	0.0138	18.3978	51.6542	0.6336	1.0183	0.0673	-0.0043	0.1291	26.3552	1.0185	99.2895	69.53	54.2472	0.544933
DOM48c2-L4C21-d	0.0425	18.4015	51.946	0.6266	0.9541	0.0122	0.0298	0.1526	26.2571	1.0217	99.5034	71.57	54.4145	0.545843
DOM48c2-L4C21-d	0.0401	18.4022	51.9144	0.6303	0.9849	-0.0428	0.0234	0.1203	26.4031	0.9903	99.5312	73.62	54.2485	0.544817
DOM48c2-L4C21-d	0.0188	18.3793	52.0625	0.6244	0.9914	-0.0306	0.0128	0.0821	26.4752	1.1148	99.8746	75.66	54.1455	0.542721
DOM48c2-L4C21-d	0.035	18.4587	51.9884	0.593	1.0239	-0.0245	-0.0171	0.0704	26.3694	1.047	99.6123	77.71	54.31	0.545363
DOM48c2-L4C21-d	0.015	18.3332	51.7107	0.6167	1.0068	0.0306	-0.0256	0.1466	26.4575	1.0494	99.4223	79.75	54.0814	0.542853
DOM48c2-L4C21-d	0.01	18.2842	52.1001	0.5957	0.9866	0	-0.0149	0.135	26.4328	1.0717	99.6291	81.8	54.0602	0.542208
DOM48c2-L4C21-d	0.0163	18.1976	52.2028	0.5809	0.9828	-0.055	0.0107	0.085	26.6415	1.0773	99.7949	83.84	53.7601	0.539102
DOM48c2-L4C21-d	-0.0226	18.1613	52.0324	0.5487	0.9993	0	0	0.0763	26.511	0.9869	99.3159	85.89	53.808	0.540603
DOM48c2-L4C21-d	0.005	18.2267	52.632	0.5291	0.9229	0.0245	0.0107	0.1378	26.6479	1.1871	100.343	87.93	53.8625	0.538448
DOM48c2-L4C21-d	-0.0201	18.3396	51.9805	0.5176	1.0363	0.0367	-0.0192	0.0235	26.5906	0.9869	99.5558	89.97	53.9375	0.542311
DOM48c2-L4C21-d	0.0464	18.1574	52.2246	0.5133	0.947	0.0061	0.0213	0.0822	26.5064	1.0349	99.5431	92.02	53.8668	0.540153
DOM48c2-L4C21-d	0.0251	18.2042	52.4752	0.4997	0.9962	0.0429	0.0299	0.1439	26.5813	0.9632	99.9614	94.06	53.8074	0.540771
DOM48c2-L4C21-d	-0.0125	18.2199	52.1956	0.509	0.9511	0	-0.0021	0.1231	26.3598	1.114	99.5023	96.11	54.0792	0.541606
DOM48c2-L4C21-d	0.0288	18.2962	51.9177	0.4909	1.003	-0.0245	0.0107	0.1027	26.5019	0.8528	99.2113	98.15	53.9958	0.543751
DOM48c2-L4C21-d	0.005	18.2893	51.7206	0.5091	0.9869	0.0367	0.0021	0.088	26.6722	1.0303	99.3664	100.2	53.853	0.540502
DOM48c2-L4C21-d	0.0313	18.157	52.3117	0.5065	0.9375	0.0428	-0.0234	0.0909	26.503	1.0369	99.6176	102.24	53.8802	0.54016
DOM48c2-L4C21-d	0.005	18.1352	52.2832	0.4931	0.9951	-0.0306	-0.0107	0.179	26.4255	1.081	99.6111	104.29	53.8537	0.540157
DOM48c2-L4C21-d	0.0113	18.1193	52.0262	0.4762	0.9947	-0.0061	0.0106	0.1759	26.5542	1.043	99.4909	106.33	53.7171	0.539126
DOM48c2-L4C21-d	-0.0088	18.1325	51.9754	0.4745	0.9964	0.0061	-0.017	0.085	26.4739	1.2304	99.4127	108.38	53.8051	0.538324
DOM48c2-L4C21-d	0.0038	18.1071	52.3162	0.5003	0.9849	-0.0245	-0.032	0.1174	26.5566	0.9935	99.5825	110.42	53.7095	0.539389
DOM48c2-L4C21-d	-0.01	18.1033	51.9293	0.4775	0.9741	0	-0.0106	0.0381	26.6506	1.0335	99.2334	112.47	53.6327	0.538127
DOM48c2-L4C21-d	0.0063	18.084	52.5696	0.4817	1.0419	-0.0122	0.0298	0.1145	26.4467	1.0031	99.7775	114.51	53.7107	0.539976
DOM48c2-L4C21-d	0.0075	18.1438	52.333	0.465	0.9443	-0.0306	0.0213	0.0147	26.7035	1.1243	99.7575	116.56	53.6752	0.537386
DOM48c2-L4C21-d	-0.0176	18.1455	52.5414	0.4655	0.9948	-0.0183	-0.0085	0.129	26.6351	1.1244	100.069	118.6	53.6808	0.53802
DOM48c2-L4C21-d	-0.0188	18.1433	52.2073	0.4759	0.9599	0.0367	-0.0064	0.0939	26.4766	1.0684	99.5702	120.65	53.8594	0.539923
DOM48c2-L4C21-d	0.0791	18.1289	52.0301	0.4949	1.0043	-0.0673	-0.0213	0.1496	26.6278	1.0306	99.6077	122.69	53.6537	0.538709
DOM48c2-L4C21-d	0.0201	18.1108	51.5905	0.4711	0.9269	0.0428	0	0.1026	26.5047	1.0742	98.8491	124.74	53.8276	0.539171
DOM48c2-L4C21-d	0.0251	18.146	52.4565	0.469	0.9814	-0.0061	-0.0256	0.044	26.6489	1.0558	99.8578	126.78	53.6845	0.538525
DOM48c2-L4C21-d	0.0226	18.1045	52.4146	0.479	1.0369	-0.0489	-0.0128	0.1525	26.4789	1.1245	99.8309	128.83	53.7158	0.538858
DOM48c2-L4C21-d	-0.01	18.0907	52.3186	0.4684	0.9598	0.0184	-0.0277	0.1437	26.5452	1.0777	99.6723	130.87	53.7259	0.538499
DOM48c2-L4C21-d	0.0251	18.177	52.3073	0.4341	0.9701	-0.0306	0.0043	0.1056	26.529	1.0776	99.63	132.92	53.8469	0.539828
DOM48c2-L4C21-d	0.0138	18.1939	52.0846	0.4588	0.9527	0.0061	0	0.1144	26.5872	1.043	99.4999	134.96	53.8379	0.539851
DOM48c2-L4C21-d	-0.0038	18.0803	52.5554	0.4624	0.9292	0.0184	0.0149	0.1555	26.5044	1.0186	99.7571	137.01	53.7833	0.539263
DOM48c2-L4C21-d	-0.0075	18.0647	52.1011	0.4667	1.0411	0.0061	-0.0085	0.1437	26.5929	0.993	99.4915	139.05	53.5545	0.538484
DOM48c2-L4C21-d	0.0214	18.0921	51.517	0.4618	0.9496	-0.0306	0.0085	0.0879	26.6311	1.1954	99.0108	141.1	53.6627	0.53668
DOM48c2-L4C21-d	0	18.1588	51.637	0.482	0.9709	-0.055	-0.0064	0.0821	26.4329	1.1276	98.9231	143.14	53.9072	0.539988
DOM48c2-L4C21-d	0.0201	18.1234	52.0004	0.4746	0.9596	-0.0183	0.0107	0.0997	26.5151	1.118	99.3511	145.19	53.798	0.538851
DOM48c2-L4C21-d	0.0163	18.1141	52.2205	0.4693	1.0232	0.0183	-0.0319	0.0733	26.6746	1.0492	99.7016	147.23	53.5702	0.537918
DOM48c2-L4C21-d	0.0038	18.0832	52.0662	0.4587	0.9453	-0.0367	-0.0234	0.0939	26.5624	1.0777	99.2913	149.28	53.7168	0.538241
DOM48c2-L4C21-d	0.01	18.0745	52.4417	0.4707	0.9426	0.0061	0.0021	0.085	26.7393	0.9806	99.7527	151.32	53.55	0.537416
DOM48c2-L4C21-d	-0.0163	18.1149	52.2865	0.4632	0.9541	-0.0184	0.0149	0.0851	26.5358	0.9997	99.4543	153.37	53.7741	0.539627
DOM48c2-L4C21-d	0.0063	18.1419	52.1106	0.4904	0.9417	-0.0061	-0.0192	0.0792	26.5882	1.1275	99.5088	155.41	53.7784	0.538362
DOM48c2-L4C21-d	0	18.1771	52.357	0.4528	0.9185	-0.0184	0.0128	0.0762	26.6573	0.9242	99.5874	157.46	53.7914	0.540073
DOM48c2-L4C21-d	-0.0088	18.0974	51.9625	0.4644	0.9439	-0.0061	0.0341	0.1203	26.4577	0.8435	98.9502	159.5	53.8318	0.541526
DOM48c2-L4C21-d	-0.0063	18.164	52.0309	0.4844	0.9631	0	-0.0021	0.0323	26.6261	1.0992	99.4662	161.55	53.7504	0.538582
DOM48c2-L4C21-d	-0.0452	18.1872	52.1575	0.4641	1.0249	-0.055	0.0043	0.0293	26.671	0.9804	99.6567	163.59	53.6716	0.539576
DOM48c2-L4C21-d	0.0075	18.1588	52.4678	0.454	0.9462	-0.0245	-0.0128	0.0557	26.6827	1.0776	99.8503	165.64	53.7121	0.5382
DOM48c2-L4C21-d	0.0326	18.1621	51.9244	0.4484	0.9592	0	0.0021	0.0557	26.5658	1.1019	99.2523	167.68	53.8061	0.539072
DOM48c2-L4C21-d	0.0063	18.1277	52.7664	0.4367	0.9825	0.0367	0.0234	0.1262	26.5837	0.928	100.034	169.73	53.7163	0.540025
DOM48c2-L4C21-d	-0.0151	18.1329	52.522	0.4279	0.9308	0	0.0085	0.0029	26.6237	1.1026	99.7514	171.77	53.7468	0.538147
DOM48c2-L4C21-d	0.0075	18.199	51.939	0.4127	0.975	0	-0.0234	0.0909	26.4806	1.1586	99.2633	173.82	53.9147	0.539826
DOM48c2-L4C21-d	0.0239	18.1987	52.1371	0.4161	0.979	0	-0.0043	0.1378	26.5597	1.2677	99.7693	175.86	53.8389	0.538124
DOM48c2-L4C21-d	0.0426	18.219	52.2123	0.404	1.0399	0.0734	-0.0192	0.0235	26.4706	1.106	99.5911	177.9	53.8765	0.540668
DOM48c2-L4C21-d	0.0125	18.2277	52.3023	0.4256	0.9201	0	0.0319	0.1114	26.6197	1.0866	99.7514	179.95	53.8923	0.539624
DOM48c2-L4C21-d	0.0025	18.2642	51.7526	0.4374	0.9814	-0.0489	0.0128	0.0528	26.6404	0.9714	99.1483	181.99	53.8534	0.540982
DOM48c2-L4C21-c	0.0314	18.1796	51.791	0.5234	0.9884	0.0428	0.0021	0.0997	26.6615	1.1521	99.472	185	53.7113	0.538
DOM48c2-L4C21-c	0.0201	18.1932	51.7803	0.5162	1.011	0.055	-0.0234	0.0821	26.4985	1.1054	99.3537	190	53.8494	0.54007
DOM48c2-L4C21-c	0.0201	17.9938	52.1959	0.5044	1.0049	0.0306	0.0064	0.1613	26.7935	1.0054	99.8115	200	53.3197	0.535593
DOM48C2_opxS2_L2C8_g	1.3827	0.5772	40.5925	12.0717	2.8046		1.5494	0.1326	1.9556	0.0655	61.1539	0	15.6422	0.337249
DOM48C2_opxS2_L2C8_g	0.432	11.8221	47.4036	6.897	2.3565		0.7116	0.1387	15.5494	0.6064	85.9562	2	53.1596	0.565928
DOM48C2_opxS2_L2C8_g	0.009	19.423	50.4975	1.1458	1.1226		0.0677	0.1193	24.0404	0.7537	97.1732	4	57.6071	0.582613
DOM48C2_opxS2_L2C8_g	0	19.7493	50.1308	0.7972	1.1375		0.0091	0.1592	24.2867	0.8478	97.0999	6	57.7608	0.583338
DOM48C2_opxS2_L2C8_g	-0.0458	19.5944	50.708	0.6082	1.0906		0.0124	0.1075	24.335	0.882	97.2921	8	57.5798	0.580621
DOM48C2_opxS2_L2C8_g	-0.0653	19.8911	51.6738	0.5963	1.1566		0.0053	0.1604	25.0286	0.9201	99.3967	10	57.2188	0.577311
DOM48C2_opxS2_L2C8_g	-0.0362	19.1884	50.4994	0.5822	1.1159		-0.0013	0.1568	24.4215	0.9422	96.9181	12	56.9546	0.57409
DOM48C2_opxS2_L2C8_g	-0.0091	19.1332	51.3131	0.5597	1.1021		0.0148	0.1076	24.7303	0.978	97.8715	14	56.609	0.570078
DOM48C2_opxS2_L2C8_g	0.0632	19.0636	50.4872	0.5066	1.026		0.0045	0.1093	24.7314	0.9742	97.0122	16	56.6103	0.569211
DOM48C2_opxS2_L2C8_g	-0.0092	19.0452	51.5125	0.4993	1.1231		-0.0149	0.1209	25.1629	1.0097	98.4553	18	56.067	0.564552
DOM48C2_opxS2_L2C8_g	-0.06	17.8228	48.1859	0.4213	0.9682		0.0018	0.0619	23.825	0.9523	92.1957	20	55.8983	0.56171
DOM48C2_opxS2_L2C8_g	-0.0521	17.745	48.7275	0.4162	0.9967		-0.0067	0.1077	24.0854	0.9892	93.0226	22	55.4998	0.55769
DOM48C2_opxS2_L2C8_g	0.0182	18.4816	50.8739	0.4162	1.0387		-0.0096	0.1169	25.5172	0.9939	97.4267	24	55.098	0.553984
DOM48C2_opxS2_L2C8_g	-0.0274	18.5936	50.639	0.4338	1.0558		-0.0045	0.1205	25.3692	0.9527	97.1038	26	55.3638	0.557248
DOM48C2_opxS2_L2C8_g	0.0828	18.3845	50.2096	0.4294	1.0176		0.0019	0.0989	26.0141	1.0123	97.3263	28	54.5379	0.547918
DOM48C2_opxS2_L2C8_g	-0.0718	17.54	50.2728	0.3886	1.0115		0.0075	0.0902	25.2529	1.0003	95.4638	30	54.0796	0.543454
DOM48C2_opxS2_L2C8_g	0.1021	18.2995	51.5663	0.4022	1.0593		-0.0117	0.0939	26.2292	1.0461	98.8132	32	54.1802	0.544494
DOM48C2_opxS2_L2C8_g	0.0188	17.9577	51.9304	0.3982	1.037		-0.0085	0.1051	26.6585	1.0995	99.2025	34	53.353	0.535449
DOM48C2_opxS2_L2C8_g	-0.0276	17.7466	51.371	0.4163	1.0244		0.0019	0.0979	26.5776	1.0312	98.2682	36	53.1451	0.533855
DOM48C2_opxS2_L2C8_g	0.0183	17.6507	50.9256	0.3856	1.0438		0.0096	0.1293	26.2823	1.0834	97.4971	38	53.2528	0.5347
DOM48C2_opxS2_L2C8_g	0.0645	17.6407	51.2411	0.406	1.0602		0.0199	0.0838	26.4332	1.085	97.9939	40	53.0842	0.533177
DOM48C2_opxS2_L2C8_g	-0.0462	17.6623	50.9334	0.4104	1.0327		-0.0096	0.067	26.5762	1.1186	97.7362	42	53.0183	0.531886
DOM48C2_opxS2_L2C8_g	0.0368	17.5632	50.5893	0.4042	0.9996		0.0026	0.0909	26.3809	1.0633	97.1019	44	53.0913	0.532754
DOM48C2_opxS2_L2C8_g	0.0092	17.559	51.3243	0.3874	1.0447		-0.0371	0.1133	26.4624	1.0648	97.9108	46	52.9602	0.531942
DOM48C2_opxS2_L2C8_g	-0.0183	17.6636	50.9865	0.3866	1.0264		0.0051	0.0982	26.3299	1.0575	97.504	48	53.2482	0.534688
DOM48C2_opxS2_L2C8_g	0.0278	17.7718	51.4375	0.4023	1.0232		0.0109	0.0829	26.6989	1.0959	98.5743	50	53.0737	0.532531
DOM48C2_opxS2_L2C8_g	0.0643	17.6203	50.8794	0.3991	0.9998		0.0045	0.1139	26.4253	1.0792	97.6289	52	53.1319	0.533014
DOM48C2_opxS2_L2C8_g	0.0367	17.5627	51.2111	0.4143	1.0282		0.0064	0.1038	26.1963	1.147	97.7267	54	53.2241	0.533653
DOM48C2_opxS2_L2C8_g	0.055	17.6041	49.9023	0.4119	1.0572		-0.0019	0.0848	25.8641	1.0607	96.0497	56	53.551	0.538083
DOM48C2_opxS2_L2C8_g	-0.0093	17.8599	51.2096	0.4295	1.0579		-0.0026	0.0829	26.2466	0.9898	97.8526	58	53.5619	0.538818
DOM48C2_opxS2_L2C8_g	-0.0189	18.4396	52.6009	0.4408	1.0511		0.029	0.1176	26.7257	1.0266	100.362	60	53.9359	0.542089
DOM48C2_opxS2_L2C8_g	-0.064	17.8741	50.9365	0.4619	0.9366		-0.0006	0.0958	25.7535	1.098	97.0918	62	54.1725	0.542536
DOM48C2_opxS2_L2C8_g	-0.0652	18.0501	51.9558	0.4922	0.9482		-0.0163	0.1293	26.0384	1.1347	98.6848	64	54.1412	0.54201
DOM48C2_opxS2_L2C8_g	-0.1403	18.2408	52.9196	0.5022	0.9961		0.0118	0.117	26.1208	1.2625	100.007	66	54.2714	0.542692
DOM48C2_opxS2_L2C8_g	-0.0091	18.0896	51.3019	0.4957	0.9322		-0.0102	0.0753	25.6721	1.0293	97.6228	68	54.5501	0.546905
DOM48C2_opxS2_L2C8_g	0.0091	18.0744	51.426	0.4928	0.9342		0.0045	0.0688	25.8515	0.9118	97.796	70	54.3618	0.546137
DOM48C2_opxS2_L2C8_g	0	18.1062	51.5692	0.5015	0.9773		0	0.0669	25.7548	1.0009	97.9941	72	54.4435	0.546633
DOM48C2_opxS2_L2C8_g	-0.0092	18.2548	50.6062	0.4728	0.9421		0.018	0.0529	25.7234	0.9977	97.1049	74	54.7164	0.548978
DOM48C2_opxS2_L2C8_g	0.0372	18.4161	52.6717	0.4922	0.9951		0	0.1087	26.1608	1.1581	100.055	76	54.4737	0.54566
DOM48C2_opxS2_L2C8_g	-0.0365	18.2206	51.1741	0.4927	0.934		0.0153	0.0552	25.7747	1.1339	97.8014	78	54.6323	0.546767
DOM48C2_opxS2_L2C8_g	-0.0091	18.0702	51.1651	0.5132	0.9772		-0.0083	0.0862	25.7537	1.0452	97.5389	80	54.3952	0.545735
DOM48C2_opxS2_L2C8_g	-0.092	18.4016	51.9564	0.4911	0.9784		0.0155	0.066	26.0921	1.0586	98.9473	82	54.5357	0.547006
DOM48C2_opxS2_L2C8_g	-0.0092	18.2854	53.0397	0.4943	1.0028		0.011	0.0864	25.9583	1.0667	99.944	84	54.4718	0.546585
DOM48C2_opxS2_L2C8_g	-0.0094	18.2815	52.1344	0.5004	1.0055		0.0072	0.107	26.0916	0.9982	99.1134	86	54.3423	0.545947
DOM48C2_opxS2_L2C8_g	-0.0278	18.2779	51.8267	0.492	0.9916		-0.0149	0.095	26.2387	1.0588	98.9905	88	54.2205	0.543998
DOM48C2_opxS2_L2C8_g	0	17.9341	51.7135	0.4744	0.9126		0.0038	0.1198	25.5394	1.1079	97.8229	90	54.4821	0.545259
DOM48C2_opxS2_L2C8_g	0.0636	17.9729	51.2783	0.4859	0.9765		-0.007	0.0531	25.5939	1.0955	97.481	92	54.4094	0.545405
DOM48C2_opxS2_L2C8_g	0.0641	18.0655	51.9025	0.4964	0.9468		-0.0019	0.0805	25.9121	1.1234	98.572	94	54.2793	0.543482
DOM48C2_opxS2_L2C8_g	0.0364	18.0376	51.536	0.487	0.9232		-0.0013	0.0869	25.6243	0.9981	97.7167	96	54.5335	0.54693
DOM48C2_opxS2_L2C8_g	0.0729	18.1573	51.2906	0.4853	0.9681		0.0102	0.1227	25.6933	1.0766	97.8108	98	54.5807	0.547191
DOM48C2_opxS2_L2C8_g	0.0964	18.9363	54.0376	0.5134	0.9997		-0.0054	0.0926	27.1013	1.0718	102.892	100	54.3234	0.544947
DOM48C2_opxS2_L2C8_g	-0.1549	18.0842	51.709	0.4823	0.9826		-0.0096	0.0885	25.6385	0.9887	97.8007	102	54.5141	0.547525
DOM48C2_opxS2_L2C8_g	0.0091	17.9551	51.0141	0.4792	0.9132		0.0185	0.0887	25.59	1.0788	97.1524	104	54.4634	0.545352
DOM48C2_opxS2_L2C8_g	0.0366	18.2118	51.574	0.4751	0.9535		-0.0058	0.1021	25.9234	0.9822	98.25	106	54.4612	0.546692
DOM48C2_opxS2_L2C8_g	0	18.5496	52.6226	0.4945	1.0182		0.0086	0.0993	26.5389	1.0309	100.33	108	54.2869	0.5452
DOM48C2_opxS2_L2C8_g	-0.043	17.0366	48.9624	0.4743	0.8909		0.0223	0.0688	24.3884	1.0098	92.824	110	54.3282	0.544438
DOM48C2_opxS2_L2C8_g	0	22.8434	64.785	0.5956	1.1705		0.0025	0.1231	32.6311	1.358	123.535	112	54.4014	0.544918
DOM48C2_opxS2_L2C8_g	0.056	18.2343	52.9141	0.4572	0.9397		-0.0072	0.0789	25.8741	1.0028	99.5676	114	54.5531	0.54726
DOM48C2_opxS2_L2C8_g	0.0091	18.0972	51.2837	0.4767	0.976		-0.0006	0.0835	25.7005	1.0935	97.688	116	54.4826	0.546144
DOM48C2_opxS2_L2C8_g	0.0369	17.9237	52.2909	0.4562	1.013		-0.0039	0.0791	25.6826	1.1606	98.6303	118	54.2164	0.543293
DOM48C2_opxS2_L2C8_g	0	18.1775	51.7466	0.4791	0.9794		-0.0173	0.0843	25.6577	1.0651	98.1668	120	54.6277	0.547904
DOM48C2_opxS2_L2C8_g	-0.0637	18.093	51.9456	0.4807	0.9077		-0.0019	0.1026	25.6173	1.0102	98.1174	122	54.6344	0.547641
DOM48C2_opxS2_L2C8_g	-0.0655	18.4743	53.0896	0.4811	0.9589		0.0026	0.0971	26.1782	0.994	100.264	124	54.5781	0.547795
DOM48C2_opxS2_L2C8_g	0.0183	18.1448	51.5301	0.4579	0.9914		0.0192	0.1209	25.7752	1.0387	98.082	126	54.461	0.546618
DOM48C2_opxS2_L2C8_g	0.0364	18.0696	51.6448	0.4883	0.9881		-0.0166	0.0911	25.7527	0.9594	98.0137	128	54.3825	0.54654
DOM48C2_opxS2_L1C1d	0.7385	0.1338	65.872	12.7772	1.5153		2.0688	0.1494	1.5945	0.0706	84.9358	0	6.3191	0.125232
DOM48C2_opxS2_L1C1d	0.7205	0.2473	74.9973	13.9589	1.8196		2.6245	0.2389	2.0165	0.036	96.678	2	9.20584	0.17677
DOM48C2_opxS2_L1C1d	0.4084	0.4991	75.0578	12.6921	1.8403		2.5917	0.2249	2.3424	0.0817	95.7355	4	15.916	0.268393
DOM48C2_opxS2_L1C1d	0.1176	1.2337	71.1488	12.2695	1.7364		2.2093	0.2401	3.3719	0.1049	92.4081	6	28.2098	0.387357
DOM48C2_opxS2_L1C1d	-0.0084	11.3346	58.3082	6.1919	1.3542		0.7847	0.1772	17.0894	0.7469	95.9991	8	51.7681	0.530994
DOM48C2_opxS2_L1C1d	-0.1238	18.0586	52.4954	0.7078	1.1421		0.0269	0.1407	24.9207	1.015	98.3298	10	54.9565	0.553679
DOM48C2_opxS2_L1C1d	0.0088	17.7096	51.2639	0.6203	1.1589		0.0062	0.1459	24.9128	1.0031	96.8266	12	54.4602	0.549042
DOM48C2_opxS2_L1C1d	0	17.6757	51.2501	0.5615	1.0613		0.0342	0.1046	25.1162	0.9938	96.8058	14	54.3391	0.546721
DOM48C2_opxS2_L1C1d	-0.1017	18.052	53.5999	0.5161	1.1225		0.0195	0.1158	26.2425	1.0937	100.657	16	53.7572	0.540556
DOM48C2_opxS2_L1C1d	0.0335	16.2117	48.4812	0.4727	1.0338		0	0.1385	23.9968	0.9764	91.3711	18	53.2986	0.536305
DOM48C2_opxS2_L1C1d	-0.0448	17.4625	52.1629	0.5237	1.0833		0.0006	0.0938	26.1204	0.94	98.3087	20	53.0864	0.53484
DOM48C2_opxS2_L1C1d	0	17.2343	50.8526	0.5349	1.0791		0.0118	0.1457	26.2196	1.0923	97.2319	22	52.6738	0.529245
DOM48C2_opxS2_L1C1d	0.0553	17.5907	53.3296	0.5285	1.0673		0.0161	0.1006	26.5364	1.1566	100.364	24	52.9131	0.530886
DOM48C2_opxS2_L1C1d	-0.0713	17.2014	51.0547	0.5327	1.0742		0.0099	0.102	26.3021	1.0392	97.2504	26	52.5575	0.528507
DOM48C2_opxS2_L1C1d	-0.0533	16.9514	51.1668	0.497	1.1046		0.013	0.1282	26.5181	0.9891	97.3148	28	51.9634	0.523355
DOM48C2_opxS2_L1C1d	-0.0179	17.116	51.3647	0.5258	1.0701		-0.0006	0.0889	26.7039	0.9841	97.8127	30	52.0784	0.524133
DOM48C2_opxS2_L1C1d	-0.0893	17.1514	50.6172	0.5374	1.0446		0.0217	0.0614	26.6811	1.0697	97.084	32	52.1793	0.524074
DOM48C2_opxS2_L1C1d	0.009	16.7031	51.3497	0.5084	1.0297		0.0162	0.0869	26.3564	1.2455	97.2544	34	51.8264	0.518786
DOM48C2_opxS2_L1C1d	0.0279	17.6081	52.4816	0.5333	1.0694		-0.0071	0.1066	27.7724	1.1705	100.754	36	51.8544	0.52013
DOM48C2_opxS2_L1C1d	-0.0359	17.0982	51.3302	0.5362	0.9999		0.0037	0.1269	26.8425	1.165	98.0279	38	52.0092	0.520992
DOM48C2_opxS2_L1C1d	0	17.2183	50.7001	0.5323	1.0656		0.0093	0.1123	26.7005	0.9659	97.3878	40	52.2353	0.525816
DOM48C2_opxS2_L1C1d	0.018	17.1597	51.4111	0.5631	1.0552		-0.0044	0.092	27.0086	1.0743	98.3721	42	51.8894	0.521227
DOM48C2_opxS2_L1C1d	-0.0635	17.2576	51.407	0.5978	0.9877		0.005	0.1053	26.8266	1.2362	98.3541	44	52.2688	0.522807
DOM48C2_opxS2_L1C1d	0.0185	17.1658	52.1236	0.6218	1.0701		-0.0045	0.1434	26.6543	1.1991	98.992	46	52.1951	0.523348
DOM48C2_opxS2_L1C1d	0.0734	17.0629	48.9093	0.5572	1.0005		0.0108	0.1378	26.25	1.0693	95.0655	48	52.4882	0.526689
DOM48C2_opxS2_L1C1d	-0.064	17.3186	48.4371	0.5219	1.0044		0.0139	0.1191	26.3619	1.007	94.7286	50	52.7534	0.529952
DOM48C2_opxS2_L1C1d	-0.1093	17.2482	51.6064	0.5296	0.983		0.0114	0.1008	26.4827	1.1586	98.02	52	52.5678	0.526452
DOM48C2_opxS2_L1C1d	0.1089	17.0383	48.7309	0.5382	1.0459		-0.0063	0.0757	25.866	0.9054	94.303	54	52.7491	0.531395
DOM48C2_opxS2_L1C1d	-0.0269	17.317	50.3322	0.5432	1.0661		-0.0081	0.1112	26.3526	1.0142	96.7266	56	52.6883	0.529947
DOM48C2_opxS2_L1C1d	-0.0632	17.4285	49.9637	0.5533	0.9936		0.0013	0.132	26.4207	1.0569	96.4277	58	52.8706	0.530535
DOM48C2_opxS2_L1C1d	0	18.6001	55.7203	0.5948	1.0767		0.0203	0.1081	28.2085	1.0838	105.41	60	52.8431	0.530815
DOM48C2_opxS2_L1C1d	-0.0363	17.6823	48.8332	0.5678	1.0095		-0.0038	0.1094	26.3155	0.9829	95.4859	62	53.307	0.535769
DOM48C2_opxS2_L1C1d	0.0733	17.8633	51.793	0.5661	1.0371		0.0076	0.1144	26.696	1.0823	99.2674	64	53.1884	0.533958
DOM48C2_opxS2_L1C1d	-0.0535	17.6775	49.808	0.5773	1.0368		-0.0037	0.1297	26.1174	0.9517	96.2465	66	53.4477	0.537802
DOM48C2_opxS2_L1C1d	0.063	17.6925	50.7076	0.5586	1.0027		-0.0094	0.1038	26.3193	0.9706	97.3975	68	53.3258	0.535992
DOM48C2_opxS2_L1C1d	0.0541	17.5186	48.8864	0.5671	1.0008		-0.0094	0.0904	25.8723	1.0449	95.0533	70	53.4885	0.536945
DOM48C2_opxS2_L1C1d	0.0722	17.5955	51.5941	0.5465	1.0446		0.005	0.1176	26.1334	1.0196	98.1058	72	53.3085	0.535869
DOM48C2_opxS2_L1C1d	-0.0449	17.7652	50.751	0.5403	1.0074		0.0219	0.1174	26.2343	1.017	97.4068	74	53.4991	0.537358
DOM48C2_opxS2_L1C1d	-0.0999	17.6136	52.2054	0.5374	1.0351		-0.0115	0.1498	25.839	1.0578	98.3497	76	53.6133	0.538476
DOM48C2_opxS2_L1C1d	-0.0268	17.8437	50.703	0.5657	1.0011		-0.0069	0.1223	25.8712	0.9797	97.0923	78	53.9463	0.542133
DOM48C2_opxS2_L1C1d	0.1177	18.0784	51.5449	0.5589	1.0161		-0.0025	0.1277	26.0638	0.9813	98.5148	80	54.0779	0.543588
DOM48C2_opxS2_L1C1d	-0.009	17.9437	49.1119	0.5573	0.975		0.0044	0.1196	25.4969	0.8814	95.0925	82	54.4606	0.547932
DOM48C2_opxS2_L1C1d	0.009	18.3432	48.5111	0.5607	1.0505		-0.005	0.1101	25.7285	0.9433	95.2486	84	54.704	0.550637
DOM48C2_opxS2_L1C1d	0.0471	18.5356	52.7197	0.5733	1.0484		-0.0053	0.1104	26.1151	0.9734	100.171	86	54.6136	0.549381
DOM48C2_opxS2_L1C1d	-0.0169	17.1865	48.9558	0.4969	0.9673		-0.0042	0.1072	24.0072	0.9104	92.6156	88	54.8221	0.551351
DOM48C2_opxS2_L1C1d	-0.0178	18.2565	50.8736	0.5424	1.0276		-0.0094	0.0956	25.4623	0.9773	97.2109	90	54.8585	0.551623
DOM48C2_opxS2_L1C1d	-0.1275	16.5106	46.1623	0.5119	0.8872		-0.0146	0.0893	22.9949	0.8259	87.8223	92	54.947	0.552567
DOM48C2_opxS2_L1C1d	-0.018	17.7188	51.1914	0.5331	1.0165		-0.0044	0.0902	24.7732	0.9456	96.2694	94	54.7773	0.551066
DOM48C2_opxS2_L1C1d	-0.0089	18.2994	50.7487	0.5577	1.0315		-0.0156	0.1069	25.5509	0.9266	97.1775	96	54.8302	0.551856
DOM48C2_opxS2_L1C1d	0	18.0512	51.9158	0.5485	1.0064		-0.007	0.1262	25.1836	0.9347	97.7708	98	54.8629	0.551854
DOM48C2_opxS2_L1C1d	0.0266	18.2195	50.7737	0.5543	1.0141		0.0137	0.1248	25.2022	0.9491	96.8415	100	55.0661	0.553835
DOM48C2_opxS2_L1C1d	-0.0178	18.3752	50.656	0.5678	1.0162		0.0031	0.0897	25.5924	0.8209	97.0641	102	54.9124	0.55349
DOM48C2_opxS2_L1C1d	-0.0089	18.1042	50.134	0.5554	1.0128		0.015	0.0642	25.18	0.8743	95.9622	104	54.9312	0.553193
DOM48C2_opxS2_L1C1d	-0.1295	18.5538	53.0898	0.5422	1.0896		0.0085	0.1005	25.9173	0.9965	100.186	106	54.7692	0.551222
DOM48C2_opxS2_L1C1d	0.0269	18.185	51.7814	0.5492	1.0398		0.0113	0.0991	25.5985	0.9136	98.1905	108	54.6212	0.549983
DOM48C2_opxS2_L1C1d	0.0267	18.3606	51.5954	0.5584	1.0388		0.0169	0.1156	25.3109	0.9618	97.9878	110	55.1262	0.554595
DOM48C2_opxS2_L1C1d	0.089	18.3574	49.2829	0.5466	1.0905		-0.0019	0.1193	25.2668	0.9225	95.6929	112	55.1014	0.555342
DOM48C2_opxS2_L1C1d	-0.0276	18.2669	50.3862	0.5359	1.0764		0.0168	0.1268	25.2901	0.957	96.6198	114	54.9742	0.553572
DOM48C2_opxS2_L1C1d	-0.0267	18.4313	51.879	0.5524	1.0128		0.015	0.1258	25.5775	0.8976	98.4986	116	55.0056	0.553657
DOM48C2_opxS2_L1C1d	-0.0178	18.4218	50.9894	0.5519	1.0115		-0.0006	0.1201	25.5592	0.9408	97.5086	118	55.0113	0.553292
DOM48C2_opxS2_L1C1d	-0.0801	18.2791	50.8152	0.5703	0.9823		-0.0037	0.0996	25.5082	0.9214	97.1401	120	54.9004	0.55203
DOM48C2_opxS2_L1C1d	-0.0725	17.8341	50.6546	0.5311	1.0669		0.0038	0.0823	24.7716	0.9362	95.811	122	54.8782	0.552777
DOM48C2_opxS2_L1C1d	-0.0184	18.1668	51.0228	0.5343	1.0272		-0.0058	0.1277	25.3757	1.0218	97.1937	124	54.8172	0.550794
DOM48C2_opxS2_L1C1d	0.009	18.2742	51.907	0.5597	1.0281		0.0057	0.121	25.5464	0.985	98.436	126	54.8043	0.551005
DOM48C2_opxS2_L1C1d	-0.0266	18.4783	51.059	0.5444	1.0358		0.0137	0.1242	25.5714	0.8566	97.6849	128	55.0471	0.554731
DOM48C2_opxS2_L1C1d	0.0448	18.6184	51.7956	0.5529	1.0731		0.0038	0.1263	25.7498	0.8838	98.8458	130	55.0268	0.55468
DOM48C2_opxS2_L1C1d	0.1064	18.4674	50.9976	0.5439	0.9982		-0.0012	0.15	25.335	1.0314	97.6822	132	55.2956	0.555141
DOM48C2_opxS2_L1C1d	0.0266	18.2328	51.2197	0.5421	1.0396		-0.0025	0.1048	25.2539	0.9077	97.3077	134	55.0055	0.553923
DOM48C2_opxS2_L1C1d	-0.0173	17.9812	49.1511	0.5207	1.0189		-0.0018	0.1444	24.8269	0.9393	94.6043	136	55.0874	0.554247
DOM48C2_opxS2_L1C1d	-0.0458	18.4786	52.4918	0.5305	1.0712		0.0129	0.1494	25.4277	0.9444	99.0519	138	55.1382	0.555247
DOM48C2_opxS2_L1C1d	-0.009	18.4589	51.6658	0.5218	1.0407		0.007	0.1197	25.4303	1.0352	98.2189	140	55.1455	0.5541
DOM48C2_opxS2_L1C1d	-0.0448	18.5498	51.41	0.5296	1.046		-0.0151	0.1502	25.6655	0.9377	98.2232	142	55.0443	0.554044
DOM48C2_opxS2_L1C1d	-0.1065	18.5761	50.8846	0.5352	1.0471		-0.0006	0.0902	25.6156	0.9512	97.5984	144	55.1238	0.55473
DOM48C2_opxS2_L1C1d	-0.0089	18.2745	50.6319	0.5382	1.0563		-0.0031	0.1169	25.1387	0.9126	96.6656	146	55.1494	0.555529
DOM48C2_opxS2_L1C1d	0.0181	18.566	51.8115	0.5411	1.0341		0.0025	0.105	25.5552	0.9425	98.5732	148	55.1812	0.55524
DOM48C2_opxS2_L1C1d	-0.0267	18.5054	50.5728	0.5089	1.035		-0.0031	0.1062	25.4443	0.8547	97.0313	150	55.2015	0.556301
DOM48C2_opxS2_L1C1d	0.0186	18.5358	52.2008	0.5221	1.0605		0.0085	0.0967	25.5172	0.9363	98.8641	152	55.1448	0.555251
DOM48C2_opxS2_L1C1d	0.0288	19.2389	52.9893	0.5462	1.0508		0.0088	0.0825	26.546	0.9193	101.365	154	55.1475	0.555182
DOM48C2_opxS2_L1C1d	0.0107	21.3756	60.9943	0.6196	1.2641		0.0015	0.1051	29.6715	1.0437	115.086	156	54.9083	0.55357
DOM48C2_opxS2_L1C1d	0.0443	18.4817	51.1751	0.555	1.0312		-0.0137	0.0941	25.4403	0.8922	97.6975	158	55.178	0.555666
DOM48c2-250-L14C2	0.0062	19.4223	52.5731	0.6709	1.1049	0.0061	0.0046	0.1679	26.1356	0.9755	101.067	0	55.6859	0.560715
DOM48c2-250-L14C2	-0.0094	19.2104	52.283	0.6022	1.0319	-0.0244	0.0357	0.0844	25.9469	0.8917	100.086	2	55.6693	0.56051
DOM48c2-250-L14C2	0.0031	18.8896	51.428	0.5844	1.6926	0.3712	-0.0009	0.0991	25.7637	0.8303	99.662	4	54.6584	0.558622
DOM48c2-250-L14C2	0.0031	14.0143	38.2035	0.505	13.6468	10.5851	-0.0117	0.0715	19.3033	0.695	97.0276	6	40.4434	0.555281
DOM48c2-250-L14C2	-0.0375	19.0039	51.9358	0.6678	1.3183	0.2193	-0.0046	0.1507	25.9635	0.8764	100.136	8	55.057	0.557836
DOM48c2-250-L14C2	-0.0031	18.4284	50.034	0.7371	2.7898	1.3503	-0.0155	0.0925	25.2216	0.7815	99.4351	10	53.288	0.558072
DOM48c2-250-L14C2	0.0344	18.9115	51.6879	0.9455	1.5231	0.2131	-0.0009	0.1681	25.833	0.8271	100.144	12	54.8186	0.558297
DOM48c2-250-L14C2	0.0437	19.0088	51.4881	1.0747	1.3895	-0.0731	-0.0128	0.1353	25.6815	0.8427	99.6643	14	55.2347	0.560819
DOM48c2-250-L14C2	-0.0312	19.2293	51.8253	0.9111	1.2497	-0.0305	0.0064	0.1121	25.5719	0.8213	99.727	16	55.7805	0.564877
DOM48c2-250-L14C2	0.028	19.4349	51.8449	0.7459	1.2091	0.0305	0.0192	0.1586	25.3468	0.902	99.72	18	56.295	0.568825
DOM48c2-250-L14C2	0.0498	19.4806	51.9738	0.7212	1.1301	0	0.0055	0.1113	25.3928	0.7844	99.6495	20	56.4033	0.570084
DOM48c2-250-L14C2	-0.0342	19.4933	51.8609	0.7132	1.1942	-0.0183	0.0027	0.144	25.531	0.7842	99.7235	22	56.2183	0.568955
DOM48c2-250-L14C2	0.0436	19.49	51.4347	0.7256	1.1814	0.0549	-0.0165	0.0923	25.3131	0.803	99.1385	24	56.428	0.570772
DOM48c2-250-L14C2	0.0062	19.3275	51.7314	0.6641	1.1016	0.0732	-0.0101	0.069	25.5049	0.9081	99.3859	26	56.14	0.565934
DOM48c2-250-L14C2	0	19.3208	51.5999	0.6943	1.1396	-0.0122	0.0156	0.1069	25.4345	0.9175	99.2291	28	56.1513	0.566415
DOM48c2-250-L14C2	0.025	19.3374	51.9419	0.6757	1.1347	0.0427	-0.011	0.1439	25.8024	0.883	99.9866	30	55.8434	0.563542
DOM48c2-250-L14C2	-0.0281	19.1386	51.739	0.6776	1.1309	0.0244	0.0009	0.1292	25.7336	0.8828	99.457	32	55.6552	0.561635
DOM48c2-250-L14C2	0.0438	19.1445	51.4148	0.6752	1.1216	-0.0183	0.0055	0.0895	26.0114	0.9134	99.4197	34	55.4225	0.558871
DOM48c2-250-L14C2	0.0438	19.055	51.7898	0.6697	1.1987	-0.0183	-0.0211	0.1292	25.8955	0.8982	99.6798	36	55.3221	0.55892
DOM48c2-250-L14C2	0.0281	19.0279	51.6188	0.6509	1.1399	-0.0122	0.0037	0.0758	25.8122	0.8612	99.2186	38	55.4302	0.559682
DOM48c2-250-L14C2	0.0782	18.9765	51.3596	0.6607	1.0907	0.0427	0.0165	0.124	25.8472	0.935	99.1311	40	55.3888	0.558004
DOM48c2-250-L14C2	-0.0063	19.0224	51.1782	0.6401	1.0821	0.0671	0.0119	0.1326	25.8687	0.8298	98.8329	42	55.439	0.559383
DOM48c2-250-L14C2	0.0188	18.9411	51.8046	0.6525	1.1756	0	0.011	0.1378	26.0678	0.8857	99.6949	44	55.0455	0.555976
DOM48c2-250-L14C2	0.0219	19.0589	51.6785	0.6733	1.1257	-0.0122	0.0101	0.1525	26.0177	0.8085	99.547	46	55.3013	0.558682
DOM48c2-250-L14C2	-0.025	18.883	51.5571	0.6647	1.1504	0.0244	0.0101	0.1025	25.9006	0.8766	99.1694	48	55.1491	0.556838
DOM48c2-250-L14C2	-0.0063	18.9199	51.355	0.6489	1.1271	-0.0183	-0.0192	0.1016	25.961	0.8701	98.9836	50	55.1698	0.556825
DOM48c2-250-L14C2	0.0157	18.9242	51.4558	0.6906	1.1389	-0.0305	0.0018	0.1094	25.9419	0.8363	99.1146	52	55.179	0.557371
DOM48c2-250-L14C2	-0.0031	18.8779	51.6224	0.6944	1.0676	-0.0122	-0.0302	0.0826	26.0953	1.0029	99.4431	54	55.0625	0.553815
DOM48c2-250-L14C2	-0.0063	18.9978	51.5474	0.6691	1.0583	-0.0183	-0.0156	0.1386	26.0019	0.7927	99.2059	56	55.3141	0.558183
DOM48c2-250-L14C2	-0.0188	18.9013	51.1152	0.6526	1.1362	0.0305	-0.0192	0.1334	26.0507	0.9998	99.0197	58	55.0542	0.554557
DOM48c2-250-L14C2	0.0031	18.9219	51.5914	0.633	1.1563	-0.0061	0.0055	0.1257	25.9719	0.9199	99.3287	60	55.1289	0.556287
DOM48c2-250-L14C2	-0.0031	18.8206	51.5902	0.667	1.1111	0.0183	0.0082	0.1188	26.0134	0.9289	99.2765	62	55.0109	0.554498
DOM48c2-250-L14C2	-0.0125	18.8473	51.9122	0.6525	1.11	-0.0061	0.0101	0.1396	25.9826	0.8768	99.5309	64	55.075	0.555615
DOM48c2-250-L14C2_coeur	-0.0094	19.013	51.6128	0.6661	1.1606	-0.0061	-0.0037	0.0938	26.0933	0.9878	99.6275	100	55.1336	0.555734
DOM48c2-250-L14C2_coeur	0.0125	18.9178	51.5654	0.6754	1.138	-0.0793	0.0082	0.118	26.0056	0.8456	99.2865	112	55.1143	0.556615
DOM48c2-250-L14C2_coeur	0.0626	18.915	51.6983	0.6724	1.1099	0.0427	-0.0101	0.081	25.96	0.9913	99.5332	125	55.1842	0.555644
DOM 150 48C2 L4C11	0.849	4.2957	39.0277	6.0907	1.0681	0.0504	1.2435	0.1342	7.656	0.3436	60.759	0	45.9024	0.488932
DOM 150 48C2 L4C11	0.0245	12.6114	51.5606	3.4492	1.1772	0.056	0.5182	0.1208	18.8117	0.7081	89.0375	2.1	52.524	0.535131
DOM 150 48C2 L4C11	0.0505	17.972	49.6998	0.6662	1.063	0.0062	0.0315	0.1281	24.4672	0.7458	94.8303	4.19	55.3633	0.559498
DOM 150 48C2 L4C11	0.0379	18.2216	49.6247	0.5658	1.0457	0.0062	0.0111	0.1272	24.5181	0.846	95.0043	6.29	55.6765	0.561412
DOM 150 48C2 L4C11	0.0032	18.3695	49.4998	0.5699	1.0846	0.0062	0.0269	0.0949	24.7294	0.9052	95.2895	8.38	55.628	0.560784
DOM 150 48C2 L4C11	0.0189	18.3557	49.9808	0.5838	1.0936	0.0247	-0.0204	0.1273	24.5675	0.768	95.5202	10.48	55.7519	0.563503
DOM 150 48C2 L4C11	0.0126	18.4219	49.8227	0.5788	1.0893	-0.0493	0.0065	0.1385	24.6021	0.9431	95.6156	12.57	55.8131	0.56234
DOM 150 48C2 L4C11	-0.0252	18.4645	49.9337	0.6133	1.0323	0	0.0074	0.108	24.5488	0.9431	95.6512	14.67	55.9901	0.563422
DOM 150 48C2 L4C11	0.0063	18.5281	49.766	0.5867	1.0575	0	-0.0019	0.1438	24.6091	0.9246	95.6222	16.77	55.9868	0.563867
DOM 150 48C2 L4C11	-0.0348	18.3772	49.5401	0.5958	1.0491	-0.0247	-0.0056	0.1054	24.816	0.8489	95.3325	18.86	55.5995	0.560603
DOM 150 48C2 L4C11	0.0095	18.342	49.6834	0.5989	1.11	-0.0062	-0.012	0.1133	24.9627	0.8585	95.6783	20.96	55.3408	0.558634
DOM 150 48C2 L4C11	0.0095	18.1562	49.9552	0.6037	1.1325	-0.0247	-0.0083	0.1255	25.0905	0.8116	95.8847	23.05	54.9426	0.555356
DOM 150 48C2 L4C11	-0.0317	17.9855	49.9186	0.5948	1.1086	-0.0062	0.0028	0.1472	25.2381	0.7986	95.7941	25.15	54.5997	0.551742
DOM 150 48C2 L4C11	0.0286	17.899	49.5036	0.6088	1.1115	-0.0185	0.012	0.1375	25.3784	0.9014	95.5807	27.24	54.3465	0.548238
DOM 150 48C2 L4C11	0.0159	17.8096	49.6872	0.5838	1.0151	0.0555	0.025	0.1157	25.653	0.945	95.9056	29.34	54.0827	0.544009
DOM 150 48C2 L4C11	0.0223	17.7168	49.6361	0.5383	1.0908	0.0801	0.0037	0.1087	25.7822	0.8103	95.7892	31.44	53.7452	0.54278
DOM 150 48C2 L4C11	0.0191	17.6602	49.9189	0.5197	1.028	-0.0554	-0.0287	0.1095	25.9138	0.9664	96.1355	33.53	53.6189	0.539296
DOM 150 48C2 L4C11	0.0447	17.5187	49.7507	0.5199	0.9798	0.037	-0.0157	0.1164	25.9715	0.8224	95.7612	35.63	53.4225	0.538113
DOM 150 48C2 L4C11	0.0319	17.635	49.8813	0.512	1.0708	0.0554	-0.012	0.1173	26.0626	0.9195	96.2859	37.72	53.398	0.538007
DOM 150 48C2 L4C11	0.0032	17.6243	49.5078	0.5686	1.0968	0.0123	0.0018	0.1251	26.1045	0.9565	96.0009	39.82	53.3148	0.537126
DOM 150 48C2 L4C11	0.0032	17.6143	49.3248	0.5818	1.0348	-0.0246	0.025	0.1477	26.0051	0.9943	95.7309	41.91	53.463	0.537547
DOM 150 48C2 L4C11	0.0192	17.6749	49.6274	0.6117	1.1204	0	0.0157	0.1347	26.0543	0.9037	96.1621	44.01	53.4042	0.538793
DOM 150 48C2 L4C11	0.0096	17.7226	49.5839	0.5841	1.0332	-0.0431	-0.0093	0.1243	25.8964	0.982	95.9361	46.11	53.7164	0.540187
DOM 150 48C2 L4C11	0.016	17.7083	49.7312	0.6091	1.1367	-0.1108	0.0185	0.1417	25.9155	1.0105	96.2875	48.2	53.5581	0.539544
DOM 150 48C2 L4C11	0.0287	17.7515	49.8326	0.6223	1.0628	0.0185	-0.0157	0.1182	25.924	0.9603	96.3189	50.3	53.6972	0.54054
DOM 150 48C2 L4C11	0.0032	17.711	49.6031	0.6096	1.0166	-0.0185	0.0157	0.1061	25.8464	0.8758	95.7875	52.39	53.7653	0.541484
DOM 150 48C2 L4C11_coeur	0.0573	17.9707	50.2743	0.641	1.1618	-0.0185	0.0111	0.0983	25.7849	0.886	96.8853	60	54.0133	0.545571
DOM 150 48C2 L4C11_coeur	0.0287	17.9545	49.8644	0.6269	1.087	0	0.0148	0.1174	25.8272	0.9949	96.5158	70	54.0397	0.543933
DOM 150 48C2 L4C11_coeur	0.0128	17.9659	49.8619	0.5987	1.0963	0.0247	-0.0185	0.12	25.904	0.9326	96.5168	80	53.9747	0.543964
DOM 150 48C2 L3C11	1.4151	9.1362	55.9013	5.5724	1.356	-0.0125	1.2045	0.1246	15.0439	0.5312	90.2853	0	49.2509	0.511044
DOM 150 48C2 L3C11	-0.0031	15.8556	49.9983	1.5214	1.0509	0.0247	0.1917	0.0932	23.4246	0.7735	92.9339	2.09	53.2926	0.538644
DOM 150 48C2 L3C11	0.0064	17.4844	49.0201	0.5596	1.0487	-0.0369	0.0203	0.1041	25.6008	0.8331	94.6776	4.18	53.6331	0.540984
DOM 150 48C2 L3C11	0.0096	17.5198	48.8779	0.5744	1.0372	0.0061	0.0148	0.1414	25.513	0.9019	94.5959	6.27	53.7782	0.541657
DOM 150 48C2 L3C11	0.0318	17.6702	49.183	0.5562	1.0417	0.0061	0.0009	0.1509	25.7037	0.8301	95.1747	8.36	53.8094	0.542673
DOM 150 48C2 L3C11	-0.0127	17.5482	49.1122	0.5606	1.0306	-0.0062	0.0129	0.0764	25.4848	0.7804	94.6059	10.45	53.8524	0.543483
DOM 150 48C2 L3C11	0.0127	17.5963	48.9998	0.6733	1.0959	-0.0307	0.0111	0.1371	25.5044	0.8894	94.9199	12.55	53.8249	0.542938
DOM 150 48C2 L3C11	0.0096	17.309	48.6006	0.9065	1.1038	0.0369	-0.0074	0.1639	25.5448	0.9081	94.583	14.64	53.3688	0.538292
DOM 150 48C2 L3C11	0.0159	17.283	48.5554	1.1199	1.2568	-0.0061	-0.0046	0.1699	25.8096	0.9358	95.1463	16.73	52.9093	0.535182
DOM 150 48C2 L3C11	0.0287	17.2759	48.4091	1.2303	1.359	-0.0246	-0.0083	0.1892	25.6409	0.7991	94.9321	18.82	52.9334	0.53795
DOM 150 48C2 L3C11	0.0445	17.2968	48.5408	1.263	1.3621	-0.0123	0.0102	0.1702	25.3913	0.7806	94.8594	20.91	53.188	0.540784
DOM 150 48C2 L3C11	0.0382	17.3204	48.2846	1.3225	1.4349	0.0368	0.0092	0.1423	25.7116	0.7894	95.0899	23	52.8452	0.538019
DOM 150 48C2 L3C11	-0.0064	17.4691	48.5854	1.2292	1.3653	-0.0307	0.0175	0.1423	25.562	0.8991	95.2698	25.09	53.2749	0.540504
DOM 150 48C2 L3C11	0.0222	17.5688	48.7114	1.0894	1.3061	0	0.0055	0.1208	25.2991	0.7498	94.8732	27.18	53.727	0.545828
DOM 150 48C2 L3C11	-0.019	17.8622	48.9803	0.9352	1.2467	-0.0185	0.0129	0.1573	25.1637	0.8156	95.174	29.27	54.3339	0.550584
DOM 150 48C2 L3C11	-0.0095	18.0601	49.287	0.7801	1.1873	-0.0185	-0.0083	0.1582	25.2218	0.8596	95.5541	31.36	54.6238	0.552335
DOM 150 48C2 L3C11	0.0063	18.0744	49.081	0.6605	1.26	0.0185	0.0046	0.1277	25.1285	0.9001	95.2616	33.45	54.6435	0.553026
DOM 150 48C2 L3C11	0.0063	18.088	48.697	0.6196	1.5652	0.2274	-0.0037	0.0974	25.003	0.6003	94.9044	35.55	54.4172	0.557315
DOM 150 48C2 L3C11	0.0222	18.1713	48.9793	0.6494	1.273	0.1353	-0.0055	0.1252	24.9918	0.7941	95.1416	37.64	54.8875	0.556672
DOM 150 48C2 L3C11	0.0063	18.1818	49.2479	0.6518	1.1725	0.0615	0.0009	0.1113	24.9551	0.866	95.2553	39.73	55.0561	0.55647
DOM 150 48C2 L3C11	0.0063	18.1348	48.9253	0.6497	1.1076	-0.0308	-0.0139	0.1191	24.9681	0.7753	94.6863	41.82	55.0577	0.556586
DOM 150 48C2 L3C11	0.0601	18.0449	49.2031	0.6209	1.1113	0.0677	0.0065	0.1304	24.9551	0.7848	94.9848	43.91	54.9425	0.555391
DOM 150 48C2 L3C11	0.0222	18.2656	49.2487	0.6038	1.1547	0.0431	-0.0009	0.1156	25.0657	0.8785	95.3979	46	55.0879	0.55643
DOM 150 48C2 L3C11_coeur	-0.0063	18.2147	49.21	0.6134	1.1136	0.0123	-0.0092	0.1234	25.3061	0.822	95.4154	60	54.8444	0.554004
DOM 150 48C2 L3C11_coeur	0.0285	18.0849	49.1455	0.8025	1.1055	-0.0062	0.0028	0.0999	25.2307	0.8032	95.3035	70	54.7468	0.553131
DOM 150 48C2 L3C11_coeur	0.0317	18.2524	49.0321	1.0144	0.9947	-0.0246	-0.0018	0.1363	25.5591	0.8935	95.9142	80	54.8025	0.551456
DOM48C2_opxS2_L3C15_d	0.0339	0.0002	0.1036	0.0298	0.009		-0.0012	-0.017	0.1969	0.0143	0.3801	0	0.170753	0.00168372
DOM48C2_opxS2_L3C15_d	0.1179	0.0121	4.693	0.6481	0.0842		0.117	0.0043	0.3252	0.0312	6.0111	2	4.74414	0.0570051
DOM48C2_opxS2_L3C15_d	0.334	0.0983	24.1341	4.8126	0.6443		0.8046	0.0813	0.8143	0.013	31.705	4	9.65437	0.174755
DOM48C2_opxS2_L3C15_d	0.9239	0.2145	39.9371	17.4899	1.2108		1.3013	0.1502	1.2946	0.0234	62.5424	6	11.8443	0.224829
DOM48C2_opxS2_L3C15_d	1.0148	0.2715	53.9543	24.6711	1.722		1.8661	0.202	1.7125	0.0444	85.4807	8	10.9926	0.215917
DOM48C2_opxS2_L3C15_d	0.6466	1.6742	63.4291	21.1954	1.7308		1.9913	0.209	4.2055	0.1033	95.1979	10	31.7238	0.409125
DOM48C2_opxS2_L3C15_d	-0.0168	8.6082	59.6872	11.0295	1.4501		1.0867	0.1739	13.8905	0.4994	96.433	12	49.3507	0.515942
DOM48C2_opxS2_L3C15_d	0.0208	18.2264	64.0921	2.6291	1.37		0.382	0.1714	26.1796	1.0112	114.052	14	53.7689	0.544275
DOM48C2_opxS2_L3C15_d	0.0237	15.9097	46.1499	0.4983	0.9346		0.0117	0.101	21.8308	0.7302	86.1647	16	55.1877	0.556838
DOM48C2_opxS2_L3C15_d	-0.0452	18.0006	52.8097	0.559	1.1164		0.0122	0.0994	24.8342	0.924	98.3796	18	54.9892	0.554591
DOM48C2_opxS2_L3C15_d	-0.0906	18.1224	53.0547	0.5656	1.0628		0.0038	0.097	24.9535	0.8404	98.6211	20	55.1084	0.555925
DOM48C2_opxS2_L3C15_d	0.0451	18.181	51.6749	0.5398	1.0798		0.0102	0.177	24.7996	0.8842	97.3598	22	55.3127	0.557772
DOM48C2_opxS2_L3C15_d	-0.0277	18.3805	53.378	0.5637	1.0454		0.0078	0.1056	25.2183	0.927	99.6046	24	55.2313	0.556067
DOM48C2_opxS2_L3C15_d	0.0182	18.1517	52.0256	0.557	1.0886		0.0038	0.1348	24.9753	0.9502	97.9024	26	55.0968	0.555055
DOM48C2_opxS2_L3C15_d	-0.0188	18.3049	54.4078	0.5657	1.0914		-0.0086	0.1386	25.9304	1.0394	101.495	28	54.4204	0.547359
DOM48C2_opxS2_L3C15_d	0.0091	17.2484	51.5298	0.5744	0.9997		0.0133	0.1041	26.1285	0.9862	97.6162	30	52.8689	0.531265
DOM48C2_opxS2_L3C15_d	-0.0091	17.272	51.4529	0.5635	1.0149		0.0134	0.096	26.281	1.1746	97.8476	32	52.7471	0.528473
DOM48C2_opxS2_L3C15_d	-0.0276	17.2211	51.8477	0.5779	0.9231		0.0217	0.0978	26.5936	1.0727	98.3194	34	52.4979	0.525845
DOM48C2_opxS2_L3C15_d	0	17.2168	51.5263	0.5529	0.9362		0.0108	0.0847	26.5269	1.0886	97.8831	36	52.5366	0.526239
DOM48C2_opxS2_L3C15_d	-0.0279	17.2342	51.9108	0.581	0.9388		-0.0032	0.107	26.6176	1.0309	98.4212	38	52.4773	0.526199
DOM48C2_opxS2_L3C15_d	-0.0369	17.4701	51.8815	0.542	0.9432		-0.0019	0.0955	26.4625	1.1018	98.455	40	52.9505	0.530339
DOM48C2_opxS2_L3C15_d	-0.0184	17.2748	51.3781	0.5317	0.8613		0.0019	0.1087	26.2572	1.0289	97.4127	42	52.9513	0.530073
DOM48C2_opxS2_L3C15_d	-0.0279	17.4942	52.5331	0.5518	0.9128		-0.0097	0.0888	26.6234	1.094	99.2575	44	52.8752	0.529304
DOM48C2_opxS2_L3C15_d	0	15.8886	47.6194	0.4776	0.7966		-0.0119	0.0727	23.9316	1.0276	89.829	46	53.1629	0.531428
DOM48C2_opxS2_L3C15_d	0.0555	17.3106	52.719	0.5029	0.9088		0.0077	0.111	26.3089	1.1204	99.0506	48	52.9006	0.529274
DOM48C2_opxS2_L3C15_d	0.0731	17.1835	51.6284	0.4856	0.894		-0.0102	0.1115	26.0758	1.0762	97.5522	50	52.9466	0.529974
DOM48C2_opxS2_L3C15_d	0.0183	17.4764	51.7856	0.4714	0.9365		0.0115	0.0895	26.4831	1.0654	98.3664	52	52.9486	0.530576
DOM48C2_opxS2_L3C15_d	0.1193	17.2697	51.3253	0.4878	0.9815		0.0223	0.1185	26.3468	1.1107	97.8134	54	52.723	0.52843
DOM48C2_opxS2_L3C15_d	-0.0553	17.3478	50.7894	0.4786	0.974		0.0147	0.137	26.5224	1.0536	97.3227	56	52.6861	0.528489
DOM48C2_opxS2_L3C15_d	0.0178	16.8463	50.0604	0.4406	0.9462		-0.0074	0.1202	25.7839	1.0632	95.2545	58	52.6596	0.527849
DOM48C2_opxS2_L3C15_d	0.0092	17.4385	51.8184	0.4377	1.0152		-0.0071	0.1084	26.4312	1.1703	98.416	60	52.8505	0.529544
DOM48C2_opxS2_L3C15_d	-0.0645	17.2526	51.5988	0.4402	1.0167		-0.0038	0.1289	26.6114	1.2314	98.1944	62	52.4202	0.524697
DOM48C2_opxS2_L3C15_d	-0.0275	17.4331	51.3764	0.4449	0.9867		0.0102	0.0611	26.4726	1.1345	97.9063	64	52.8384	0.529421
DOM48C2_opxS2_L3C15_d	0.037	17.1819	51.3335	0.4256	0.9492		0.0006	0.1049	26.4836	1.046	97.6085	66	52.5099	0.526514
DOM48C2_opxS2_L3C15_d	-0.0281	17.4914	52.3326	0.4611	1.0331		-0.0104	0.0577	26.7674	1.1819	99.2897	68	52.6053	0.527179
DOM48C2_opxS2_L3C15_d	-0.0823	17.341	51.3861	0.4402	0.9917		0.0127	0.1085	26.4811	1.1945	97.9477	70	52.693	0.527477
DOM48C2_opxS2_L3C15_d	-0.0364	17.1268	50.4316	0.4467	0.9831		0.0284	0.0553	26.1741	1.1671	96.374	72	52.6705	0.52741
DOM48C2_opxS2_L3C15_d	0.0275	17.4265	51.0113	0.4549	1.0053		-0.0076	0.1361	26.5166	1.1963	97.7441	74	52.7681	0.528367
DOM48C2_opxS2_L3C15_d	-0.092	17.2364	51.1185	0.4608	0.9709		-0.007	0.0841	26.6331	1.1302	97.5464	76	52.4298	0.525187
DOM48C2_opxS2_L3C15_d	-0.0466	17.1058	51.9275	0.4302	0.9936		-0.0071	0.0841	26.479	1.1177	98.0579	78	52.3522	0.524792
DOM48C2_opxS2_L3C15_d	0.0184	16.7366	50.3714	0.4222	0.9347		-0.0045	0.0835	25.7099	1.0964	95.3542	80	52.5788	0.526596
DOM48C2_opxS2_L3C15_d	-0.0493	15.1937	44.8088	0.3879	0.9015		0.0165	0.074	23.1762	0.9213	85.4204	82	52.6767	0.52905
DOM48C2_opxS2_L3C15_d	-0.0933	17.5219	52.1044	0.4353	1.0036		0.0097	0.0959	26.5523	1.2062	98.8536	84	52.8742	0.529316
DOM48C2_opxS2_L3C15_d	-0.0092	17.512	51.7642	0.4462	0.9455		-0.0032	0.1227	26.7707	1.1504	98.7454	86	52.7315	0.527727
DOM48C2_opxS2_L3C15_d	-0.0092	17.2863	51.2185	0.4548	0.9524		-0.0083	0.1048	26.7665	1.1113	97.8915	88	52.4039	0.524885
DOM48C2_opxS2_L3C15_d	0.055	17.4363	50.5132	0.4302	0.9645		-0.0032	0.1041	26.3087	1.2106	96.9823	90	53.0164	0.530251
DOM48C2_opxS2_L3C15_d	0.0093	17.4306	51.6566	0.4859	0.9923		0.0026	0.0733	26.5496	1.1948	98.4034	92	52.7593	0.528143
DOM48C2_opxS2_L3C15_d	-0.0367	17.1667	51.4164	0.4708	0.9443		0.0013	0.1134	26.5575	1.0795	97.7475	94	52.4271	0.525319
DOM48C2_opxS2_L3C15_d	-0.0275	17.2108	51.192	0.47	1.0134		-0.0083	0.0901	26.2755	1.1191	97.2893	96	52.6654	0.528149
DOM48C2_opxS2_L3C15_d	0	17.2264	50.7047	0.4726	0.9904		-0.0083	0.1191	26.4238	1.1274	97.0447	98	52.5807	0.526954
DOM48C2_opxS2_L3C15_d	0.0378	17.5708	51.8114	0.5033	0.9947		0.015	0.118	27.0421	1.1492	99.257	100	52.5189	0.526164
DOM48C2_opxS2_L3C15_d	-0.0093	17.3269	51.6464	0.4917	0.9436		0.0097	0.0763	26.569	1.2485	98.3202	102	52.6492	0.525993
DOM48C2_opxS2_L3C15_d	-0.0749	17.6425	52.8044	0.525	0.9634		0.0007	0.0905	27.0666	1.287	100.299	104	52.6342	0.525733
DOM48C2_opxS2_L3C15_d	-0.0183	17.3808	51.9597	0.507	1.0136		-0.007	0.0726	26.7742	1.1834	98.8746	106	52.4633	0.525523
DOM48C2_opxS2_L3C15_d	0	17.3494	51.8653	0.507	0.9788		-0.0051	0.0993	26.7047	1.1125	98.6292	108	52.5198	0.526335
DOM48C2_opxS2_L3C15_d	0.046	17.3248	51.3164	0.5217	0.9867		0.0077	0.1044	26.6884	1.1465	98.1398	150	52.4899	0.525819
DOM48C2_opxS2_L3C15_d	0.0275	17.3217	50.841	0.5352	0.9881		0.0089	0.0591	26.6298	1.1104	97.493	150	52.5361	0.526628
DOM48C2_opxS2_L3C15_d	-0.0186	17.2864	50.7052	0.5429	0.9385		-0.0026	0.0929	26.7694	1.0735	97.3704	151	52.4174	0.525203
DOM48C2_opxS2_L3C15_d	-0.0094	17.4884	53.0758	0.5428	0.9736		-0.0085	0.0918	27.219	1.0977	100.439	152	52.27	0.523891
DOM48C2_opxS2_L3C15_d	0.0092	17.4439	51.8528	0.5127	1.0396		0.0154	0.117	26.7648	1.1963	98.9516	153	52.5324	0.526394
DOM48C2_opxS2_L1C4d	1.2394	0.2589	73.8273	13.6125	1.8009		2.7348	0.2064	2.0306	0.0388	95.7402	0	9.61593	0.182311
DOM48C2_opxS2_L1C4d	0.6987	0.2515	74.9748	14.0616	1.811		2.6065	0.2599	2.0585	0.0915	96.8325	2	9.28758	0.172462
DOM48C2_opxS2_L1C4d	0.4029	0.274	76.6218	12.4732	1.7754		2.7875	0.2343	2.1055	0.0202	96.7162	4	10.0322	0.186821
DOM48C2_opxS2_L1C4d	0.1265	1.663	73.4765	11.5047	1.8038		2.3077	0.2342	4.1523	0.1178	95.4588	6	31.4435	0.409672
DOM48C2_opxS2_L1C4d	0.016	9.8405	61.8694	5.8887	1.3892		0.9968	0.156	15.1581	0.5971	95.9656	8	50.8749	0.526699
DOM48C2_opxS2_L1C4d	0.0504	13.7821	59.5205	3.6066	1.2465		0.041	0.1498	19.9729	0.6836	99.062	10	53.2484	0.543134
DOM48C2_opxS2_L1C4d	-0.0614	18.0942	49.9121	0.5892	1.1084		0	0.1442	24.7534	0.8844	95.4355	12	55.2034	0.557033
DOM48C2_opxS2_L1C4d	0.1418	19.068	55.8931	0.6093	1.1595		0.01	0.126	26.1729	1.0011	104.173	14	55.135	0.555601
DOM48C2_opxS2_L1C4d	-0.0528	17.6999	52.4913	0.5477	1.1251		0.0243	0.1782	24.725	1.052	97.8076	16	54.6646	0.55023
DOM48C2_opxS2_L1C4d	0	17.7323	51.7259	0.5672	1.0504		0.0116	0.1403	25.0668	0.9027	97.2276	18	54.4779	0.54886
DOM48C2_opxS2_L1C4d	0.0436	17.9781	51.91	0.6095	1.1041		-0.0018	0.1736	25.0203	0.951	97.7913	20	54.7981	0.552244
DOM48C2_opxS2_L1C4d	-0.1129	17.6372	51.8199	0.5733	1.1038		-0.0061	0.156	25.3634	1.0314	97.5383	22	54.0037	0.543487
DOM48C2_opxS2_L1C4d	-0.0177	17.8084	51.2922	0.5781	1.1132		0.0143	0.1474	25.4956	1.0069	97.4412	24	54.1102	0.544877
DOM48C2_opxS2_L1C4d	0.0352	17.7682	51.741	0.6064	1.0866		-0.0129	0.1589	25.7442	1.0328	98.1632	26	53.8569	0.541758
DOM48C2_opxS2_L1C4d	-0.0175	17.5262	51.7984	0.6085	1.1092		-0.0055	0.1288	25.7999	0.9323	97.8885	28	53.4385	0.538779
DOM48C2_opxS2_L1C4d	-0.079	17.3917	50.9541	0.5858	1.0371		0.0061	0.1124	25.9428	1.0513	96.9362	30	53.2006	0.534426
DOM48C2_opxS2_L1C4d	-0.0353	17.5442	51.4261	0.5719	0.9211		0	0.099	26.4372	1.0343	97.9764	32	53.1042	0.53224
DOM48C2_opxS2_L1C4d	-0.0189	17.7253	54.3276	0.5772	0.8862		0.0033	0.088	27.2812	1.2076	102.063	34	52.6492	0.525724
DOM48C2_opxS2_L1C4d	0.0739	17.7676	52.596	0.5989	0.8055		0.0064	0.119	27.3454	1.2362	100.52	36	52.743	0.525505
DOM48C2_opxS2_L1C4d	-0.0736	17.6359	52.911	0.6127	0.8254		0.0128	0.1048	27.6447	1.2317	100.922	38	52.2737	0.521091
DOM48C2_opxS2_L1C4d	-0.0447	17.1164	51.551	0.6382	0.7708		-0.0099	0.1134	26.9914	1.1851	98.3394	40	52.1644	0.519754
DOM48C2_opxS2_L1C4d	0.0625	17.2686	51.5998	0.6267	0.7671		-0.0043	0.0514	27.1858	1.1646	98.7416	42	52.2168	0.520431
DOM48C2_opxS2_L1C4d	-0.0088	16.8381	51.2966	0.6357	0.777		0.0049	0.1031	26.887	1.1974	97.6924	44	51.8415	0.516477
DOM48C2_opxS2_L1C4d	0.0708	17.0623	50.9278	0.6219	0.7557		0.0043	0.1281	27.1062	1.18	97.835	46	52.0004	0.517995
DOM48C2_opxS2_L1C4d	0.0089	16.8969	50.6352	0.6343	0.7241		0.0025	0.0917	27.2888	1.1498	97.421	48	51.6312	0.514224
DOM48C2_opxS2_L1C4d	-0.0903	16.6116	49.9626	0.6237	0.7171		0.0268	0.1278	26.8967	1.1577	96.0281	50	51.5634	0.513365
DOM48C2_opxS2_L1C4d	-0.0897	16.8854	51.2353	0.6381	0.7289		0.0087	0.0781	27.4458	1.3266	98.2266	52	51.4702	0.511121
DOM48C2_opxS2_L1C4d	-0.0355	16.8171	51.313	0.6211	0.7232		-0.0043	0.0895	27.392	1.2216	98.1652	54	51.4228	0.511502
DOM48C2_opxS2_L1C4d	0.0089	16.6218	50.2096	0.6453	0.6768		0.0073	0.0855	27.0423	1.1673	96.4841	56	51.4945	0.51214
DOM48C2_opxS2_L1C4d	-0.0719	16.8107	51.1433	0.64	0.6967		-0.0037	0.0898	27.6164	1.1957	98.0838	58	51.2458	0.509683
DOM48C2_opxS2_L1C4d	-0.0533	16.6124	50.4187	0.6238	0.689		-0.0067	0.1021	27.3443	1.3242	97.1338	60	51.1977	0.507951
DOM48C2_opxS2_L1C4d	-0.0983	16.6166	49.614	0.6056	0.7102		0.0202	0.0523	27.2055	1.2377	95.9529	62	51.303	0.509994
DOM48C2_opxS2_L1C4d	-0.0088	15.9939	49.7824	0.5821	0.7038		-0.0193	0.0827	26.3885	1.397	94.9158	64	51.093	0.506274
DOM48C2_opxS2_L1C4d	-0.0665	17.3333	51.7876	0.6102	0.6968		0.0065	0.0931	28.7912	1.1643	100.408	66	51.0016	0.507616
DOM48C2_opxS2_L1C4d	0.1146	16.1382	49.4984	0.5622	0.6685		0.0127	0.0696	26.6991	1.214	94.9828	68	51.0756	0.507395
DOM48C2_opxS2_L1C4d	-0.0539	16.7728	51.3464	0.5739	0.7324		0.0068	0.0965	27.5389	1.2386	98.2495	70	51.2173	0.509414
DOM48C2_opxS2_L1C4d	0.0267	16.5704	51.0959	0.5273	0.6889		0.0031	0.0742	27.4746	1.236	97.6917	72	51.0194	0.506961
DOM48C2_opxS2_L1C4d	-0.0268	16.5276	50.7363	0.5114	0.7198		-0.0166	0.0699	27.4134	1.2369	97.1636	74	50.9739	0.50684
DOM48C2_opxS2_L1C4d	-0.1071	16.7004	50.8139	0.5035	0.781		0.0006	0.1297	27.7523	1.2117	97.7915	76	50.8684	0.506722
DOM48C2_opxS2_L1C4d	-0.0178	16.5496	50.9008	0.5081	0.7473		0.0055	0.0778	27.4043	1.2844	97.46	78	50.9841	0.506833
DOM48C2_opxS2_L1C4d	0.0268	16.6267	50.6515	0.5006	0.7494		-0.0024	0.0541	27.6864	1.4202	97.7186	80	50.8505	0.504367
DOM48C2_opxS2_L1C4d	0.1279	16.5008	50.3177	0.5158	0.7613		0.005	0.0653	27.3984	1.3233	97.0856	82	50.8997	0.505803
DOM48C2_opxS2_L1C4d	0	18.002	55.8089	0.5614	0.8027		-0.0143	0.081	30.1346	1.4725	106.83	84	50.7324	0.503638
DOM48C2_opxS2_L1C4d	-0.0358	16.5496	50.5162	0.4963	0.7806		0.0104	0.0885	27.5796	1.2042	97.2308	86	50.7927	0.506015
DOM48C2_opxS2_L1C4d	0.0534	16.5721	50.8439	0.5275	0.7318		0.0018	0.0868	27.696	1.21	97.7177	88	50.7796	0.505295
DOM48C2_opxS2_L1C4d	0.0089	16.4679	50.8123	0.5251	0.7119		0.0049	0.0964	27.7478	1.2454	97.585	90	50.599	0.502962
DOM48C2_opxS2_L1C4d	-0.0091	16.3881	51.3139	0.4945	0.7407		-0.0037	0.0773	27.4148	1.3305	97.7469	92	50.7372	0.503884
DOM48C2_opxS2_L1C4d	0.0179	16.6883	50.9317	0.5129	0.7906		0.0147	0.0736	27.6968	1.3597	98.0834	94	50.8879	0.505728
DOM48C2_opxS2_L1C4d	0	16.6092	51.0005	0.5078	0.7591		-0.0183	0.0469	27.6818	1.2654	97.8361	96	50.8174	0.505493
DOM48C2_opxS2_L1C4d	-0.0178	16.715	50.551	0.5038	0.7762		0.0086	0.101	27.6919	1.3313	97.6774	98	50.9482	0.506417
DOM48C2_opxS2_L1C4d	-0.1069	16.0528	48.7233	0.4944	0.7652		0.0129	0.0903	26.5509	1.1439	93.7073	100	50.9651	0.508039
DOM48C2_opxS2_L1C4d	-0.0197	17.9154	52.9267	0.5516	0.8902		-0.0094	0.0936	29.6234	1.2552	103.263	102	50.934	0.50828
DOM48C2_opxS2_L1C4d	-0.0325	15.0824	46.9975	0.4478	0.7165		0.0078	0.0867	24.8981	1.1544	89.3914	104	51.0143	0.507723
DOM48C2_opxS2_L1C4d	0.0356	16.6567	50.7323	0.509	0.8061		0.0073	0.0625	27.3891	1.2393	97.405	106	51.0923	0.508976
DOM48C2_opxS2_L1C4d	-0.0089	16.8233	50.7271	0.5244	0.8078		-0.0018	0.0818	27.4054	1.2094	97.5684	108	51.3248	0.511585
DOM48C2_opxS2_L1C4d	-0.0355	16.7782	50.7848	0.5141	0.797		0.0092	0.0765	27.4017	1.1911	97.5444	110	51.2731	0.511108
DOM48C2_opxS2_L1C4d	0	16.8183	50.6976	0.5424	0.8345		-0.0012	0.1268	27.4318	1.131	97.6032	112	51.2642	0.511973
DOM48C2_opxS2_L1C4d	-0.1055	17.6938	52.1307	0.5827	0.8753		0.0145	0.0838	28.975	1.3598	101.634	114	51.1712	0.509597
DOM48C2_opxS2_L1C4d	-0.0515	16.086	48.9949	0.5355	0.821		-0.0101	0.0904	26.0383	1.1845	93.7102	116	51.4203	0.512843
DOM48C2_opxS2_L1C4d	0.0621	16.9524	50.5741	0.5708	0.8546		0.0049	0.1081	27.4594	1.1745	97.7937	118	51.4158	0.513332
DOM48C2_opxS2_L1C4d	0.0798	16.9155	50.8971	0.5524	0.8985		-0.0012	0.1224	27.2546	1.2573	97.9105	120	51.4917	0.513844
DOM48C2_opxS2_L1C4d	0	16.8333	50.6163	0.5212	0.8454		-0.014	0.0959	27.3353	1.1393	97.3177	122	51.3589	0.512967
DOM48C2_opxS2_L1C4d	0.0354	16.6963	50.1458	0.5168	0.8252		-0.0116	0.0975	27.0428	1.3119	96.6465	124	51.4362	0.51196
DOM48C2_opxS2_L1C4d	-0.0371	16.912	50.6235	0.5422	0.8212		0.0013	0.1278	27.3924	1.3009	97.6527	126	51.4525	0.512204
DOM48C2_opxS2_L1C4d	0.0447	16.7321	51.2517	0.5245	0.8562		0.0031	0.0611	27.1624	1.2207	97.8897	128	51.3485	0.512255
DOM48C2_opxS2_L1C4d	0.0177	16.8737	51.1534	0.5369	0.8239		-0.0031	0.0761	27.1647	1.2633	97.9094	130	51.5935	0.513961
DOM48C2_opxS2_L1C4d	-0.1063	16.8745	50.7852	0.5159	0.8428		0.0116	0.1178	27.1851	1.2063	97.4055	132	51.5553	0.514301
DOM48C2_opxS2_L1C4d	-0.0267	17.0252	50.8681	0.5325	0.8646		-0.008	0.0809	27.2067	1.2031	97.7602	134	51.7336	0.516361
DOM48C2_opxS2_L1C4d	0	16.914	50.6766	0.5205	0.8585		-0.011	0.0895	27.051	1.2091	97.2918	136	51.7146	0.516042
DOM48C2_opxS2_L1C4d	0.0267	16.588	50.5198	0.5258	0.9055		-0.0006	0.1188	26.92	1.2996	96.9229	138	51.2913	0.511528
DOM48C2_opxS2_L1C4d	0.0266	16.8504	50.8632	0.5434	0.8859		0.014	0.0927	26.9582	1.3166	97.5482	140	51.6717	0.514959
DOM48C2_opxS2_L1C4d	-0.0176	16.5924	48.1738	0.5221	0.8914		0.0157	0.1135	26.4416	1.0645	93.8219	142	51.7435	0.518014
DOM48C2_opxS2_L1C4d	0.073	19.1317	57.8183	0.592	0.985		-0.0022	0.1259	30.664	1.5425	110.937	144	51.6487	0.514149
DOM48C2_opxS2_L1C4d	-0.0078	15.0532	44.8784	0.4563	0.8128		0.0054	0.0755	23.7904	1.0571	86.1213	146	51.9369	0.519075
DOM48C2_opxS2_L1C4d	0.0713	17.0706	50.7077	0.5343	0.8713		0.0012	0.1255	27.1665	1.2754	97.8844	148	51.828	0.516736
DOM48C2_opxS2_L1C4d	-0.0354	16.9126	50.5315	0.5277	0.8352		-0.0049	0.1062	26.9252	1.1492	96.95	150	51.8509	0.517674
DOM48C2_opxS2_L1C4d	0.0266	16.9744	50.6009	0.5318	0.8567		-0.0122	0.1153	27.1421	1.1238	97.3155	152	51.7249	0.516891
DOM48C2_opxS2_L1C4d	-0.0266	16.9073	50.6576	0.544	0.8772		-0.0043	0.0993	27.1799	1.0521	97.2864	154	51.5694	0.516209
DOM48C2_opxS2_L1C4d	0.0341	16.1888	48.8598	0.5336	0.9017		-0.0094	0.1071	26.0293	1.1575	93.6891	156	51.4925	0.514768
DOM48C2_opxS2_L1C4d	-0.0891	16.5923	49.8794	0.5355	0.8411		0.0055	0.101	26.6616	1.1823	95.6821	158	51.6029	0.514953
DOM48c2-L4C25-d	0.9007	2.2127	72.9338	9.9183	1.6879	0.0575	2.0732	0.2301	3.8323	0.0947	93.9748	0	39.6845	0.501019
DOM48c2-L4C25-d	0.0814	4.4468	55.3313	8.6649	1.685	0.0189	1.2231	0.2703	6.6327	0.6308	78.9851	2.02	47.4136	0.521552
DOM48c2-L4C25-d	0.0137	19.4025	50.747	0.584	0.9781	0.0551	-0.0043	0.1234	25.737	0.954	98.6111	4.05	56.1679	0.564308
DOM48c2-L4C25-d	0.0075	19.2565	50.4908	0.6399	1.0572	-0.0306	0.0043	0.1673	25.863	0.9314	98.418	6.07	55.775	0.561501
DOM48c2-L4C25-d	0.0262	19.1199	50.7278	0.7384	1.0509	0.0122	0.0107	0.1939	25.8048	0.9351	98.6693	8.09	55.6595	0.560249
DOM48c2-L4C25-d	0.0062	19.2837	50.9396	0.6098	1.0423	0.0306	0.0043	0.141	25.9126	0.9319	98.9362	10.12	55.7822	0.561389
DOM48c2-L4C25-d	-0.0212	19.2383	51.285	0.6158	1.0867	-0.0061	-0.0085	0.1176	25.7625	0.8728	99.0344	12.14	55.8086	0.562741
DOM48c2-L4C25-d	0.0361	19.3318	51.3798	0.626	1.0259	-0.0367	0.0064	0.097	25.5902	0.945	99.0382	14.17	56.1562	0.56485
DOM48c2-L4C25-d	-0.0012	19.2853	51.545	0.6441	0.9901	-0.0123	0.0363	0.1088	25.5722	0.939	99.133	16.19	56.1554	0.564481
DOM48c2-L4C25-d	0.0511	19.3659	50.5181	0.6416	1.0089	0.0061	0.0192	0.1557	25.5607	0.8755	98.3673	18.21	56.2465	0.56621
DOM48c2-L4C25-d	0.0312	19.1587	50.7603	0.8441	1.0449	-0.0061	0.0043	0.1822	25.875	0.8569	98.7575	20.24	55.6528	0.560831
DOM48c2-L4C25-d	0	18.8449	51.0839	0.8591	1.4254	0.0122	-0.0107	0.1147	25.4894	0.9951	98.8934	22.26	55.1524	0.559036
DOM48c2-L4C25-d	0.0387	18.9908	50.8672	0.6606	1.1106	0.0061	0.0107	0.1086	25.8717	1.0817	98.7534	24.28	55.3621	0.556601
DOM48c2-L4C25-d	-0.0087	18.8196	50.9234	0.6011	1.1264	-0.0245	0.0298	0.2056	25.8944	0.9788	98.6023	26.31	55.0993	0.555113
DOM48c2-L4C25-d	-0.0112	18.5706	51.8567	0.593	1.2666	-0.0061	0.0384	0.0852	26.2316	0.938	99.5854	28.33	54.3053	0.549113
DOM48c2-L4C25-d	-0.01	18.418	51.487	0.5495	1.4953	-0.0428	-0.0064	0.1027	26.4423	1.0654	99.5996	30.36	53.6551	0.543989
DOM48c2-L4C25-d	0.0514	18.3685	50.9572	0.5071	1.1344	-0.0122	0.0319	0.1024	26.6925	1.1716	99.017	32.38	53.7749	0.540115
DOM48c2-L4C25-d	0.01	18.3306	51.4951	0.4842	1.0333	0.0061	0.0064	0.1112	26.7353	1.0693	99.3373	34.4	53.8003	0.540145
DOM48c2-L4C25-d	0.0088	18.2701	51.2714	0.4657	1.0983	-0.0061	0.0021	0.0761	26.901	1.0692	99.1883	36.43	53.4984	0.537848
DOM48c2-L4C25-d	0.0139	18.21	51.1271	0.4443	1.0722	-0.0122	0.0128	0.079	26.9919	1.0634	99.0145	38.45	53.3659	0.536275
DOM48c2-L4C25-d	-0.0076	17.8523	50.6877	0.4635	1.0613	0.0061	0	0.1376	26.4959	1.0762	97.8266	40.47	53.3237	0.535658
DOM48c2-L4C25-d	0.005	18.0124	51.412	0.4665	1.0623	-0.0061	-0.0425	0.123	26.9505	1.0201	99.0557	42.5	53.1418	0.534318
DOM48c2-L4C25-d	-0.0151	18.0461	51.1522	0.4621	1.0637	0.0244	0.017	0.0673	26.9704	1.2664	99.1024	44.52	53.1693	0.532399
DOM48c2-L4C25-d	0.0227	17.995	51.1847	0.4657	1.0341	-0.0061	0.0255	0.0791	26.8525	1.1169	98.789	46.54	53.236	0.534077
DOM48c2-L4C25-d	0.0101	18.0279	51.1491	0.4836	1.0897	-0.0244	0.0064	0.0527	27.0912	1.0262	98.963	48.57	53.0091	0.533229
DOM48c2-L4C25-d	0.0606	17.9862	51.0445	0.4867	1.13	0.0122	-0.0255	0.0791	27.0672	1.1386	99.0702	50.59	52.9272	0.531859
DOM48c2-L4C25-d	0.0214	17.8448	51.5086	0.4694	1.0391	0.0305	-0.0362	0.1054	27.1417	1.1168	99.3094	52.62	52.7673	0.529431
DOM48c2-L4C25-d	0.0706	17.9464	51.2831	0.4635	1.0586	0.0061	0.0213	0.1171	27.1981	1.1229	99.3139	54.64	52.8376	0.530294
DOM48c2-L4C25-d	-0.0378	17.8459	51.6087	0.4619	1.0824	-0.0794	-0.0298	0.1377	27.2005	1.0579	99.3989	56.66	52.669	0.529454
DOM48c2-L4C25-d	0.0404	17.8469	51.1624	0.4999	1.0585	0	0	0.1024	27.259	1.0789	99.0878	58.69	52.6461	0.528766
DOM48c2-L4C25-d	0.029	17.777	51.2867	0.4792	1.0079	-0.0366	0	0.0146	27.258	1.0787	98.9312	60.71	52.6056	0.527798
DOM48c2-L4C25-d	0.0177	17.8201	50.9004	0.4819	1.1142	0.0183	-0.034	0.1083	27.2326	1.1009	98.8106	62.73	52.5694	0.528427
DOM48c2-L4C25-d	0.0366	17.7785	51.6187	0.4809	1.0965	0.0366	0.0021	0.1201	27.1958	1.0918	99.5141	64.76	52.563	0.52825
DOM48c2-L4C25-d	0.024	17.804	51.3674	0.4709	1.0503	-0.0244	-0.0149	0.1025	27.0972	1.1294	99.09	66.78	52.7366	0.52914
DOM48c2-L4C25-d	0.0076	17.8022	51.3012	0.4617	1.0338	-0.0061	-0.017	0.0907	27.3427	1.1478	99.1877	68.81	52.5382	0.526795
DOM48c2-L4C25-d	0.024	17.8321	51.4342	0.4718	1.0877	0.0122	0.0319	0.0527	27.3159	1.1164	99.4124	70.83	52.5433	0.527726
DOM48c2-L4C25-d	0.0063	17.7633	51.1993	0.4662	1.0303	0.0488	0.0085	0.1317	27.1732	1.154	99.0179	72.85	52.6355	0.527681
DOM48c2-L4C25-d	0.029	17.7627	51.0782	0.4576	1.0278	0.0183	-0.0064	0.082	27.2411	1.0604	98.7758	74.88	52.5781	0.527909
DOM48c2-L4C25-d	0.0139	17.7778	51.5691	0.4417	1.0292	0.0244	-0.0192	0.1142	27.0595	1.0329	99.1112	76.9	52.7567	0.529971
DOM48c2-L4C25-d	0.0745	17.7575	51.6612	0.4427	0.986	-0.0489	-0.0128	0.0673	27.2587	1.1511	99.438	78.92	52.6022	0.526875
DOM48c2-L4C25-d	-0.0088	17.7355	52.0136	0.4615	1.0166	0	0.0149	0.0469	27.2879	0.9642	99.6298	80.95	52.5115	0.527973
DOM48c2-L4C25-d	-0.0038	17.7023	51.9009	0.4755	1.0725	0.0122	-0.0149	0.1728	27.3402	1.1138	99.7935	82.97	52.3569	0.525715
DOM48c2-L4C25-d	0.0618	17.698	51.7594	0.49	1.0326	0	-0.0255	0.1113	27.1091	1.1014	99.3852	84.99	52.5972	0.527797
DOM48c2-L4C25-d	0.0341	17.6955	51.3166	0.5009	1.0723	0.0366	-0.0255	0.0732	27.4011	1.2194	99.3564	87.02	52.2947	0.524153
DOM48c2-L4C25-d	-0.0013	17.7337	50.8097	0.5035	1.0276	-0.0122	-0.0064	0.1083	27.1679	1.2007	98.5643	89.04	52.6015	0.526896
DOM48c2-L4C25-d	0.0051	17.6921	50.9752	0.5014	1.0665	0.0122	-0.0064	0.0293	27.1156	1.1916	98.5964	91.07	52.5451	0.526852
DOM48c2-L4C25-d	0.0088	17.6484	51.2947	0.5334	1.0426	0.0061	0.017	0.0996	27.0534	1.0833	98.8358	93.09	52.5649	0.527753
DOM48c2-L4C25-d	0.0203	17.6598	51.578	0.5445	1.0506	-0.0245	0.0149	0.0645	27.3638	1.196	99.5416	95.11	52.3008	0.524182
DOM48c2-L4C25-d	0.0252	17.5896	51.4772	0.5568	1.1014	-0.0122	0.017	0.0586	27.1558	1.0509	99.0751	97.14	52.326	0.526305
DOM48c2-L4C25-d	0.0202	17.6162	51.3541	0.5719	1.0227	-0.0244	0.0064	0.155	27.4344	1.1439	99.3313	99.16	52.2089	0.523409
DOM48c2-L4C25-d	0.0013	17.6336	51.4064	0.5994	1.0301	0.0244	-0.0106	0.0878	27.3683	1.0787	99.2387	101.18	52.2827	0.524811
DOM48c2-L4C25-d	-0.0025	17.6763	51.0654	0.6075	0.9808	0.0244	0.0149	0.1287	27.3885	1.1501	99.0662	103.21	52.3804	0.524605
DOM48c2-L4C25-d	0.0013	17.5354	51.7077	0.6013	1.0695	-0.0122	-0.0341	0.1846	26.9446	1.2142	99.2884	105.23	52.4701	0.525941
DOM48c2-L4C25-d	0.0013	17.5559	51.2719	0.6116	1.0055	0.0366	0.0021	0.1844	27.0656	1.1667	98.9057	107.26	52.4649	0.525588
DOM48c2-L4C25-d	0.0328	17.6027	51.5144	0.5866	1.0015	0	-0.0085	0.0879	27.1679	0.9919	99.0153	109.28	52.4459	0.526912
DOM48c2-L4C25-d	0.0506	17.6561	51.358	0.5981	1.0627	-0.0122	-0.0128	0.2049	27.2336	1.1477	99.4004	111.3	52.3955	0.525697
DOM48c2-L4C25-d	0.0025	17.6753	51.673	0.5782	1.0229	0.0122	-0.0085	0.0996	27.2569	1.0013	99.3673	113.33	52.4467	0.527068
DOM48c2-L4C25-d	0.0076	17.6791	51.5061	0.5788	1.0848	-0.0305	0.0128	0.0791	27.0008	0.9763	98.9354	115.35	52.6069	0.529615
DOM48c2-L4C25-d	0.0252	17.6131	51.7783	0.5742	1.0283	0.0367	-0.0383	0.1347	27.0526	1.1795	99.4489	117.37	52.5317	0.526399
DOM48c2-L4C25-d	0.0278	17.6269	51.3699	0.5822	1.0675	0.0488	-0.0468	0.1376	27.0939	1.12	99.0848	119.4	52.471	0.526762
DOM48c2-L4C25-d	0.0202	17.5994	51.7002	0.587	1.0108	-0.0061	-0.0085	0.1347	27.2084	1.0949	99.3955	121.42	52.3954	0.525587
DOM48c2-L4C25-d	0.0177	17.6466	52.0381	0.5985	1.0448	0	-0.0404	0.0469	27.2819	1.1078	99.8177	123.45	52.3599	0.525494
DOM48c2-L4C25-d	0.0114	17.7027	51.7272	0.6217	1.0163	0.0489	-0.0234	0.0498	27.1833	1.0701	99.4328	125.47	52.5571	0.527489
DOM48c2-L4C25-d	0.0038	17.6745	51.1962	0.5843	1.0497	0.0489	0.0085	0.0439	27.0191	0.9671	98.6288	127.49	52.6239	0.52947
DOM48c2-L4C25-d	0.0063	17.6693	51.3042	0.6234	1.0533	0.0244	0.0277	0.1172	26.9179	1.2111	98.9548	129.52	52.7016	0.528101
DOM48c2-L4C25-d	-0.005	17.7016	51.6691	0.6497	1.0932	0.0305	-0.0106	0.1347	27.1942	1.1482	99.6442	131.54	52.46	0.526681
DOM48c2-L4C25-d	0.0265	17.7435	51.427	0.6467	1.0718	0.0183	0.0191	0.1699	26.9747	1.1765	99.2741	133.56	52.7351	0.528953
DOM48c2-L4C25-d	0.0353	17.6708	51.0247	0.6612	1.0841	0.0122	-0.0043	0.1699	27.0701	1.008	98.7462	135.59	52.5352	0.528597
DOM48c2-L4C25-d	0.0189	17.6749	51.1672	0.6713	1.0908	0.0489	-0.0149	0.1494	27.0159	1.0297	98.8669	137.61	52.581	0.52894
DOM48c2-L4C25-d	0.0164	17.6853	51.3355	0.655	0.9862	-0.0244	-0.017	0.1259	27.0785	1.0327	98.9155	139.63	52.6584	0.528505
DOM48c2-L4C25-d	0.0076	17.7585	50.6874	0.6765	1.0558	0.0061	0.017	0.1025	26.9927	1.0298	98.3346	141.66	52.7584	0.530321
DOM48c2-L4C25-d	0.0302	17.7595	51.4057	0.6696	1.0492	0.0244	-0.0192	0.1612	26.9601	0.9957	99.0825	143.68	52.7959	0.530932
DOM48c2-L4C25-d	0.0126	17.7015	51.5125	0.6917	0.9932	-0.0183	0.0085	0.1172	26.9294	1.0641	99.0533	145.71	52.8048	0.529774
DOM48c2-L4C25-d	0.0113	17.7146	51.8018	0.6996	1.0238	-0.0427	-0.0021	0.1432	26.9578	1.1796	99.5424	147.73	52.7635	0.528669
DOM48c2-L4C25-d	0.0264	17.8754	51.2022	0.6785	1.0647	-0.0305	0	0.1286	27.1795	0.9404	99.1093	149.75	52.7482	0.531102
DOM48c2-L4C25-c	0.0088	18.0649	51.4614	0.6622	1.0734	-0.0366	-0.0085	0.1229	27.0593	0.8758	99.3287	160	53.1063	0.535374
DOM48c2-L4C25-c	0.005	18.2358	51.5897	0.5817	1.0382	0.0122	0.0277	0.1145	26.7022	0.9505	99.2811	180	53.6951	0.54023
DOM48c2-L4C25-c	0.0315	18.0221	51.381	0.687	1.0933	-0.0367	0.0064	0.1087	26.726	1.0352	99.0913	190	53.3183	0.536318
DOM48c2_L2C13_g	-0.0088	19.7016	51.1107	0.5872	1.1404		0.0127	0.156	26.197	0.9685	99.83	0	55.9425	0.563737
DOM48c2_L2C13_g	-0.0174	19.1643	50.2475	0.6202	1.0854		0.0137	0.1451	26.3535	1.06	98.6967	2	55.1831	0.554672
DOM48c2_L2C13_g	-0.0608	19.0908	50.3866	0.6159	1.1013		-0.0024	0.1438	26.516	0.939	98.7598	4	54.9255	0.553363
DOM48c2_L2C13_g	0.0348	18.746	50.0968	0.5994	1.0811		-0.0042	0.1102	26.2975	1.0526	97.9657	6	54.6918	0.549788
DOM48c2_L2C13_g	-0.0349	18.8315	50.2253	0.5575	1.0362		0.0113	0.1195	27.0681	1.0921	98.9174	8	54.1738	0.543681
DOM48c2_L2C13_g	-0.0525	18.371	50.4817	0.5882	1.0085		0.0143	0.1049	27.2319	1.1931	99.008	10	53.4464	0.535195
DOM48c2_L2C13_g	0.0351	18.2398	50.2699	0.5503	0.9136		-0.0042	0.0916	27.434	1.1252	98.6312	12	53.1979	0.532248
DOM48c2_L2C13_g	-0.0088	18.0559	50.3652	0.5476	0.8815		0.0065	0.0562	27.785	1.1799	98.9065	14	52.677	0.526204
DOM48c2_L2C13_g	0	17.7507	50.2579	0.5581	0.819		-0.0131	0.0952	27.8884	1.3043	98.6846	16	52.2317	0.519985
DOM48c2_L2C13_g	-0.0353	17.533	50.019	0.5266	0.8366		0.0042	0.1015	28.1334	1.2172	98.3361	18	51.6939	0.515567
DOM48c2_L2C13_g	0	17.6164	49.9836	0.5292	0.9086		0	0.0851	28.2605	1.2582	98.7164	20	51.6256	0.515322
DOM48c2_L2C13_g	0.0088	17.4737	49.9683	0.5383	0.9003		-0.0166	0.0857	28.2531	1.4234	98.6616	22	51.4378	0.511941
DOM48c2_L2C13_g	-0.0177	17.2733	50.4855	0.5274	0.9316		0.0172	0.0984	28.3202	1.3229	98.9589	24	51.0587	0.509351
DOM48c2_L2C13_g	-0.0531	17.2524	50.1432	0.4976	0.8522		0.0131	0.1021	28.3122	1.4524	98.5454	26	51.1215	0.508013
DOM48c2_L2C13_g	0.0619	17.3667	50.3947	0.5062	0.862		-0.0137	0.0933	28.4407	1.2361	98.9719	28	51.1669	0.510424
DOM48c2_L2C13_g	-0.0089	17.1504	50.2547	0.4981	0.9108		0.0113	0.1436	28.5659	1.3799	98.9937	30	50.6954	0.505022
DOM48c2_L2C13_g	0.0355	17.1575	50.3804	0.4636	0.9155		-0.0089	0.1065	28.488	1.359	98.9158	32	50.7662	0.505954
DOM48c2_L2C13_g	-0.0089	17.355	50.6876	0.4739	0.8482		-0.003	0.0681	28.6421	1.3804	99.4167	34	50.9951	0.507348
DOM48c2_L2C13_g	-0.0266	17.158	50.8402	0.4636	0.8557		-0.0101	0.0945	28.6733	1.4498	99.5171	36	50.6755	0.503651
DOM48c2_L2C13_g	-0.071	17.1045	50.3527	0.4655	0.8473		-0.0107	0.0724	28.8095	1.3668	98.8571	38	50.4924	0.502438
DOM48c2_L2C13_g	0.0178	17.0675	50.6301	0.4555	0.8593		-0.0178	0.0762	28.8955	1.291	99.2003	40	50.3536	0.50182
DOM48c2_L2C13_g	-0.0089	16.9864	50.8352	0.4499	0.8558		0.0095	0.0794	28.7797	1.3872	99.3448	42	50.335	0.500782
DOM48c2_L2C13_g	0.0356	16.8639	50.4946	0.4339	0.8848		-0.003	0.0819	28.8375	1.3173	98.9171	44	50.0747	0.49908
DOM48c2_L2C13_g	-0.0089	16.89	50.1838	0.4417	0.8788		0.0024	0.0995	28.7443	1.3317	98.5579	46	50.1977	0.500119
DOM48c2_L2C13_g	-0.0178	16.8557	50.6157	0.4473	0.8757		0.0036	0.0674	28.8909	1.3483	99.0655	48	50.0278	0.498257
DOM48c2_L2C13_g	-0.0356	16.8935	50.6373	0.4504	0.887		0.0089	0.0863	28.7548	1.5674	99.2528	50	50.1853	0.498109
DOM48c2_L2C13_g	0.0266	16.9307	50.6598	0.4365	0.8812		-0.0172	0.0888	28.7936	1.3966	99.1968	52	50.2141	0.499767
DOM48c2_L2C13_g	0	16.9064	50.7779	0.4552	0.9198		0.0083	0.0807	28.6329	1.3278	99.1491	54	50.2713	0.501321
DOM48c2_L2C13_g	0.0089	16.9194	50.6361	0.4526	0.8797		0.0024	0.0662	28.7711	1.3754	99.1224	56	50.2178	0.499964
DOM48c2_L2C13_g	-0.0533	16.8881	50.6419	0.4445	0.9417		0.0172	0.0933	28.6603	1.3277	98.9428	58	50.1977	0.500823
DOM48c2_L2C13_g	-0.0621	16.9674	50.4834	0.4616	0.895		0.0012	0.0902	28.6399	1.2244	98.6982	60	50.3821	0.503038
DOM48c2_L2C13_g	-0.0089	17.083	51.1	0.4479	0.9102		-0.0178	0.099	28.5179	1.2803	99.4516	62	50.638	0.505283
DOM48c2_L2C13_g	0.0089	16.9594	50.9785	0.4345	0.8981		-0.0107	0.0788	28.5761	1.2439	99.2048	64	50.4206	0.503289
DOM48c2_L2C13_g	-0.0266	17.1318	50.8826	0.4484	0.8941		0.0006	0.0978	28.5346	1.2466	99.2206	66	50.7126	0.506142
DOM48c2_L2C13_g	0.0354	17.1491	51.0203	0.4559	0.9206		0	0.0814	28.5977	1.2059	99.485	68	50.6562	0.506211
DOM48c2_L2C13_g	0	16.998	50.7455	0.4476	0.9253		0.0024	0.099	28.5219	1.3665	99.0901	70	50.4937	0.503272
DOM48c2_L2C13_g	0.0354	17.2195	50.8829	0.4596	0.9401		0.0036	0.0713	28.6023	1.2804	99.4978	72	50.7338	0.506565
DOM48c2_L2C13_g	0.0355	17.0807	50.6773	0.4531	0.9145		0.0042	0.0833	28.5616	1.2876	99.095	74	50.5932	0.504821
DOM48c2_L2C13_g	0.0177	17.0288	51.0216	0.4601	0.9453		0.0184	0.0694	28.6201	1.3068	99.5443	76	50.4349	0.503409
DOM48c2_L2C13_g	0.0088	17.1033	51.4233	0.4483	0.9184		-0.0012	0.0903	28.3716	1.3389	99.6856	78	50.7823	0.50631
DOM48c2_L2C13_g	-0.0531	17.0955	51.2447	0.4548	0.9734		-0.0006	0.0934	28.4233	1.2837	99.4696	80	50.6678	0.506231
DOM48c2_L2C13_g	0	17.0286	50.9313	0.4371	0.9794		-0.0083	0.0978	28.5469	1.3119	99.3728	82	50.4594	0.503975
DOM48c2_L2C13_g	0	17.1114	51.2385	0.4665	0.9535		0.0065	0.0935	28.4054	1.2093	99.498	84	50.7276	0.507249
DOM48c2_L2C13_g	0.0531	16.9857	50.9679	0.4603	0.9264		-0.0054	0.1351	28.2715	1.3489	99.1408	86	50.686	0.505343
DOM48c2_L2C13_g	0.0089	17.1552	50.6734	0.4931	0.9685		0.0036	0.1338	28.4247	1.233	99.0997	88	50.759	0.507523
DOM48c2_L2C13_g	0	17.0056	51.259	0.5121	0.9445		0	0.1156	28.492	1.2117	99.5218	90	50.5093	0.504949
DOM48c2_L2C13_g	0.0709	17.1208	50.7163	0.5188	1.0241		-0.0042	0.0985	28.544	1.1729	99.3049	92	50.5488	0.50653
DOM48c2_L2C13_c	0.0474	17.6524	51.1271	0.5076	1.0255		0.0058	0.0912	27.0215	1.2386	98.7228	150	52.6178	0.526701
DOM48c2_L2C13_c	0	17.6092	51.2815	0.7369	1.0185		0.0032	0.1213	27.3421	1.21	99.3432	160	52.2839	0.523532
DOM48c2_L5C10_g	0.0659	19.7715	50.2552	0.5766	1.0558		0.0149	0.0946	26.0455	0.8675	98.7153	0	56.2622	0.566913
DOM48c2_L5C10_g	-0.0188	19.4719	50.213	0.523	1.1244		0.0045	0.1255	26.1544	0.9373	98.5617	2	55.7096	0.561524
DOM48c2_L5C10_g	-0.0566	19.3791	50.4713	0.6139	1.0862		0.0104	0.1646	26.5247	1.034	99.2568	4	55.3057	0.556123
DOM48c2_L5C10_g	-0.0095	18.8641	50.412	0.5547	1.0756		0.011	0.1156	26.9694	1.0644	99.069	6	54.2589	0.545229
DOM48c2_L5C10_g	-0.0095	18.8589	50.2827	0.5555	0.9637		-0.0026	0.0866	27.0237	1.0771	98.877	8	54.3302	0.544567
DOM48c2_L5C10_g	0.019	18.8921	50.8975	0.5967	0.8737		-0.0013	0.1293	27.2151	1.085	99.7099	10	54.3071	0.54325
DOM48c2_L5C10_g	-0.019	18.5029	50.8585	0.5774	0.8977		-0.0006	0.0927	27.6865	1.0788	99.6836	12	53.3532	0.534028
DOM48c2_L5C10_g	0.0477	18.4153	50.5082	0.5687	0.8166		0.0194	0.0824	27.6826	1.131	99.2544	14	53.3283	0.532424
DOM48c2_L5C10_g	0.0572	18.2581	50.3073	0.5449	0.8794		-0.0071	0.1174	27.4685	1.1652	98.7908	16	53.2309	0.531845
DOM48c2_L5C10_g	0.0191	18.2386	50.1811	0.5442	0.8986		-0.0045	0.1118	27.8413	1.2242	99.0196	18	52.8606	0.527845
DOM48c2_L5C10_g	0	18.3707	50.758	0.5371	0.8779		-0.0071	0.0837	27.9189	1.1517	99.6968	20	52.9965	0.529608
DOM48c2_L5C10_g	0.0095	18.277	50.7085	0.5431	0.908		-0.0039	0.118	27.8255	1.2562	99.6653	22	52.9162	0.528227
DOM48c2_L5C10_g	0.0668	18.2978	51.2869	0.5449	0.9592		-0.0136	0.1036	28.0649	1.2038	100.453	24	52.6837	0.52692
DOM48c2_L5C10_g	-0.0478	18.0628	50.8298	0.539	0.9476		0.0052	0.0891	28.1621	1.2973	99.8822	26	52.2914	0.522067
DOM48c2_L5C10_g	0.067	18.0619	50.8206	0.5024	0.934		-0.0168	0.1111	28.1748	1.2266	99.8148	28	52.2941	0.522554
DOM48c2_L5C10_g	0.0288	17.7383	51.1286	0.4822	0.9053		-0.0084	0.1001	28.4045	1.302	100.055	30	51.6795	0.515457
DOM48c2_L5C10_g	-0.0576	17.9254	50.6597	0.4321	0.9859		-0.0039	0.1295	28.3937	1.3464	99.8373	32	51.8635	0.51779
DOM48c2_L5C10_g	0	17.9429	51.0855	0.4153	1.031		0.0058	0.083	28.1932	1.237	100.023	34	52.0083	0.520659
DOM48c2_L5C10_g	0.0479	17.7912	51.2815	0.4123	0.9676		0.0019	0.0603	28.2763	1.339	100.187	36	51.7947	0.516964
DOM48c2_L5C10_g	-0.0191	17.8145	51.4234	0.399	0.9591		0.0103	0.0789	28.221	1.1983	100.079	38	51.8834	0.518963
DOM48c2_L5C10_g	-0.0288	17.7786	50.4869	0.3814	1.0151		0.0291	0.0692	28.4224	1.2626	99.428	40	51.6025	0.516208
DOM48c2_L5C10_g	-0.1055	17.7507	50.5228	0.4016	0.9646		-0.0161	0.0925	28.3083	1.2469	99.1543	42	51.714	0.516912
DOM48c2_L5C10_g	0.0671	17.7039	51.2077	0.4144	1.0214		0.0265	0.1125	28.3347	1.2606	100.117	44	51.5644	0.515912
DOM48c2_L5C10_g	0.0192	17.7011	50.6601	0.3963	1.0015		0.011	0.0761	28.339	1.3516	99.5906	46	51.5783	0.515061
DOM48c2_L5C10_g	-0.0096	17.6648	51.091	0.4055	0.9795		-0.0045	0.0884	28.3079	1.3489	99.8892	48	51.5771	0.514833
DOM48c2_L5C10_g	-0.048	17.6318	50.6178	0.4067	0.9881		-0.0103	0.1028	28.3825	1.2412	99.3503	50	51.4581	0.514656
DOM48c2_L5C10_g	-0.0288	17.7043	50.8631	0.4107	0.9979		0.0071	0.0925	28.325	1.3616	99.7131	52	51.5985	0.515138
DOM48c2_L5C10_g	0.0192	17.6319	51.1691	0.4249	0.9629		0.0123	0.1049	28.2786	1.2707	99.854	54	51.5733	0.515282
DOM48c2_L5C10_g	-0.0671	17.6072	51.4847	0.4152	1.0083		-0.0187	0.0645	28.3361	1.2525	100.106	56	51.4405	0.514602
DOM48c2_L5C10_g	-0.0769	17.7173	50.4609	0.4311	0.9305		0.0065	0.0692	28.5795	1.2644	99.4201	58	51.4754	0.514013
DOM48c2_L5C10_g	-0.0192	17.7166	50.8266	0.432	0.976		-0.0026	0.1124	28.4238	1.2335	99.6904	60	51.5562	0.515572
DOM48c2_L5C10_g	-0.0767	17.5915	51.1691	0.456	1.0195		-0.0232	0.1193	28.2906	1.3018	99.8829	62	51.4445	0.514342
DOM48c2_L5C10_g	0.0576	17.6346	50.594	0.4191	1.0074		0.0077	0.1014	28.3359	1.3222	99.5234	64	51.4805	0.514397
DOM48c2_L5C10_g	-0.0288	17.5444	50.6894	0.4405	0.9259		0.0252	0.0904	28.3716	1.3951	99.4973	66	51.4104	0.512196
DOM48c2_L5C10_g	0	17.5011	51.0109	0.437	0.9682		-0.0103	0.1288	28.4428	1.1969	99.6201	68	51.2429	0.512667
DOM48c2_L5C10_g	0.0096	17.6044	51.0181	0.4408	0.994		-0.0168	0.1302	28.3729	1.2857	99.8504	70	51.421	0.513969
DOM48c2_L5C10_g	0.0192	17.5589	50.9534	0.4567	0.9787		0.0065	0.1117	28.2712	1.3724	99.7169	72	51.4588	0.513439
DOM48c2_L5C10_g	-0.0288	17.5104	50.5729	0.4243	1.0113		-0.0019	0.089	28.4271	1.2149	99.2308	74	51.223	0.512779
DOM48c2_L5C10_g	-0.0192	17.6793	50.6822	0.4521	1.0283		0	0.1089	28.4164	1.189	99.543	76	51.4535	0.515488
DOM48c2_L5C10_g	0.0479	17.6024	51.1362	0.4316	1.0437		0.0019	0.1343	28.4007	1.2805	100.042	78	51.3412	0.513751
DOM48c2_L5C10_g	-0.0096	17.4647	50.8609	0.4387	0.9614		-0.0058	0.1068	28.3282	1.3088	99.4802	80	51.2949	0.512158
DOM48c2_L5C10_g	0.0288	17.5214	50.9133	0.4449	0.983		0	0.0856	28.3376	1.2412	99.5384	82	51.3446	0.513466
DOM48c2_L5C10_g	-0.0192	17.6784	50.886	0.4428	1.008		0.0039	0.0802	28.1789	1.2548	99.5659	84	51.6745	0.51692
DOM48c2_L5C10_g	-0.048	17.5819	50.5981	0.4449	0.9789		-0.0065	0.113	28.4382	1.3168	99.4202	86	51.3504	0.512836
DOM48c2_L5C10_g	0.0192	17.5975	50.7207	0.4416	1.028		-0.022	0.0521	28.2403	1.1971	99.2687	88	51.4863	0.515749
DOM48c2_L5C10_g	-0.0192	17.5095	50.5311	0.4518	0.9793		0.0065	0.1089	28.1339	1.2754	98.9772	90	51.5042	0.514727
DOM48c2_L5C10_g	-0.0575	17.4532	51.0983	0.4482	1.0295		-0.0097	0.0966	28.3587	1.2752	99.742	92	51.1792	0.512023
DOM48c2_L5C10_g	0.0287	17.6567	51.405	0.3853	0.9997		-0.0052	0.0802	28.2324	1.1319	99.9002	94	51.6076	0.517216
DOM48c2_L5C10_g	0.0192	17.6576	50.9294	0.4498	0.9909		-0.0032	0.0809	28.3561	1.176	99.6625	96	51.5139	0.515801
DOM48c2_L5C10_c	-0.0572	17.6751	51.1592	0.4263	1.0054		-0.0013	0.1084	28.3808	1.2841	100.013	150	51.5022	0.514917
DOM48c2_L5C10_c	0	17.7081	51.0766	0.4622	0.9717		0.016	0.0886	28.3756	1.2263	99.8877	160	51.5895	0.51592
DOM48c2_L1C13_g	0.0261	20.1467	50.612	0.5543	1.0578		0	0.0748	26.193	1.0177	99.6932	0	56.5902	0.56881
DOM48c2_L1C13_g	0.0086	19.884	50.0526	0.5449	1.0506		-0.0077	0.1333	25.9226	0.9671	98.5587	2	56.5183	0.568506
DOM48c2_L1C13_g	-0.0258	19.7234	49.9738	0.5356	1.054		0	0.1213	25.913	0.8881	98.1457	4	56.3237	0.567335
DOM48c2_L1C13_g	0.0518	19.8091	49.7842	0.5736	1.0925		0.0113	0.1345	26.2577	0.9669	98.652	6	56.0772	0.564541
DOM48c2_L1C13_g	0	19.5094	49.8437	0.5795	1.0678		0.0089	0.166	26.2717	0.9883	98.4192	8	55.7171	0.560467
DOM48c2_L1C13_g	0.0259	19.4521	49.8809	0.6033	1.1279		0.0226	0.1824	26.2532	0.9932	98.5227	10	55.5923	0.559865
DOM48c2_L1C13_g	0.0086	19.5601	50.1737	0.6005	1.0419		0.0077	0.1307	26.4336	0.8705	98.83	12	55.6665	0.560722
DOM48c2_L1C13_g	0.0086	19.2907	49.9708	0.6332	1.0616		0.0059	0.1527	26.3684	1.0072	98.5153	14	55.3596	0.556643
DOM48c2_L1C13_g	0.0087	19.1885	50.6705	0.6068	1.0987		0.0018	0.1351	26.5038	1.0484	99.2648	16	55.0656	0.553739
DOM48c2_L1C13_g	0.0432	19.3804	50.3892	0.5274	1.034		0.0077	0.1212	26.4121	1.0003	98.9397	18	55.4667	0.557457
DOM48c2_L1C13_g	-0.0692	19.2619	50.7076	0.5574	1.0842		0.0042	0.0663	26.5169	1.0581	99.182	20	55.1649	0.554477
DOM48c2_L1C13_g	0.0866	19.255	50.4888	0.5613	1.004		-0.0006	0.0997	26.6904	1.0985	99.2943	22	55.0934	0.552475
DOM48c2_L1C13_g	-0.0346	19.1015	50.2286	0.5632	0.9874		0.0107	0.1312	26.4425	1.0891	98.5437	24	55.1346	0.552796
DOM48c2_L1C13_g	0.0173	19.0143	50.2779	0.5551	0.9136		-0.0042	0.1053	26.5626	1.0599	98.4591	26	54.9985	0.550853
DOM48c2_L1C13_g	-0.0347	19.1219	50.4156	0.5406	0.9543		-0.0131	0.1015	26.6398	1.2207	98.9762	28	55.023	0.550109
DOM48c2_L1C13_g	-0.0087	18.8023	50.5519	0.5451	1.0049		-0.0178	0.0946	26.7991	1.1271	98.8424	30	54.4069	0.545361
DOM48c2_L1C13_g	0.0521	18.8518	50.5505	0.5476	1.017		-0.0042	0.0719	26.8079	1.218	99.0912	32	54.4507	0.545119
DOM48c2_L1C13_g	0.0609	18.7919	50.3809	0.5469	0.9692		-0.0154	0.0889	27.0701	1.0163	98.9123	34	54.1949	0.543818
DOM48c2_L1C13_g	0.0261	18.74	50.7911	0.5096	0.951		0.0018	0.0775	27.1819	1.0592	99.2954	36	54.0488	0.541765
DOM48c2_L1C13_g	-0.0087	18.6322	50.8115	0.5014	0.9818		0.0018	0.1203	27.0972	1.1289	99.2156	38	53.9451	0.540456
DOM48c2_L1C13_g	-0.0174	18.6933	50.7659	0.4921	0.907		0.0042	0.0775	27.1562	1.1576	99.2469	40	54.0587	0.540496
DOM48c2_L1C13_g	0.0262	18.4441	50.5056	0.5048	0.9779		0.0184	0.0743	27.3739	1.246	99.1766	42	53.4557	0.534478
DOM48c2_L1C13_g	0	18.293	50.3711	0.5365	0.9313		0.0047	0.0642	27.2647	1.2457	98.7138	44	53.3983	0.533385
DOM48c2_L1C13_g	-0.0087	18.3625	50.5833	0.5294	0.9558		-0.0036	0.1058	27.513	1.1906	99.2094	46	53.2492	0.532654
DOM48c2_L1C13_g	0	18.2178	50.2005	0.5265	0.9424		-0.0154	0.1328	27.2227	1.2336	98.4956	48	53.3201	0.532833
DOM48c2_L1C13_g	-0.0349	18.2222	51.0563	0.5463	0.8693		0.0136	0.1127	27.642	1.1354	99.5655	50	53.0425	0.530112
DOM48c2_L1C13_g	-0.035	18.1257	50.8518	0.54	0.9305		-0.0154	0.0919	27.648	1.1043	99.2417	52	52.8372	0.52901
DOM48c2_L1C13_g	0.0263	18.3425	50.3993	0.559	0.9493		-0.0012	0.1214	27.734	1.2476	99.4529	54	53.0385	0.529978
DOM48c2_L1C13_g	0	18.1002	50.5821	0.5329	1.0925		-0.0107	0.1126	27.845	1.2094	99.4453	56	52.4548	0.526043
DOM48c2_L1C13_g	0.0175	17.8475	49.7511	0.5159	1.5994		0.0018	0.1385	27.4255	1.236	98.5679	58	51.9086	0.525928
DOM48c2_L1C13_g	0.0175	18.1429	50.6255	0.4794	0.9504		0.0024	0.0969	27.9835	1.3099	99.563	60	52.5507	0.524578
DOM48c2_L1C13_g	-0.0263	18.0885	51.0653	0.4994	0.9592		0.0184	0.1245	28.0682	1.2208	100.066	62	52.394	0.523876
DOM48c2_L1C13_g	-0.0263	18.1476	51.3049	0.4889	0.8705		0.0089	0.0635	28.0785	1.3363	100.332	64	52.5635	0.523609
DOM48c2_L1C13_g	0.0789	18.1411	51.1984	0.463	0.9416		-0.016	0.1202	28.0923	1.3028	100.325	66	52.4651	0.52369
DOM48c2_L1C13_g	0.0176	17.961	51.4402	0.4697	0.9531		0.0059	0.1082	28.2505	1.3414	100.572	68	52.0694	0.519532
DOM48c2_L1C13_g	0.079	17.9886	50.9473	0.5013	0.9545		0.0036	0.1352	28.095	1.3314	100.004	70	52.2382	0.521316
DOM48c2_L1C13_g	-0.0351	17.8177	51.272	0.4798	0.9437		-0.0125	0.1095	27.7701	1.4281	99.8053	72	52.29	0.520864
DOM48c2_L1C13_g	0.0263	17.9532	51.4895	0.485	0.9531		0.0024	0.1466	28.128	1.3176	100.47	74	52.1625	0.520663
DOM48c2_L1C13_g	-0.0088	18.1386	51.2836	0.4949	0.9888		0.0095	0.1001	28.0116	1.1999	100.191	76	52.4789	0.525229
DOM48c2_L1C13_g	-0.0351	17.965	51.1571	0.4952	0.9931		-0.0053	0.0818	28.1233	1.2649	99.9814	78	52.1393	0.521319
DOM48c2_L1C13_g	-0.0088	17.9716	51.2568	0.503	1.0209		0.0142	0.1164	28.197	1.3393	100.416	80	52.0559	0.520149
DOM48c2_L1C13_g	0.0088	18.1373	51.0638	0.5047	0.9786		0.0089	0.0982	28.2126	1.2534	100.328	82	52.3175	0.523043
DOM48c2_L1C13_g	0.0176	18.0142	51.4056	0.5271	0.9173		-0.0071	0.0623	28.2937	1.4732	100.752	84	52.1455	0.518785
DOM48c2_L1C13_g	-0.0439	17.9398	51.4887	0.5443	0.974		0.0107	0.0969	28.2694	1.3007	100.557	86	52.0013	0.519426
DOM48c2_L1C13_g	0.0439	17.8417	51.0385	0.5431	0.963		0.0006	0.1271	28.2167	1.3148	100.081	88	51.9209	0.518381
DOM48c2_L1C13_g	-0.044	17.8546	51.1333	0.5632	0.9658		-0.0024	0.0943	28.3543	1.3674	100.297	90	51.8196	0.516954
DOM48c2_L1C13_g	0.0088	17.7931	51.2727	0.5114	0.9218		-0.0101	0.1013	28.2786	1.3295	100.17	92	51.8451	0.517052
DOM48c2_L1C13_g	-0.0088	17.8166	50.8595	0.5738	0.9449		-0.0047	0.1132	28.3316	1.3175	99.9837	94	51.8082	0.517038
DOM48c2_L1C13_g	-0.0088	17.7253	51.1026	0.5669	0.977		0.0089	0.1455	27.7887	1.2802	99.6449	96	52.1075	0.52069
DOM48c2_L1C13_g	0.0878	17.784	51.072	0.5953	0.9682		-0.0006	0.1259	28.0954	1.378	100.066	98	51.9374	0.518057
DOM48c2_L1C13_g	-0.0352	17.6594	51.2296	0.5997	0.977		-0.0089	0.1082	28.2451	1.3152	100.053	100	51.6252	0.515573
DOM48c2_L1C13_g	0.044	17.6527	50.8339	0.5919	1.0365		-0.0089	0.1057	28.2647	1.3243	99.8608	102	51.5348	0.515235
DOM48c2_L1C13_g	-0.079	17.7519	51.2056	0.5376	0.9674		-0.0154	0.0736	28.1515	1.3799	99.9437	104	51.8455	0.517115
DOM48c2_L1C13_g	0.0615	17.8139	51.503	0.5591	0.9685		-0.0024	0.1466	28.3573	1.3367	100.76	106	51.7571	0.51662
DOM48c2_L1C13_g	0.0351	17.7323	51.8472	0.5464	0.9321		-0.0024	0.0969	28.2974	1.4091	100.891	108	51.7325	0.515361
DOM48c2_L1C13_g	0	17.8417	50.872	0.5573	0.9194		0	0.1076	28.2913	1.2455	99.7974	110	51.9051	0.518344
DOM48c2_L1C13_g	0	17.5445	51.6066	0.5624	0.9177		0.0131	0.1146	28.0531	1.2463	100.055	112	51.6901	0.516163
DOM48c2_L1C13_g	-0.0352	17.3291	50.2455	0.5672	1.9299		0.0142	0.1216	27.8565	1.2536	99.2637	114	50.4582	0.514695
DOM48c2_L1C13_g	-0.0615	17.7497	51.3783	0.5641	0.9698		0.0154	0.141	28.2354	1.2462	100.23	116	51.7686	0.51752
DOM48c2_L1C13_g	0.123	17.5836	51.1607	0.5736	1.4206		0.0196	0.1392	28.1008	1.2989	100.473	118	51.1612	0.515861
DOM48c2_L1C13_c	-0.0178	18.0675	51.8	0.5344	0.9603		-0.0114	0.089	28.5153	1.3509	101.283	150	51.9859	0.518705
DOM48c2_L1C13_c	-0.0088	17.5564	51.6179	0.5475	0.9226		-0.0024	0.0791	28.4355	1.212	100.344	160	51.3771	0.513388
DOM49c2-L7C12	-0.0155	0.0237	0.02	-0.0182	0.002	0	-0.0028	0.0303	0.1118	0.042	0.2298	0	26.9758	0.214904
DOM49c2-L7C12	0.0129	0.0109	0.0676	0.0232	-0.0017	0.0059	-0.0014	0.0113	0.1352	0.015	0.282	2	12.7449	0.114413
DOM49c2-L7C12	0.0085	-0.0295	0.1067	-0.0075	0.0033	-0.0411	-0.0018	0.0262	0.1337	-0.0215	0.2783	4	-61.6167	-0.886173
DOM49c2-L7C12	0.0141	-0.0105	0.1281	0.0375	0.0051	-0.0058	0.0009	0.037	0.1542	0.0612	0.4382	6	-13.1793	-0.0947851
DOM49c2-L7C12	0.0081	-0.0047	0.136	0.0607	0.0074	-0.012	0.0028	0.0087	0.159	0.0122	0.3949	8	-5.23289	-0.0514057
DOM49c2-L7C12	0.013	0.0084	0.3618	0.199	0.0064	-0.025	0.0062	-0.0152	0.1651	-0.0253	0.7599	10	7.95305	0.0969469
DOM49c2-L7C12	0.0188	0	1.4428	0.646	0.032	0.0065	0.0265	0.0221	0.1955	0	2.39	12	0	0
DOM49c2-L7C12	0.0546	0.0389	5.8335	2.4765	0.1281	0.0522	0.1459	0.051	0.3295	0.0326	9.1431	14	12.3173	0.160565
DOM49c2-L7C12	0.1598	0.2075	13.5716	7.6826	0.3671	0.1045	0.3071	0.0767	0.6181	0.0131	23.1081	16	25.3638	0.369419
DOM49c2-L7C12	1.269	0.5479	65.514	14.5114	1.5148	0.0328	1.8684	0.2311	1.8185	0.1148	87.4228	18	20.6226	0.335458
DOM49c2-L7C12	0.7502	0.5397	77.8115	13.1862	1.7722	0.0395	2.1975	0.212	2.3459	0.023	98.8775	20.01	17.2458	0.288795
DOM49c2-L7C12	0.0682	10.4186	65.5098	5.7377	1.3792	0.0321	0.5778	0.1738	16.0759	0.6328	100.606	22.01	51.0007	0.526282
DOM49c2-L7C12	0.016	17.4252	53.8344	0.7183	1.0274	0.063	0.0124	0.1242	25.0592	0.9635	99.2435	24.01	54.0791	0.544016
DOM49c2-L7C12	0.0165	17.7069	53.4869	0.7524	1.1061	0.044	-0.0072	0.1725	25.1976	1.0321	99.5152	26.01	54.2531	0.546021
DOM49c2-L7C12	0.0184	17.452	53.1201	0.7355	1.3967	0.1823	0.0048	0.1848	25.2208	0.866	99.1814	28.01	53.5263	0.543799
DOM49c2-L7C12	0.007	17.4602	53.3428	0.5747	1.0913	-0.0378	0.0055	0.0545	25.18	0.988	98.704	30.01	53.9389	0.54313
DOM49c2-L7C12	0.0139	17.7914	53.3507	0.5995	1.0771	-0.0189	0.0069	0.1422	25.4117	1.0914	99.4849	32.01	54.2068	0.544624
DOM49c2-L7C12	0.0192	17.677	53.3847	0.5808	1.0584	-0.0314	-0.0036	0.1482	25.3118	1.0663	99.2464	34.01	54.1617	0.544199
DOM49c2-L7C12	0.0135	17.6604	53.1524	0.6835	1.0453	-0.0063	0.0021	0.0967	25.6934	0.8584	99.2059	36.01	53.8008	0.542363
DOM49c2-L7C12	0.0108	17.6526	53.0604	0.5631	1.0426	0.0314	0.0122	0.0846	25.8308	0.8553	99.1438	38.01	53.667	0.541002
DOM49c2-L7C12	0.0123	17.4692	53.1223	0.6124	1.0306	0.0063	0.0036	0.1118	25.911	1.0181	99.2975	40.01	53.3479	0.536136
DOM49c2-L7C12	0.0241	17.4717	53.2317	0.5774	1.0355	-0.044	-0.0017	0.0665	25.8703	0.8805	99.1576	42.01	53.3829	0.537838
DOM49c2-L7C12	0.0155	17.6481	52.9592	0.6241	1.0269	0.0691	0.0057	0.1147	26.3248	0.964	99.7521	44.01	53.2304	0.535377
DOM49c2-L7C12	0.0128	17.3872	52.994	0.6069	1.0329	-0.0628	-0.0026	0.1299	26.0617	0.9989	99.2242	46.01	53.0907	0.533756
DOM49c2-L7C12	0.0174	17.5892	52.8264	0.5967	1.0113	0.0063	-0.001	0.0997	26.1118	0.9269	99.1857	48.01	53.3579	0.536839
DOM49c2-L7C12	0.0065	17.2169	52.9176	0.6657	1.0031	-0.0314	0.0107	0.1419	26.341	0.9549	99.2583	50.01	52.627	0.529155
DOM49c2-L7C12	0.0139	17.1336	52.6024	0.6037	0.9656	-0.0251	0	0.1658	26.4554	1.1323	99.0727	52.01	52.4462	0.525277
DOM49c2-L7C12	0.0242	16.7942	52.5177	0.5467	0.978	0.0815	-0.0076	0.0753	26.8401	1.0848	98.9424	54.01	51.5884	0.517259
DOM49c2-L7C12	0.0065	17.0089	52.5508	0.5964	0.9503	-0.0063	0.0024	0.1899	26.6221	1.0852	99.0126	56.02	52.1318	0.522382
DOM49c2-L7C12	0.0085	17.1797	52.5951	0.4869	0.8879	0.0063	-0.0055	0.0783	26.8045	1.1568	99.2039	58.02	52.2895	0.522591
DOM49c2-L7C12	0.0166	17.2746	52.4236	0.5792	0.8602	0.0251	0.0031	0.0753	26.9076	1.0693	99.2346	60.02	52.3666	0.523836
DOM49c2-L7C12	0.0314	17.2392	52.3036	0.5755	0.8442	0.0063	0.0081	0.0572	26.8269	1.1503	99.0427	62.02	52.4057	0.523312
DOM49c2-L7C12	0.0157	17.0397	52.5467	0.5164	0.8505	0.0188	-0.001	0.1656	27.1893	1.1873	99.53	64.02	51.7861	0.516867
DOM49c2-L7C12	0.0079	16.9107	52.3184	0.5221	0.8456	0.0063	-0.001	0.1203	27.3891	1.1898	99.3101	66.02	51.426	0.513195
DOM49c2-L7C12	0.0204	16.4148	52.2201	0.4703	0.8286	-0.0564	-0.0043	0.1142	27.7493	1.2107	99.0282	68.02	50.3869	0.502445
DOM49c2-L7C12	0.0179	16.1973	51.8449	0.4352	0.8025	-0.0188	0.0057	0.0631	27.3965	1.2544	98.0175	70.02	50.3909	0.501787
DOM49c2-L7C12	0.0096	16.6094	51.8926	0.4377	0.8116	0	0.0014	0.1382	27.6094	1.2388	98.7487	72.02	50.8222	0.506354
DOM49c2-L7C12	0.0172	16.3876	52.1296	0.5439	0.7889	0.0125	0.0126	0.1021	27.8159	1.413	99.2233	74.02	50.3318	0.499699
DOM49c2-L7C12	0.0132	16.3927	52.1269	0.4928	0.7915	0.0438	-0.0062	0.015	28.1373	1.2287	99.242	76.02	50.0595	0.498628
DOM49c2-L7C12	0.0117	16.3604	51.9534	0.526	0.7913	0.0563	0.0093	0.087	28.2317	1.4027	99.4296	78.02	49.9296	0.495842
DOM49c2-L7C12	0.0148	16.3501	51.8021	0.4894	0.8143	-0.0063	-0.0052	0.066	28.1647	1.4805	99.1819	80.02	49.946	0.495586
DOM49c2-L7C12	0.0157	16.1532	51.9143	0.57	0.8197	-0.0125	0.0021	0.111	28.409	1.2841	99.2791	82.02	49.429	0.492175
DOM49c2-L7C12	0.0114	16.3926	51.8474	0.5409	0.7967	0.0063	0.0062	0.1951	28.2053	1.3282	99.3301	84.02	49.9954	0.497194
DOM49c2-L7C12	0.0263	16.2472	51.6248	0.5537	0.7869	0.0188	-0.0074	0.114	28.1976	1.3059	98.8753	86.02	49.79	0.495223
DOM49c2-L7C12	0.0182	16.3735	51.6978	0.4843	0.8028	0.0313	-0.0109	0.102	28.4844	1.4582	99.4524	88.02	49.7221	0.493452
DOM49c2-L7C12	0.0143	16.2021	51.4942	0.5135	0.8178	-0.0063	0.0069	0.144	28.4112	1.3178	98.9217	90.02	49.5048	0.492625
DOM49c2-L7C12	0.016	16.1119	51.5587	0.6144	0.7928	0	0.0066	0.144	28.3898	1.2683	98.9024	92.03	49.4106	0.491831
DOM49c2-L7C12	0.0195	15.8168	51.475	0.6452	0.7983	0	-0.0095	0.1319	28.3645	1.4548	98.706	94.03	48.9641	0.485839
DOM49c2-L7C12	0.02	16.1542	51.5985	0.5981	0.8041	0.0063	-0.0081	0.057	28.4684	1.2094	98.9161	96.03	49.3971	0.492327
DOM49c2-L7C12	0.0223	16.1624	51.6881	0.594	0.7817	-0.0125	0.0097	0.1561	28.2574	1.2686	98.9404	98.03	49.6138	0.493729
DOM49c2-L7C12	0.0183	16.3027	51.5857	0.5672	0.8208	0.0125	0.0033	0.132	28.5698	1.3399	99.3523	100.03	49.522	0.492656
DOM49c2-L7C12	0.0134	15.9191	51.6288	0.5222	0.7797	0.0063	-0.0012	0.081	28.3152	1.3867	98.6523	102.03	49.1875	0.488442
DOM49c2-L7C12	0.0128	16.2622	51.5931	0.6238	0.7852	0.0438	0.0024	0.084	28.286	1.3591	99.0524	104.03	49.7394	0.494252
DOM49c2-L7C12	0.0092	15.7975	51.6737	0.5	0.8039	-0.0438	-0.0024	0.099	28.4062	1.4831	98.7726	106.03	48.8921	0.484945
DOM49c2-L7C12	0.0249	16.3199	51.4858	0.5633	0.769	-0.0188	-0.0017	0.111	28.1844	1.3341	98.7923	108.03	49.9326	0.496209
DOM49c2-L7C12	0.012	16.3442	51.6291	0.5761	0.7859	-0.0063	0.0036	0.126	28.2877	1.3216	99.086	110.03	49.8629	0.495815
DOM49c2-L7C12	0.0236	16.4054	51.4573	0.5009	0.8014	0.0563	0.0002	0.09	28.1903	1.3125	98.838	112.03	50.0226	0.497651
DOM49c2-L7C12	0.0195	16.3362	51.621	0.5098	0.7763	0.0688	-0.0024	0.108	28.3436	1.3959	99.1791	114.03	49.8135	0.494589
DOM49c2-L7C12	0.0122	16.2102	51.712	0.5107	0.7783	-0.0125	-0.0052	0.0899	28.323	1.2699	98.9061	116.03	49.6353	0.493901
DOM49c2-L7C12	0.0117	16.0929	51.6331	0.4407	0.7825	0.0187	-0.0024	0.0509	28.28	1.4215	98.7319	118.03	49.4859	0.491155
DOM49c2-L7C12	0.0066	16.0756	51.5199	0.5162	0.7807	-0.0125	0.0021	0.0718	28.5743	1.2655	98.8128	120.03	49.211	0.489742
DOM49c2-L7C12	0.015	16.0176	51.4399	0.4482	0.8105	0.025	-0.0066	0.0898	28.2798	1.4031	98.529	122.03	49.3382	0.490141
DOM49c2-L7C12	0.0264	16.5654	51.619	0.4747	0.7918	0.0313	-0.0021	0.054	28.0223	1.3147	98.8994	124.03	50.42	0.501485
DOM49c2-L7C12	0.0235	16.2389	51.6818	0.4816	0.7929	0.0187	0.0047	0.0989	28.3618	1.3695	99.0722	126.03	49.6306	0.493167
DOM49c2-L7C12	0.0052	16.4357	51.6024	0.5188	0.7862	0.0188	0.0057	0.099	28.2435	1.2428	98.9581	128.04	50.0399	0.498259
DOM48c2_L4C8_g	-0.0281	19.7343	48.6603	0.5778	1.0603		0.0161	0.1042	25.9663	0.9192	97.0453	0	56.2819	0.566695
DOM48c2_L4C8_g	-0.0188	19.663	48.7718	0.4995	1.0847		-0.0123	0.1164	25.8647	0.9656	96.9579	2	56.2563	0.566305
DOM48c2_L4C8_g	0	19.4906	49.4397	0.4708	1.0228		-0.0013	0.0872	26.0325	1.0077	97.5442	4	55.9596	0.56222
DOM48c2_L4C8_g	-0.019	19.3482	49.7461	0.4712	0.8735		-0.0052	0.1082	26.3319	1.0285	97.8921	6	55.6814	0.557511
DOM48c2_L4C8_g	-0.0191	19.2798	49.8136	0.3963	0.8479		-0.0052	0.1007	26.3913	1.0193	97.7774	8	55.5701	0.556186
DOM48c2_L4C8_g	0.0573	19.1025	49.7604	0.4152	0.8391		-0.0079	0.0869	26.2174	1.0577	97.5288	10	55.509	0.555124
DOM48c2_L4C8_g	0.0478	19.1219	50.1243	0.4389	0.9039		0.0007	0.0473	26.7493	1.07	98.4629	12	54.9832	0.550492
DOM48c2_L4C8_g	0.0192	18.8741	49.6395	0.4124	0.9395		0.0131	0.0701	27.2126	1.1244	98.3637	14	54.2119	0.542686
DOM48c2_L4C8_g	0	18.4228	49.8857	0.4536	0.9505		-0.0013	0.1109	27.3405	1.134	98.2939	16	53.4866	0.53547
DOM48c2_L4C8_g	-0.0096	18.2482	49.911	0.5123	0.9517		0.0052	0.0997	27.5491	1.2494	98.523	18	53.067	0.530272
DOM48c2_L4C8_g	0.1058	18.1899	49.7587	0.496	0.9474		0.002	0.1199	27.3726	1.0198	97.9798	20	53.1454	0.533035
DOM48c2_L4C8_g	0.0386	18.263	49.7425	0.5031	0.9815		0.0007	0.0962	27.6881	1.1539	98.45	22	52.9343	0.530108
DOM48c2_L4C8_g	0	18.1123	49.916	0.4949	1.0051		-0.0085	0.0776	27.5042	1.2095	98.2552	24	52.8605	0.529148
DOM48c2_L4C8_g	-0.0772	18.1261	49.3591	0.5466	1.0557		0.0033	0.1363	27.7309	1.1663	98.0263	26	52.6283	0.527756
DOM48c2_L4C8_g	0.0193	17.9022	50.1568	0.5328	0.9974		0.0117	0.126	27.9991	1.1772	98.855	28	52.1529	0.52226
DOM48c2_L4C8_g	-0.0097	17.9183	50.1761	0.5522	1.0019		-0.0033	0.1031	28.111	1.1929	99.0397	30	52.0753	0.521394
DOM48c2_L4C8_g	0.0771	17.7034	49.9219	0.6457	0.9866		0.002	0.1371	27.5233	1.1036	98.0567	32	52.2951	0.524222
DOM48c2_L4C8_g	-0.0677	17.8153	50.2793	0.5957	0.9326		0.0124	0.1211	28.0215	1.2746	98.9554	34	52.0832	0.520013
DOM48c2_L4C8_g	0.0194	17.6673	50.2818	0.533	0.9411		0.0007	0.11	28.0661	1.2561	98.9047	36	51.8276	0.51771
DOM48c2_L4C8_g	-0.0097	17.6702	50.0482	0.5609	0.917		0.013	0.1052	27.8687	1.206	98.3825	38	52.0271	0.519871
DOM48c2_L4C8_g	0.0194	17.6645	50.4681	0.5574	0.8658		-0.0065	0.0961	28.2039	1.3825	99.216	40	51.7884	0.515418
DOM48c2_L4C8_g	0	17.6951	50.6907	0.5117	0.9059		-0.0013	0.0664	28.1028	1.2799	99.2659	42	51.874	0.517586
DOM48c2_L4C8_g	0.0194	17.7083	50.2872	0.5331	0.9764		0.0033	0.0553	28.1907	1.1531	98.8653	44	51.741	0.518116
DOM48c2_L4C8_g	-0.0675	17.6792	50.361	0.5592	0.9207		-0.0007	0.0838	27.6504	1.2409	98.4122	46	52.224	0.521573
DOM48c2_L4C8_g	-0.0291	17.743	50.3341	0.542	0.8629		-0.0104	0.0664	28.406	1.2551	99.1467	48	51.7307	0.51591
DOM48c2_L4C8_g	0.0193	17.6707	50.5571	0.5658	0.9011		0.0111	0.1349	28.116	1.269	99.2713	50	51.8336	0.517223
DOM48c2_L4C8_g	-0.0097	17.5545	50.4913	0.5378	0.9043		0.0026	0.1051	28.2232	1.2715	99.0719	52	51.574	0.514645
DOM48c2_L4C8_g	0.029	17.7241	50.5072	0.5301	0.9962		-0.0085	0.1639	28.2251	1.203	99.3439	54	51.7127	0.517617
DOM48c2_L4C8_g	-0.029	17.3675	50.4113	0.5301	0.9497		-0.0007	0.1322	27.7022	1.3172	98.3982	56	51.7031	0.51602
DOM48c2_L4C8_g	0	17.6322	50.7855	0.4815	0.9936		-0.0039	0.1211	28.2047	1.2433	99.4256	58	51.603	0.516146
DOM48c2_L4C8_g	0.0193	17.6582	50.7095	0.5375	0.9246		0.0117	0.1314	28.1276	1.2507	99.3383	60	51.7803	0.517105
DOM48c2_L4C8_g	-0.0193	17.5384	50.4725	0.54	0.9516		-0.0124	0.1031	27.8122	1.206	98.5598	62	51.8507	0.518488
DOM48c2_L4C8_g	0	17.7322	50.5378	0.5233	1.018		-0.0007	0.1142	28.2873	1.1583	99.3528	64	51.6479	0.517588
DOM48c2_L4C8_g	0	17.729	50.7756	0.489	0.9426		0.0059	0.1239	28.1272	1.2643	99.4662	66	51.861	0.51799
DOM48c2_L4C8_g	0.0097	17.4118	50.6124	0.5269	0.9678		-0.0059	0.0997	27.637	1.1935	98.4058	68	51.803	0.5183
DOM48c2_L4C8_g	0	17.6758	50.9679	0.5262	0.9656		-0.0117	0.0955	28.1951	1.2274	99.6153	70	51.7032	0.516981
DOM48c2_L4C8_g	0	17.509	50.3585	0.5364	1.0132		-0.0111	0.1328	28.1488	1.2611	98.9222	72	51.4539	0.514716
DOM48c2_L4C8_g	-0.029	17.5126	50.8412	0.5187	0.9791		0.017	0.0852	27.7369	1.2544	98.9308	74	51.8484	0.518346
DOM48c2_L4C8_g	0.0387	17.6078	50.6544	0.5276	0.9773		-0.0267	0.1087	28.0883	1.2645	99.1906	76	51.6849	0.516606
DOM48c2_L4C8_g	0.0193	17.5282	51.1927	0.499	0.9485		0.0072	0.0561	28.0422	1.1699	99.507	78	51.6425	0.516684
DOM48c2_L4C8_g	-0.0193	17.6484	51.2925	0.4892	0.9667		-0.0117	0.0886	27.8889	1.2836	99.6004	80	51.9244	0.518717
DOM48c2_L4C8_g	-0.0386	17.6032	51.2269	0.5314	1.0009		-0.0085	0.0942	27.7288	1.2469	99.4469	82	51.9602	0.51977
DOM48c2_L4C8_g	0.0289	17.5946	51.1386	0.4988	0.9507		-0.0033	0.0998	27.6206	1.2232	99.1725	84	52.0969	0.520788
DOM48c2_L4C8_g	-0.0484	17.5903	50.8243	0.5483	0.9519		0.0059	0.0997	28.1673	1.2539	99.399	86	51.6206	0.515778
DOM48c2_L4C8_g	0.0097	17.6678	51.0417	0.5368	0.9999		-0.0065	0.1177	28.1555	1.1539	99.6676	88	51.6882	0.517837
DOM48c2_L4C8_g	0.087	17.5024	50.8541	0.5202	0.9872		-0.0033	0.1163	28.149	1.1298	99.331	90	51.4726	0.515752
DOM48c2_L4C8_c	0.067	17.6251	50.5476	0.5665	0.9799		-0.0006	0.1243	27.8424	1.1811	98.9041	140	51.9167	0.519676
DOM48c2_L4C8_c	0.0191	17.5517	51.1444	0.5092	0.9571		0.0052	0.1023	27.8817	1.1677	99.286	150	51.8039	0.518413
DOM48C2_opxS2_L3C8_g	0.6884	0.1012	21.5405	4.263	0.6575		0.8252	0.0451	2.1635	0.0647	30.7599	0	5.66163	0.0748704
DOM48C2_opxS2_L3C8_g	1.1105	0.3248	65.662	10.7317	1.7857		2.5305	0.1964	2.539	0.0499	85.1562	2	10.7103	0.182727
DOM48C2_opxS2_L3C8_g	0.5443	3.9661	65.9304	9.4146	1.718		2.0853	0.1846	6.5285	0.2653	90.6759	4	44.7474	0.509829
DOM48C2_opxS2_L3C8_g	0.1528	14.6627	55.5445	3.5083	1.2968		0.5547	0.1722	19.7378	0.7208	96.3649	6	54.9834	0.560822
DOM48C2_opxS2_L3C8_g	0	19.0091	50.2761	0.6377	1.0664		0.011	0.1187	25.1918	1.023	97.3393	8	56.0608	0.563687
DOM48C2_opxS2_L3C8_g	0.0862	19.0297	50.0117	0.56	1.0685		0.0109	0.1244	25.1772	0.8572	96.9066	10	56.0986	0.56567
DOM48C2_opxS2_L3C8_g	-0.0948	18.8268	50.3664	0.5664	1.0599		0.017	0.1212	25.2267	0.9239	97.0216	12	55.7987	0.561931
DOM48C2_opxS2_L3C8_g	0.0431	18.9452	50.7948	0.5903	1.0341		-0.003	0.1168	25.3634	0.9719	97.8154	14	55.8573	0.561737
DOM48C2_opxS2_L3C8_g	-0.0344	18.8539	50.787	0.5806	1.0696		-0.0103	0.1255	25.299	0.9323	97.5704	16	55.7557	0.561526
DOM48C2_opxS2_L3C8_g	0.0433	18.8136	51.3798	0.5392	1.0978		-0.0006	0.1339	25.5038	0.8366	98.3721	18	55.4809	0.559989
DOM48C2_opxS2_L3C8_g	0.0259	18.6383	50.938	0.5232	1.0803		-0.0097	0.1409	25.3514	0.9368	97.6442	20	55.4106	0.558158
DOM48C2_opxS2_L3C8_g	-0.0086	18.6126	50.9523	0.5117	1.0822		-0.0042	0.1396	25.2749	0.9369	97.4699	22	55.445	0.558535
DOM48C2_opxS2_L3C8_g	0.0778	18.5213	51.1939	0.5128	1.0347		-0.0085	0.142	25.3706	0.9665	97.8359	24	55.2913	0.556142
DOM48C2_opxS2_L3C8_g	0.0259	18.6175	51.0635	0.5195	1.0702		0.0067	0.1091	25.3981	1.0268	97.8208	26	55.3518	0.556593
DOM48C2_opxS2_L3C8_g	-0.0777	18.5236	50.8614	0.5251	1.0859		0.0055	0.1442	25.4203	1.0022	97.4985	28	55.1878	0.55537
DOM48C2_opxS2_L3C8_g	0.0525	18.5119	51.303	0.519	1.0915		-0.0086	0.1396	25.6945	0.9207	98.1826	30	54.9138	0.553429
DOM48C2_opxS2_L3C8_g	0.0174	18.3625	51.7671	0.537	1.0715		0.0086	0.1357	25.8191	1.0489	98.7622	32	54.6227	0.549072
DOM48C2_opxS2_L3C8_g	-0.0525	18.4292	51.3137	0.5207	1.0483		-0.0006	0.1228	26.0651	0.9986	98.4234	34	54.5162	0.548179
DOM48C2_opxS2_L3C8_g	0.0611	18.3158	51.555	0.5193	1.0311		-0.0079	0.0735	26.0902	1.0207	98.6643	36	54.3604	0.546216
DOM48C2_opxS2_L3C8_g	0.0607	18.1245	50.9063	0.5581	1.0334		-0.0018	0.1044	25.8058	1.0682	97.6841	38	54.3559	0.545782
DOM48C2_opxS2_L3C8_g	0.0522	18.0687	51.0679	0.5359	0.9884		-0.0012	0.1372	26.1629	1.0697	98.06	40	54.0069	0.54173
DOM48C2_opxS2_L3C8_g	0	18.0133	51.3919	0.5527	1.0272		0.0115	0.0776	26.3633	0.9578	98.3488	42	53.705	0.540176
DOM48C2_opxS2_L3C8_g	-0.0348	17.9078	51.197	0.5896	1.0109		-0.0115	0.1511	26.0813	0.9992	97.8607	44	53.8325	0.540908
DOM48C2_opxS2_L3C8_g	-0.0087	17.751	50.7312	0.6009	0.9851		-0.0036	0.1274	26.0989	1.0037	97.264	46	53.6279	0.53852
DOM48C2_opxS2_L3C8_g	-0.079	18.0735	52.0853	0.5512	1.0122		0.0006	0.1249	26.4952	1.0793	99.3652	48	53.6869	0.538698
DOM48C2_opxS2_L3C8_g	-0.0608	17.9054	50.897	0.509	0.995		-0.0085	0.0998	26.0696	1.1143	97.5208	50	53.8583	0.539915
DOM48C2_opxS2_L3C8_g	-0.0087	17.8334	51.1361	0.4742	1.0422		0.0018	0.1132	26.1419	1.0547	97.7753	52	53.6377	0.538805
DOM48C2_opxS2_L3C8_g	-0.0958	17.8374	51.7791	0.4793	1.0742		0.0012	0.0917	26.2134	1.1414	98.5273	54	53.5417	0.53741
DOM48C2_opxS2_L3C8_g	0.0353	17.9431	51.4593	0.5432	1.0899		0.0209	0.1402	26.548	1.0348	98.8369	56	53.3708	0.536828
DOM48C2_opxS2_L3C8_g	-0.0263	17.7225	51.5316	0.5496	1.0874		0.0232	0.1078	26.3802	1.1003	98.4762	58	53.2157	0.534668
DOM48C2_opxS2_L3C8_g	-0.0184	18.4556	53.0255	0.5857	1.138		0.0013	0.1029	27.0165	1.0308	101.347	60	53.6039	0.539679
DOM48C2_opxS2_L3C8_g	-0.0097	19.2652	55.3041	0.6105	1.1528		0.0034	0.1136	28.7439	1.1117	106.299	62	53.191	0.534818
DOM48C2_opxS2_L3C8_g	-0.0625	18.0708	50.9062	0.5686	1.0166		0.0062	0.1074	26.5919	1.1487	98.3177	64	53.5918	0.537161
DOM48C2_opxS2_L3C8_g	-0.0907	18.0732	51.9105	0.5493	1.559		-0.0151	0.1494	26.815	1.1614	100.169	66	52.7889	0.535088
DOM48C2_opxS2_L3C8_g	0.0869	15.231	44.6891	0.4563	2.2686		-0.0088	0.0852	22.6766	0.9111	86.3736	68	51.4858	0.534983
DOM48C2_opxS2_L3C8_g	0.0785	16.9158	48.8563	0.5093	2.6172		-0.0055	0.0823	25.0487	1.0708	95.1487	70	51.4956	0.535711
DOM48C2_opxS2_L3C8_g	-0.0698	17.7389	51.242	0.5434	1.0921		-0.0006	0.1185	26.3991	1.1784	98.2283	72	53.2164	0.534012
DOM48C2_opxS2_L3C8_g	-0.0359	18.3836	53.0936	0.5654	1.0496		-0.0056	0.1236	26.9941	1.1466	101.321	74	53.6255	0.537869
DOM48C2_opxS2_L3C8_g	0.0788	17.8687	51.5516	0.5839	1.0599		0.0097	0.1473	26.5469	1.1253	98.994	76	53.3026	0.53498
DOM48C2_opxS2_L3C8_g	-0.0258	17.4767	49.3525	0.546	0.9974		0.0144	0.1049	25.7436	0.9153	95.1304	78	53.5511	0.53876
DOM48C2_opxS2_L3C8_g	0.0276	18.5066	53.3964	0.5646	1.1069		0.025	0.1243	27.3971	1.1494	102.306	80	53.3766	0.535969
DOM48C2_opxS2_L3C8_g	0	17.6216	51.361	0.5341	1.0133		0.0067	0.0979	26.1323	1.1625	97.9076	82	53.3827	0.534926
DOM48C2_opxS2_L3C8_g	-0.0176	17.6047	51.7567	0.569	1.0525		-0.0116	0.119	26.1465	1.1608	98.3965	84	53.3005	0.534573
DOM48C2_opxS2_L3C8_g	-0.0261	17.7395	51.2258	0.5761	1.0324		-0.0018	0.1492	26.2481	1.1112	98.0653	86	53.4217	0.536004
DOM48C2_opxS2_L3C8_g	-0.0262	17.5887	50.7579	0.5984	0.9962		-0.0134	0.1416	26.229	1.1259	97.4174	88	53.2684	0.533918
DOM48C2_opxS2_L3C8_g	-0.1249	17.9263	51.5148	0.5834	1.0084		0.0006	0.1149	26.3813	1.0733	98.5063	90	53.5901	0.537748
DOM48C2_opxS2_L3C8_g	-0.0251	16.8443	49.3985	0.5381	0.9497		0.0093	0.0911	25.2199	0.9577	93.9782	92	53.1784	0.534119
DOM48C2_opxS2_L3C8_g	-0.0178	18.0105	52.2947	0.5138	1.073		-0.021	0.115	27.1	1.0825	100.209	94	52.996	0.532407
DOM48C2_opxS2_L3C8_g	-0.0697	17.6093	51.85	0.5036	0.9976		0.0073	0.0944	26.198	1.0996	98.3174	96	53.324	0.534734
DOM48C2_opxS2_L3C8_g	0.0087	17.5729	51.3488	0.491	0.9112		0.0127	0.089	26.1825	1.0939	97.6888	98	53.3871	0.534413
DOM48C2_opxS2_L3C8_g	-0.0435	17.7614	51.0468	0.4912	1.0065		0.0061	0.0914	26.3559	1.1119	97.7596	100	53.3852	0.535327
DOM48C2_opxS2_L3C8_g	0.0088	17.4483	50.7781	0.499	1.0171		-0.0031	0.0818	26.3236	1.065	97.2433	102	52.9592	0.531624
DOM48C2_opxS2_L3C8_g	0.0265	17.6572	51.5556	0.4817	0.971		0.0074	0.121	26.4621	1.2823	98.5785	104	53.1841	0.53135
DOM48C2_opxS2_L3C8_g	-0.0268	17.8095	52.5692	0.496	1.0234		0.0093	0.1092	26.6232	1.1339	99.7441	106	53.1937	0.533391
DOM48C2_opxS2_L3C8_g	0.0526	17.5584	50.9657	0.4793	0.9737		0.0104	0.0894	26.417	1.1093	97.6449	108	53.0818	0.531937
DOM48C2_opxS2_L3C8_g	-0.0775	17.4905	50.7594	0.4763	1.0012		0.0126	0.1152	25.9796	1.0372	96.8405	110	53.35	0.535628
DOM48C2_opxS2_L3C8_g	0.0175	17.6089	51.4351	0.4968	0.9955		0.0018	0.0919	26.4695	1.0844	98.1904	112	53.0811	0.532405
DOM48C2_opxS2_L3C8_g	0.0526	17.614	50.4219	0.5038	1.0357		0.0292	0.0827	26.5114	1.1992	97.4341	114	53.0046	0.531053
DOM48C2_opxS2_L3C8_g	0.0095	18.7991	55.0096	0.531	1.0768		0.0171	0.1376	28.1689	1.1827	104.941	116	53.1414	0.53295
DOM48C2_opxS2_L3C8_g	0.0523	17.5345	51.257	0.4845	0.9946		0.0024	0.1205	26.307	1.0523	97.8161	118	53.1229	0.533119
DOM48C2_opxS2_L3C8_g	-0.0611	17.4916	51.1347	0.4854	0.9957		0.0073	0.1152	26.4409	1.1753	97.8013	120	52.94	0.530168
DOM48C2_opxS2_L3C8_g	-0.0265	17.5988	52.4715	0.4802	1.0035		-0.0031	0.0625	26.457	1.0464	99.0569	122	53.0688	0.532723
DOM48C2_opxS2_L3C8_g	0.0175	17.5217	51.6786	0.478	1.0563		-0.0121	0.1064	26.4769	1.1857	98.5171	124	52.8809	0.530178
DOM48C2_opxS2_L3C8_g	0.0175	17.3897	50.7342	0.4595	1.0132		-0.0079	0.1021	26.3916	1.1404	97.2567	126	52.8186	0.529477
DOM48C2_opxS2_L3C8_g	0.0439	17.5664	50.5797	0.4711	1.0298		-0.0049	0.0997	26.2721	1.1331	97.1689	128	53.159	0.533145
DOM48C2_opxS2_L3C8_g	0.0702	17.4074	51.5265	0.4738	1.003		-0.0092	0.0839	26.3225	0.9944	97.8863	130	52.918	0.5317
DOM48C2_opxS2_L3C8_g	0.035	17.5035	51.495	0.4683	0.9718		-0.0067	0.1234	26.4226	1.1462	98.1426	132	53.001	0.530769
DOM48C2_opxS2_L3C8_g	-0.0088	17.4294	50.6802	0.4591	1.0356		-0.0024	0.1052	26.0799	1.12	96.8955	134	53.1314	0.533068
DOM48C2_opxS2_L3C8_g	0.0527	17.4717	50.4116	0.4523	1.0568		0.003	0.1229	26.1951	1.0716	96.7939	136	53.0627	0.533067
DOM48C2_opxS2_L3C8_g	-0.0088	17.5184	51.3184	0.4618	1.0106		-0.0147	0.1232	26.2311	1.0646	97.6908	138	53.1501	0.533467
DOM48c2-250-L13C11	0.0312	19.2796	52.4045	0.6136	1.1297	-0.0427	0.0247	0.1137	25.8809	0.9383	100.416	0	55.7044	0.561568
DOM48c2-250-L13C11	0.025	19.2286	52.1057	0.6258	1.0676	0	0.0027	0.1016	25.9909	0.9379	100.086	2	55.6115	0.559912
DOM48c2-250-L13C11	0.0219	19.1596	52.0672	0.6294	1.0874	-0.0183	-0.0037	0.1351	25.9243	0.9964	100.021	4	55.56	0.559093
DOM48c2-250-L13C11	0.0438	19.0915	52.0447	0.5845	1.0399	-0.0061	-0.0009	0.0585	26.0831	0.9684	99.9144	6	55.3837	0.557023
DOM48c2-250-L13C11	-0.0031	19.0174	52.2513	0.5569	0.9635	-0.0366	-0.0009	0.1024	25.981	0.9346	99.8069	8	55.4685	0.55731
DOM48c2-250-L13C11	-0.0376	19.0192	51.7711	0.5387	0.9982	0.0244	0.0027	0.0585	26.1526	0.965	99.5305	10	55.2754	0.555485
DOM48c2-250-L13C11	-0.0094	18.9652	52.0385	0.5589	0.9728	0	0.011	0.0456	26.2265	0.9372	99.7557	12	55.1679	0.554367
DOM48c2-250-L13C11	0.0564	18.8088	51.9885	0.5721	0.9886	-0.0183	-0.0037	0.0955	26.3331	0.9249	99.7679	14	54.8489	0.551465
DOM48c2-250-L13C11	-0.022	18.7683	51.8924	0.5394	1.0069	0	-0.0128	0.0834	26.3212	1.0145	99.6261	16	54.7852	0.550217
DOM48c2-250-L13C11	0	18.728	51.7244	0.4989	0.9891	0.0366	-0.0091	0.073	26.2961	1.0482	99.3943	18	54.7749	0.549603
DOM48c2-250-L13C11	0.0345	18.7361	51.5793	0.5354	0.9458	0.067	-0.011	0.0816	26.4024	0.9862	99.3684	20	54.74	0.549317
DOM48c2-250-L13C11	0.0251	18.6202	51.9405	0.5169	0.9871	0	0.0046	0.0825	26.6355	0.9242	99.7367	22	54.3307	0.546245
DOM48c2-250-L13C11	-0.0094	18.6314	51.6383	0.5153	0.8759	-0.0305	-0.0018	0.0876	26.7104	1.06	99.5187	24	54.4057	0.544491
DOM48c2-250-L13C11	0.0471	18.5539	51.7869	0.5425	0.8658	-0.0305	-0.0156	0.067	26.4255	0.8997	99.1884	26	54.5692	0.547481
DOM48c2-250-L13C11	0.0063	18.5664	51.7496	0.5259	0.8999	0.0366	0.0101	0.091	26.6741	0.9581	99.518	28	54.324	0.544873
DOM48c2-250-L13C11	-0.0094	18.6085	51.5876	0.5355	0.8984	0.0304	0.0082	0.0893	26.884	0.9668	99.6087	30	54.1954	0.54348
DOM48c2-250-L13C11	0.0346	18.5835	51.6706	0.5199	0.8451	0.0122	0.0128	0.0318	26.7794	1.0351	99.525	32	54.3156	0.543462
DOM48c2-250-L13C11	0	18.4988	51.5983	0.5216	0.8255	-0.0122	-0.0064	0.0858	26.8351	1.0812	99.4464	34	54.1749	0.541416
DOM48c2-250-L13C11	0.0379	18.427	51.3676	0.505	0.812	0.0365	-0.0037	0.0163	27.1034	1.0467	99.3523	36	53.8558	0.538384
DOM48c2-250-L13C11	0.0063	18.3091	51.6725	0.482	0.8155	0	0.0027	0.0463	27.0819	1.1363	99.5526	38	53.7113	0.536177
DOM48c2-250-L13C11	-0.0032	18.1505	51.1669	0.498	0.777	-0.0243	0.01	0.0754	27.4012	1.1508	99.2298	40	53.2572	0.531085
DOM48c2-250-L13C11	0.0698	17.8886	51.2358	0.5013	0.8201	-0.0426	0.01	0.0891	27.4485	1.1293	99.1925	42	52.8054	0.527242
DOM48c2-250-L13C11	-0.0318	17.8504	51.2185	0.4845	0.8095	0.0182	-0.0064	0.083	27.8621	1.3191	99.6452	44	52.4046	0.521479
DOM48c2-250-L13C11	0.0223	17.5726	51.0279	0.4578	0.8483	0.0182	-0.0046	0.0779	27.7791	1.2268	99.0308	46	52.042	0.519078
DOM48c2-250-L13C11	-0.0159	17.4451	51.0833	0.4517	0.9545	0.0364	-0.0128	0.095	27.6655	1.2702	99.0018	48	51.8408	0.517859
DOM48c2-250-L13C11	0.016	17.4155	50.8719	0.4549	0.9597	0	0.0173	0.1317	28.0445	1.3553	99.2668	50	51.4672	0.513454
DOM48c2-250-L13C11	-0.0096	17.3136	51.2625	0.4307	0.9096	-0.0243	-0.0119	0.1018	27.8707	1.2051	99.094	52	51.5245	0.514771
DOM48c2-250-L13C11	0.016	17.363	50.8496	0.4698	0.8845	-0.0243	0.0091	0.0795	28.1485	1.2782	99.0981	54	51.3853	0.51248
DOM48c2-250-L13C11	-0.016	17.1794	50.9924	0.4682	0.9327	-0.0182	-0.0036	0.124	28.1221	1.266	99.0849	56	51.0895	0.510153
DOM48c2-250-L13C11	0.0608	17.167	50.8683	0.4738	0.9281	0.0303	0.0064	0.0744	28.1698	1.352	99.1308	58	51.0359	0.508829
DOM48c2-250-L13C11	0.0192	17.0953	51.1316	0.443	0.934	0.0668	0.0201	0.1103	28.0904	1.2819	99.1926	60	50.9925	0.509059
DOM48c2-250-L13C11	0.0032	17.1157	51.1169	0.4442	0.9332	0.0061	-0.0009	0.1068	28.3085	1.4165	99.4511	62	50.8378	0.506361
DOM48c2-250-L13C11	0.0384	17.0753	50.7842	0.4301	0.9806	0.0546	0.0055	0.0991	28.234	1.3118	99.0136	64	50.7904	0.507292
DOM48c2-250-L13C11	0.0448	17.1001	50.9898	0.4278	0.9473	-0.0243	0.0119	0.0914	28.4106	1.3641	99.3879	66	50.7134	0.505721
DOM48c2-250-L13C11	-0.0224	17.0072	51.0674	0.3875	0.9254	0.0182	0.0128	0.1	28.3636	1.3272	99.2094	68	50.6406	0.505068
DOM48c2-250-L13C11	0.0352	17.0947	50.9662	0.3629	0.9228	-0.0061	0.01	0.0444	28.3263	1.2932	99.0557	70	50.8033	0.506956
DOM48c2-250-L13C11	0.0064	17.0385	50.8555	0.3693	0.973	-0.0303	0.0036	0.041	28.3605	1.3367	98.9846	72	50.6377	0.505473
DOM48c2-250-L13C11	0.0064	17.092	50.8308	0.3416	0.8734	-0.0364	-0.0146	0.0231	28.4628	1.3235	98.9535	74	50.7374	0.50551
DOM48c2-250-L13C11	-0.0257	17.0656	50.7643	0.3616	0.8996	0.0425	-0.0073	0.0666	28.5883	1.2587	99.0472	76	50.5647	0.504622
DOM48c2-250-L13C11	-0.0128	17.0319	50.8377	0.371	0.8506	0.0485	0.0082	0.047	28.5223	1.2465	98.9638	78	50.6238	0.504784
DOM48c2-250-L13C11	0.0192	17.0251	50.9044	0.4048	0.8667	0.0425	0.0173	0.0547	28.5998	1.3301	99.2645	80	50.5311	0.503327
DOM48c2-250-L13C11	0.0513	17.0181	50.7923	0.4626	0.7718	0.0243	0.0137	0.0649	28.5881	1.3144	99.1014	82	50.6332	0.503455
DOM48c2-250-L13C11_coeur	-0.0193	17.004	50.6259	0.5068	0.7573	-0.0182	0.0128	0.0998	28.8097	1.3567	99.1729	100	50.4415	0.501048
DOM48c2-250-L13C11_coeur	0.0289	17.033	50.7404	0.5184	0.7075	-0.0303	-0.0091	0.0871	28.8118	1.3569	99.2839	113	50.5359	0.501455
DOM48c2-250-L13C11_coeur	0.0128	17.1221	50.8429	0.534	0.7079	-0.0243	0.0082	0.0658	28.479	1.2283	99.001	126	50.9474	0.506623
DOM48c2-250-L13C7	0.0033	0.0034	0.1708	0.3924	0.0242	-0.0295	-0.0027	0.0008	0.2883	0.0152	0.8984	0	1.86273	0.019566
DOM48c2-250-L13C7	-0.0219	0.0096	0.2274	1.6732	0.0196	-0.0367	0.0028	-0.0158	0.2881	0.0188	2.2394	2.06	5.18053	0.0527752
DOM48c2-250-L13C7	0.0164	0.0116	0.468	1.9066	0.0527	-0.0061	0.012	-0.0079	0.3211	0.0347	2.823	4.12	5.05201	0.0548592
DOM48c2-250-L13C7	0.0323	0.019	1.5969	2.4621	0.1186	0.0432	0.1016	0.0152	0.4181	0.0064	4.8133	6.19	5.60816	0.073876
DOM48c2-250-L13C7	0.3782	0.0477	12.409	9.2714	0.5098	0.0252	0.4792	0.0345	0.8256	0.0225	24.003	8.25	5.43737	0.0910932
DOM48c2-250-L13C7	1.0973	3.145	51.3061	11.2422	2.0005	0.1252	1.4439	0.1853	6.625	0.2462	77.4167	10.31	37.8943	0.449192
DOM48c2-250-L13C7	0.1963	12.3414	54.3654	4.5344	1.6794	0.0737	0.546	0.1327	19.4759	0.669	94.0141	12.37	50.426	0.521894
DOM48c2-250-L13C7	-0.0126	18.1057	50.9629	0.6532	1.2009	0.0061	-0.011	0.141	26.0391	0.8346	97.9435	14.44	53.9236	0.545555
DOM48c2-250-L13C7	0.0063	18.2418	50.9249	0.6147	1.1018	0	0.0037	0.1022	26.0549	1.1002	98.1504	16.5	54.2099	0.544799
DOM48c2-250-L13C7	0.0157	18.3343	50.7428	0.5839	1.0908	-0.0304	-0.0055	0.0722	26.0633	0.8808	97.7837	18.56	54.3406	0.548011
DOM48c2-250-L13C7	0.0345	18.3744	50.9852	0.5626	1.0833	0.0061	-0.0165	0.1264	25.884	0.8999	97.9564	20.62	54.566	0.550026
DOM48c2-250-L13C7	0.0157	18.3879	51.0948	0.5647	1.0426	0.0183	0.0201	0.1281	26.0874	0.8842	98.2438	22.69	54.447	0.548481
DOM48c2-250-L13C7	0.0251	18.4284	51.5385	0.548	1.1563	0.0244	-0.0009	0.0971	26.2088	0.9926	99.0193	24.75	54.2611	0.546913
DOM48c2-250-L13C7	0.069	18.4316	51.2511	0.5567	1.0278	0.0244	-0.0055	0.1212	26.1468	0.841	98.4694	26.81	54.4693	0.548925
DOM48c2-250-L13C7	0.0094	18.5506	51.0968	0.578	1.0116	-0.0244	0.0027	0.1022	26.145	0.9458	98.4423	28.87	54.6493	0.549564
DOM48c2-250-L13C7	0.0094	18.5336	51.2604	0.5472	1.0835	0.0304	-0.011	0.0644	26.3469	1.0136	98.8896	30.94	54.3623	0.546876
DOM48c2-250-L13C7	-0.0251	18.4776	51.4156	0.5572	1.0963	0.0487	-0.0027	0.0945	26.2376	0.9615	98.889	33	54.3704	0.547598
DOM48c2-250-L13C7	0.0063	18.4414	51.3731	0.5381	1.0148	-0.0061	-0.0009	0.0919	26.4323	0.9609	98.8587	35.06	54.2408	0.54535
DOM48c2-250-L13C7	0.022	18.4519	51.1717	0.5505	1.0678	-0.0304	-0.0037	0.1143	26.4821	0.8932	98.7534	37.12	54.1498	0.545661
DOM48c2-250-L13C7	0	18.3739	51.2948	0.5706	1.0905	-0.0061	0.0064	0.122	26.5609	0.9271	98.9462	39.19	53.9486	0.543588
DOM48c2-250-L13C7	-0.0284	18.2771	51.234	0.5539	1.0794	-0.0183	-0.0046	0.0635	26.742	1.0346	98.9844	41.25	53.6694	0.539673
DOM48c2-250-L13C7	0.0347	18.1343	51.2493	0.5481	1.0723	0.0122	-0.0009	0.1116	26.8418	1.0099	99.0141	43.31	53.3942	0.537055
DOM48c2-250-L13C7	-0.0696	18.0587	50.788	0.5459	1.0751	-0.0122	0.0082	0.0857	27.0676	0.9783	98.6074	45.37	53.0886	0.534292
DOM48c2-250-L13C7	-0.019	17.8885	50.9822	0.5344	1.0946	-0.0061	-0.011	0.1235	27.1473	0.8827	98.6533	47.43	52.7612	0.532087
DOM48c2-250-L13C7	-0.0127	17.9797	50.9496	0.5291	1.0443	-0.0122	-0.0164	0.1003	27.1884	0.9411	98.7325	49.5	52.9083	0.532465
DOM48c2-250-L13C7_coeur	0.0409	18.5086	51.5739	0.4247	1.1798	-0.073	0.0238	0.0232	26.6868	0.853	99.3147	80	53.9174	0.544942
DOM48c2-250-L13C7_coeur	0.0819	18.4551	51.679	0.452	1.1187	-0.0183	0.0037	0.085	26.7198	0.9765	99.5717	94	53.8854	0.542804
DOM48c2-250-L13C7_coeur	0	18.5007	51.6379	0.4546	1.1257	0.0609	0.0183	0.0893	26.7195	0.9424	99.5493	115	53.9391	0.543729
DOM48c2-250-L8C14	-0.0162	0.0107	0.0229	0.0697	0	-0.011	0.011	0.0062	0.2595	0.0086	0.3886	0	6.84678	0.066392
DOM48c2-250-L8C14	-0.0154	0.0041	0.041	0.1128	0.0083	-0.0222	0.0162	0.016	0.2649	0.0204	0.4838	2	2.58394	0.0249547
DOM48c2-250-L8C14	0.0423	0.0089	0.0468	0.113	-0.0033	0.0447	0.0043	0.0159	0.2987	0.0204	0.5951	4	5.1121	0.0473255
DOM48c2-250-L8C14	-0.0261	0.0115	0.0922	0.0977	-0.0033	-0.0395	0.0113	0.0138	0.2683	0.0118	0.5066	6	7.20359	0.0681607
DOM48c2-250-L8C14	0.0263	0.0072	0.2642	0.3589	0.0198	-0.0059	0.0089	0.0143	0.315	-0.0365	1.0145	8	3.63373	0.0441245
DOM48c2-250-L8C14	0.0949	0.0179	3.5726	3.3969	0.1382	0.0248	0.2389	0.035	0.4457	0.0478	8.0128	10	4.8739	0.0606588
DOM48c2-250-L8C14	0.1352	0.0326	9.1841	7.4498	0.6998	0.0923	0.9551	0.0685	1.0443	0.0511	19.7127	12	2.90706	0.0503492
DOM48c2-250-L8C14	1.1327	0.1319	39.1622	8.6071	1.3841	0.1005	1.974	0.1716	1.949	0.0643	54.6773	14	5.94127	0.104532
DOM48c2-250-L8C14	2.314	0.2677	68.7323	11.9609	1.7973	0.0443	2.7369	0.2412	2.3123	0.0645	90.4714	16	9.37111	0.167153
DOM48c2-250-L8C14	1.4886	0.2889	72.5854	12.4246	2.0036	0	2.7299	0.235	2.3663	0.0678	94.1901	18	9.45224	0.174572
DOM48c2-250-L8C14	0.4022	3.8973	65.8475	9.5253	1.7948	0.0313	1.8917	0.1965	8.0526	0.2552	91.8945	20	40.1588	0.455305
DOM48c2-250-L8C14	0.0302	13.2544	55.8307	3.6865	1.3296	-0.0061	0.3865	0.1434	20.2107	0.754	95.6262	22	51.8802	0.529734
DOM48c2-250-L8C14	0.0563	18.235	50.8082	0.597	1.1008	-0.0121	-0.0055	0.1551	25.8583	1.0142	97.8249	24	54.3801	0.547309
DOM48c2-250-L8C14	0.0063	18.34	51.2035	0.6096	1.1907	0.0546	0.0191	0.0977	26.1542	0.8971	98.573	26	54.1512	0.547103
DOM48c2-250-L8C14	0.022	18.2837	50.7518	0.6352	1.0751	0.0182	-0.0027	0.1482	26.3946	0.8689	98.1976	28	53.9922	0.544408
DOM48c2-250-L8C14	0.0188	18.2029	50.9871	0.6526	1.1431	0.0303	0.0137	0.1524	26.4735	0.958	98.6323	30	53.734	0.541775
DOM48c2-250-L8C14	0.0188	18.1741	51.0423	0.6533	1.2292	0.0303	0	0.1396	26.4075	0.9366	98.6317	32	53.6553	0.542176
DOM48c2-250-L8C14	0.0251	18.2813	50.8194	0.6065	1.2185	-0.0303	0.0082	0.155	26.4654	0.9673	98.5468	34	53.7622	0.542829
DOM48c2-250-L8C14	-0.0314	18.3182	50.9586	0.5942	1.0836	0.0182	0.0182	0.1173	26.4842	0.9827	98.5752	36	53.9493	0.543019
DOM48c2-250-L8C14	-0.0031	18.3656	51.3274	0.5936	1.0987	0.0364	0	0.0865	26.5753	0.878	98.9614	38	53.9153	0.543795
DOM48c2-250-L8C14	0.0345	18.3582	51.3734	0.5519	1.1318	-0.0182	-0.0255	0.1378	26.6203	1.0443	99.2524	40	53.8277	0.541774
DOM48c2-250-L8C14	0.0627	18.3097	51.5587	0.5778	1.0934	-0.0121	0.0082	0.1516	26.5738	0.8966	99.2324	42	53.8469	0.542882
DOM48c2-250-L8C14	-0.0157	18.3136	51.2453	0.5615	1.0904	0.0425	0.0036	0.1036	26.6634	1.0103	99.0342	44	53.7761	0.541092
DOM48c2-250-L8C14	0.0283	18.368	51.3666	0.5694	1.1485	0.0182	0.0091	0.1336	26.6434	0.992	99.277	46	53.8016	0.542175
DOM48c2-250-L8C14	0	18.2738	51.2612	0.5891	1.0936	-0.0303	0.0018	0.1506	26.7822	1.0901	99.2424	48	53.6133	0.538767
DOM48c2-250-L8C14	0.0094	18.1739	51.2808	0.5816	1.0371	-0.0485	-0.0128	0.1267	26.7901	0.8809	98.8806	50	53.534	0.539229
DOM48c2-250-L8C14	-0.0032	18.0191	51.328	0.5556	0.9926	0.0546	0.0082	0.0838	27.0099	0.9942	99.0461	52	53.1774	0.534115
DOM48c2-250-L8C14	0.0032	17.9039	51.1335	0.5924	0.9045	0.0061	-0.0064	0.0701	27.2096	1.0337	98.8569	54	52.9413	0.530398
DOM48c2-250-L8C14	0.0411	17.8782	51.2747	0.6199	0.8594	0.0061	-0.0009	0.1178	27.5771	1.144	99.5184	56	52.6349	0.525849
DOM48c2-250-L8C14	0.0032	17.7371	51.321	0.5953	0.7832	-0.0182	-0.0137	0.0862	27.7373	1.1315	99.3948	58	52.383	0.522595
DOM48c2-250-L8C14	0.0412	17.6454	51.1339	0.6228	0.7937	-0.0061	0.0082	0.1067	27.6658	1.147	99.1648	60	52.3041	0.521784
DOM48c2-250-L8C14	-0.0032	17.6475	51.0676	0.6202	0.8135	-0.0364	0.0082	0.1272	27.8201	1.088	99.1923	62	52.1513	0.520997
DOM48c2-250-L8C14	0.0285	17.604	51.1149	0.6606	0.7209	-0.0121	0.01	0.0905	27.8025	1.0697	99.1017	64	52.2077	0.520693
DOM48c2-250-L8C14	-0.0095	17.5299	51.0229	1.2224	0.747	0.0242	-0.0091	0.1246	27.7731	1.2819	99.7258	66	52.099	0.518042
DOM48c2-250-L8C14	0	17.4869	50.9554	1.6789	0.7782	-0.0364	-0.0146	0.0572	27.5589	1.1073	99.6228	68	52.1895	0.520809
DOM48c2-250-L8C14	-0.0539	17.5223	51.2658	0.8501	0.7845	0.0364	-0.0218	0.0862	27.7385	1.3371	99.6209	70	52.0765	0.517751
DOM48c2-250-L8C14	0.0222	17.4922	51.2765	0.6493	0.8035	0.0243	0	0.0401	27.5343	1.104	98.9464	72	52.1902	0.521128
DOM48c2-250-L8C14	0.0222	17.5045	51.3197	0.5929	0.8957	0.0061	0.0146	0.0734	27.8185	1.2049	99.4523	74	51.8586	0.51796
DOM48c2-250-L8C14	-0.0032	17.4507	51.164	0.6104	0.9437	0	-0.0036	0.1007	27.8588	1.2939	99.4222	76	51.6942	0.516072
DOM48c2-250-L8C14	0.0127	17.4603	50.8544	0.6765	0.9702	-0.0424	0.0146	0.1016	27.8501	1.2019	99.1421	78	51.6862	0.517083
DOM48c2-250-L8C14	-0.0159	17.4464	51.0756	0.7028	0.9706	-0.0061	-0.0045	0.1407	28.0214	1.2875	99.6449	80	51.5193	0.514678
DOM48c2-250-L8C14	0.0603	17.4228	51.2915	0.7654	0.9597	-0.0061	0.0018	0.099	27.8752	1.2327	99.7084	82	51.6226	0.516063
DOM48c2-250-L8C14	-0.0032	17.4017	51.122	0.8149	1.0586	0.0484	0.0064	0.1383	27.7101	1.2082	99.5086	84	51.6253	0.517394
DOM48c2-250-L8C14	-0.019	17.3819	50.9449	0.9683	1.0367	0.0121	-0.0109	0.1357	27.7843	1.202	99.466	86	51.5572	0.516525
DOM48c2-250-L8C14	0.0413	17.3641	50.7927	1.0427	1.1348	-0.0302	0.0073	0.1749	28.0249	1.2598	99.8424	88	51.2193	0.513706
DOM48c2-250-L8C14	0.0413	17.3146	50.6299	1.1664	1.1547	-0.0484	0.0064	0.1255	27.8071	1.1927	99.4386	90	51.3115	0.515441
DOM48c2-250-L8C14	-0.0254	17.2223	50.6644	1.2329	1.2134	-0.0121	0.0045	0.1656	27.8918	1.0759	99.4708	92	51.0419	0.514395
DOM48c2-250-L8C14	-0.0127	17.3103	50.8722	1.2138	1.1796	0	0.0045	0.1358	27.7254	1.2423	99.6838	94	51.3478	0.51565
DOM48c2-250-L8C14_coeur	0.0633	17.8167	51.2779	0.6423	1.0089	0.0849	0.0301	0.1179	27.5995	1.1108	99.7522	115	52.3636	0.525087
DOM48c2-250-L8C14_coeur	-0.0063	17.8373	51.1339	0.5902	1.1167	0.0061	0.0182	0.0974	27.5136	1.0986	99.4118	127	52.3474	0.526229
DOM48c2-250-L8C14_coeur	0.0095	17.9685	51.4131	0.5718	1.109	0.0061	0.0209	0.0958	27.356	1.1573	99.708	135	52.6749	0.528912
DOM 150 48C2 L2C10	1.3762	11.5986	59.6589	6.4858	1.2849	-0.0062	1.0347	0.1823	15.7109	0.5243	97.8565	0	54.3622	0.560043
DOM 150 48C2 L2C10	0.0404	19.0012	51.3903	1.1288	1.0766	-0.0123	0.0444	0.1018	23.9228	0.8286	97.5349	2.04	57.2403	0.577676
DOM 150 48C2 L2C10	0.0062	19.2902	50.2074	0.8016	1.078	0.0184	0.0314	0.1599	24.1594	0.8497	96.6023	4.07	57.3801	0.578829
DOM 150 48C2 L2C10	0.0968	19.1376	49.9847	0.8692	1.6187	0.4294	0.0037	0.1418	24.2187	0.7968	97.2974	6.11	56.4739	0.576836
DOM 150 48C2 L2C10	0.0842	19.2127	50.4887	0.8136	1.1093	0.0308	0.0065	0.133	24.3138	0.7029	96.8954	8.15	57.0959	0.577792
DOM 150 48C2 L2C10	0.0689	18.9912	50.2633	0.6517	1.1363	-0.0246	0.0277	0.1207	24.5468	0.7962	96.6029	10.19	56.5577	0.57178
DOM 150 48C2 L2C10	0.0595	18.857	50.4333	0.5931	1.1717	0	0.0461	0.1164	24.5343	0.946	96.7575	12.22	56.3523	0.5687
DOM 150 48C2 L2C10	0.0691	18.6547	50.2793	0.6619	1.1604	-0.0246	0.0221	0.1128	24.735	0.9767	96.6721	14.26	55.9112	0.563828
DOM 150 48C2 L2C10	0.0881	18.475	49.8917	0.766	1.1912	0.0246	0.0221	0.118	24.9581	0.8735	96.4082	16.3	55.4264	0.560313
DOM 150 48C2 L2C10	0.0316	18.1316	49.4688	0.8578	1.2213	0.0245	0.0138	0.1638	25.1244	0.8853	95.9228	18.34	54.7716	0.553988
DOM 150 48C2 L2C10	0.0443	18.1219	49.5678	0.8957	1.1925	-0.0307	0.0286	0.1152	25.3968	1.0595	96.4221	20.37	54.5406	0.549626
DOM 150 48C2 L2C10	0.0411	17.9518	49.4631	0.8969	1.1692	0	0.0018	0.0918	25.4575	1.0063	96.0795	22.41	54.2783	0.547227
DOM 150 48C2 L2C10	0.0602	17.9264	49.605	0.8423	1.183	-0.0184	0.0074	0.1766	25.786	0.9187	96.5056	24.45	53.9263	0.544641
DOM 150 48C2 L2C10	-0.0064	17.7798	49.355	0.8023	1.1264	0	0.0074	0.1549	25.8347	0.8813	95.9417	26.49	53.7439	0.542503
DOM 150 48C2 L2C10	0.0445	17.5605	49.4697	0.8367	1.1247	-0.0245	0.0037	0.1661	25.942	0.9991	96.147	28.52	53.3395	0.537323
DOM 150 48C2 L2C10	-0.0127	17.7151	48.9458	0.8376	1.0237	0.0123	-0.0028	0.1565	26.1044	0.8994	95.6947	30.56	53.5276	0.538936
DOM 150 48C2 L2C10	-0.0064	17.5315	49.1944	0.8559	1.1151	-0.0123	0.0055	0.1644	26.0207	0.8217	95.7092	32.6	53.2381	0.537845
DOM 150 48C2 L2C10	-0.0032	17.5501	49.1422	0.8894	1.0821	0.0368	-0.0249	0.1928	26.1724	0.9398	96.0056	34.64	53.1654	0.535609
DOM 150 48C2 L2C10	0.0127	17.4495	49.2656	0.9999	1.4417	0.0123	-0.0018	0.1645	25.7632	0.8938	96.0031	36.67	52.9757	0.538394
DOM 150 48C2 L2C10_coeur	0.0223	17.6145	48.8438	0.7202	1.3661	0.0245	0.0184	0.122	25.8297	0.8312	95.3927	60	53.2375	0.540703
DOM 150 48C2 L2C10_coeur	0.0191	17.5572	49.2222	0.672	1.2283	-0.0552	0.0064	0.0935	25.8543	0.822	95.4751	70	53.2939	0.539751
DOM 150 48C2 L2C10_coeur	0.0318	17.5718	49.0399	0.6632	1.1621	0.0306	-0.0203	0.1211	26.0283	0.915	95.5638	80	53.2338	0.537473
DOM 150 48C2 L3C15	0.2715	18.2623	53.3111	1.3331	1.094	0.0741	0.1355	0.1188	24.3219	0.8881	99.8103	0	55.86	0.563455
DOM 150 48C2 L3C15	0.0126	18.8631	50.7413	0.627	1.0759	0.0555	0.013	0.1071	25.1086	0.8952	97.4991	2.06	55.9369	0.563793
DOM 150 48C2 L3C15	0	18.7099	50.612	0.6437	1.0045	0.0123	0.0093	0.1305	25.1943	0.8387	97.1552	4.13	55.7411	0.561517
DOM 150 48C2 L3C15	0.0253	18.6504	50.511	0.6522	1.0293	0.0123	0.0111	0.1209	25.2891	0.7948	97.0964	6.19	55.5448	0.560257
DOM 150 48C2 L3C15	0.0285	18.3727	50.5886	0.6023	1.0638	-0.0185	0.0019	0.1244	25.3588	0.9104	97.0514	8.25	55.0684	0.554797
DOM 150 48C2 L3C15	0.0222	18.3248	50.2441	0.591	1.0481	-0.0369	0.0074	0.1321	25.4569	0.9381	96.7647	10.32	54.9317	0.552969
DOM 150 48C2 L3C15	0.0127	18.1228	50.2874	0.5732	0.9803	0.0246	0.0277	0.0886	25.7204	0.944	96.7817	12.38	54.4943	0.547713
DOM 150 48C2 L3C15	0.0541	18.0702	50.3112	0.575	1.0636	-0.0308	0.0379	0.1294	25.8807	0.9938	97.1158	14.44	54.1778	0.545043
DOM 150 48C2 L3C15	0.0573	17.7608	50.1992	0.5655	1.0677	0	0.0139	0.099	25.9481	1.0091	96.7204	16.51	53.6825	0.539992
DOM 150 48C2 L3C15	0.0287	17.5869	50.0387	0.6116	1.029	0.0308	0.0203	0.1397	26.1728	1.0711	96.7296	18.57	53.2787	0.53491
DOM 150 48C2 L3C15	0	17.4001	49.8852	0.6169	1.0346	0	0.0111	0.1058	26.3808	1.0517	96.4863	20.63	52.8186	0.530538
DOM 150 48C2 L3C15	0.064	17.3234	49.6437	0.6712	0.9741	0.0061	0.0102	0.0927	26.4427	0.9922	96.2203	22.7	52.7225	0.529423
DOM 150 48C2 L3C15	0.0256	17.2596	49.7449	0.6546	1.0496	0.0184	-0.0092	0.1101	26.6057	0.9579	96.4265	24.76	52.3977	0.527341
DOM 150 48C2 L3C15	-0.0064	17.2846	49.6243	0.6056	1.02	0.0307	0.0083	0.1152	26.7578	1.1044	96.5509	26.82	52.3321	0.525
DOM 150 48C2 L3C15	-0.0128	17.2107	50.0324	0.652	1.0416	0.0061	0.0166	0.0685	26.8836	0.992	96.9035	28.89	52.0892	0.523825
DOM 150 48C2 L3C15	-0.0128	17.3708	49.7005	0.6603	1.0158	0.0184	0.0046	0.1222	26.6745	1.1327	96.6998	30.95	52.5352	0.52673
DOM 150 48C2 L3C15	-0.0096	17.2764	49.6048	0.6456	0.9956	-0.0123	0.0028	0.117	26.5777	0.9986	96.2185	33.01	52.5089	0.527464
DOM 150 48C2 L3C15	0.0352	17.2997	50.0092	0.6691	1.0081	-0.0246	0.0139	0.1196	26.5056	1.0862	96.7465	35.08	52.5927	0.52765
DOM 150 48C2 L3C15	0	17.2696	49.7361	0.6231	1.0946	-0.0061	0.0157	0.1041	26.3204	1.0615	96.2251	37.14	52.6161	0.529121
DOM 150 48C2 L3C15	0.0288	17.3344	49.7526	0.6195	1.0554	0.0246	0.0194	0.1344	26.5297	0.9427	96.4416	39.2	52.5668	0.529246
DOM 150 48C2 L3C15_coeur	0.016	17.337	49.4671	0.6021	1.0639	0.0184	0.012	0.1413	26.5542	1.1204	96.3325	50	52.5389	0.527437
DOM 150 48C2 L3C15_coeur	0.0096	17.2161	49.4536	0.6437	1.1602	0.0492	-0.0055	0.1214	26.6222	1.002	96.278	60	52.194	0.52616
DOM 150 48C2 L3C15_coeur	0.0706	17.2156	49.2949	0.6618	1.0743	0.0246	0.0138	0.143	26.5774	1.064	96.1401	70	52.3311	0.52599
No timescales modelled on these profiles
DOM48c2_L1C14_g	-0.0373	20.2253	49.8078	0.6303	1.1269		-0.0006	0.0953	25.8047	0.9868	98.6073	0	56.9542	0.573568
DOM48c2_L1C14_g	-0.0373	19.8665	49.88	0.6357	1.1146		0.0065	0.1422	25.3713	0.9677	97.9822	2	56.9229	0.573357
DOM48c2_L1C14_g	0	20.1199	50.0062	0.6517	1.1066		-0.0232	0.1126	25.7339	0.8888	98.5965	4	56.9134	0.573847
DOM48c2_L1C14_g	-0.0747	19.8783	49.7307	0.5955	1.0352		-0.0019	0.1256	25.7844	0.8728	97.9487	6	56.654	0.570575
DOM48c2_L1C14_g	0.0093	19.977	50.0039	0.6419	1.1135		-0.0155	0.1558	25.8863	0.9044	98.6854	8	56.5931	0.570561
DOM48c2_L1C14_g	0	19.751	49.9789	0.6311	1.1871		0.0052	0.1202	25.4025	0.9677	98.0523	10	56.6665	0.57164
DOM48c2_L1C14_g	-0.0281	19.9474	49.6716	0.61	1.1678		0.0077	0.1427	25.8504	1.0242	98.4055	12	56.5264	0.569418
DOM48c2_L1C14_g	-0.028	19.8981	50.1971	0.5789	1.1393		-0.0019	0.1263	25.8765	0.9697	98.7444	14	56.475	0.569077
DOM48c2_L1C14_g	-0.0467	19.8944	50.3676	0.5771	1.129		-0.009	0.1606	25.8991	1.0588	98.9958	16	56.4619	0.568003
DOM48c2_L1C14_g	0.0374	19.7297	50.1521	0.5946	1.1236		0.0129	0.14	25.9455	1.082	98.8002	18	56.222	0.565326
DOM48c2_L1C14_g	0.0187	19.5028	49.8806	0.5595	1.1095		-0.0058	0.1264	25.3973	1.0226	97.5853	20	56.4514	0.568073
DOM48c2_L1C14_g	0.0468	19.8367	49.8903	0.5815	1.132		0.0052	0.1372	25.9262	0.967	98.4557	22	56.3627	0.56789
DOM48c2_L1C14_g	0.0562	19.6177	49.9936	0.5625	1.1239		-0.0013	0.1186	26.0729	1.0921	98.6537	24	55.9671	0.562677
DOM48c2_L1C14_g	0.0094	19.538	50.109	0.5656	1.0705		-0.0052	0.0988	25.9229	1.0426	98.4159	26	56.0632	0.563494
DOM48c2_L1C14_g	-0.0468	19.6313	50.1426	0.5591	1.0551		-0.009	0.1372	26.0273	1.0767	98.5501	28	56.1042	0.563402
DOM48c2_L1C14_g	0.0094	19.4779	49.7643	0.5546	1.0571		-0.0006	0.1132	25.8455	0.9747	97.7959	30	56.0728	0.564073
DOM48c2_L1C14_g	0.0563	19.4409	50.0175	0.5586	1.0721		-0.0123	0.0836	26.0417	1.139	98.4469	32	55.8315	0.560301
DOM48c2_L1C14_g	-0.0937	19.4164	49.7741	0.5457	1.0319		0.0026	0.1529	25.9719	1.0631	97.8735	34	55.9097	0.561322
DOM48c2_L1C14_g	-0.0376	19.2833	50.2927	0.5161	1.0859		-0.0071	0.1124	26.2307	1.1908	98.6644	36	55.4452	0.556113
DOM48c2_L1C14_g	-0.0094	19.2827	50.179	0.5157	1.0243		0.0129	0.0919	26.0973	1.0264	98.18	38	55.635	0.558817
DOM48c2_L1C14_g	-0.0656	19.1706	50.6483	0.5048	1.0058		-0.0032	0.1166	25.9772	1.1339	98.4533	40	55.6209	0.557481
DOM48c2_L1C14_g	-0.0282	19.3126	50.3975	0.5451	1.0292		0.02	0.0589	26.2581	1.2142	98.8308	42	55.5232	0.556029
DOM48c2_L1C14_g	-0.0282	19.0109	50.2923	0.5621	1.0633		0.0142	0.1083	26.4406	1.0783	98.5648	44	54.9319	0.551735
DOM48c2_L1C14_g	-0.0094	18.9744	50.0361	0.5564	0.98		-0.0097	0.1014	26.3103	0.9763	97.9391	46	55.0962	0.553367
DOM48c2_L1C14_g	0.0377	18.8596	50.0154	0.5693	1.0021		-0.0264	0.1253	26.4223	1.1274	98.0686	48	54.8203	0.549476
DOM48c2_L1C14_g	0.0094	19.1045	50.574	0.5692	1.0174		0.0297	0.1118	26.1	1.0764	98.534	50	55.4112	0.556042
DOM48c2_L1C14_g	0.0282	19.0927	50.5234	0.5359	1.0203		0.011	0.0973	26.3491	1.0132	98.6971	52	55.169	0.554214
DOM48c2_L1C14_g	-0.0094	19.0095	50.7368	0.5378	1.022		0.0135	0.1384	26.4549	1.1358	99.1063	54	54.9645	0.551066
DOM48c2_L1C14_g	0.0094	19.0345	50.4444	0.5018	0.9949		-0.0039	0.1124	26.5324	0.9712	98.5796	56	54.9589	0.552192
DOM48c2_L1C14_g	0.0376	18.9928	50.3596	0.5207	1.0443		0.0013	0.0829	26.3551	1.0551	98.464	58	55.0063	0.552481
DOM48c2_L1C14_g	-0.0847	18.7278	50.188	0.542	1.0337		-0.0058	0.1342	26.2477	1.2162	97.9817	60	54.7668	0.548501
DOM48c2_L1C14_g	-0.0282	18.858	50.9332	0.5673	0.963		-0.0058	0.0946	26.5217	0.9375	98.8733	62	54.7742	0.550291
DOM48c2_L1C14_g	-0.0472	18.6644	50.372	0.5678	1.021		0.0071	0.1144	26.6918	1.1719	98.5167	64	54.301	0.544086
DOM48c2_L1C14_g	0.0377	18.6043	50.5159	0.5678	1.0688		-0.0213	0.1062	26.6912	1.0936	98.6467	66	54.1672	0.543998
DOM48c2_L1C14_g	0	18.6673	50.2972	0.5507	1.044		0.0013	0.1349	26.654	1.1012	98.468	68	54.3122	0.545099
DOM48c2_L1C14_g	-0.0188	18.54	50.7261	0.5444	1.062		-0.0168	0.1398	26.5513	1.0992	98.6562	70	54.2131	0.544339
DOM48c2_L1C14_g	0.0566	18.4916	50.9994	0.5853	1.0789		0.0161	0.1144	26.9354	1.1587	99.4074	72	53.7897	0.539735
DOM48c2_L1C14_g	-0.0095	18.3686	50.3882	0.5983	1.0077		-0.0161	0.1629	26.9779	1.02	98.4865	74	53.6665	0.538944
DOM48c2_L1C14_g	0.0189	18.4979	50.7313	0.6154	1.0644		-0.0032	0.1411	26.8451	1.1225	99.0276	76	53.8939	0.540944
DOM48c2_L1C14_g	0.0377	18.5881	51.0906	0.5995	1.1224		0.0129	0.1288	26.9204	0.9918	99.527	78	53.8833	0.542659
DOM48c2_L1C14_g	0.0189	18.5407	50.4738	0.591	1.0082		0.0084	0.1226	26.739	1.0597	98.5827	80	54.1086	0.543028
DOM48c2_L1C14_g	0.0378	18.4447	50.6035	0.5971	1.0439		-0.0142	0.1246	26.8687	1.182	98.8764	82	53.8246	0.539485
DOM48c2_L1C14_g	-0.0094	18.546	51.0311	0.5735	1.0527		0.0026	0.1212	26.8932	1.1824	99.3584	84	53.9292	0.540626
DOM48c2_L1C14_g	0.0473	18.3025	50.7642	0.5668	1.0958		-0.0006	0.1301	26.8927	1.1667	98.9509	86	53.5526	0.537487
DOM48c2_L1C14_g	-0.0378	18.4087	50.7721	0.578	1.0873		-0.0097	0.1377	26.8023	1.0262	98.8143	88	53.7856	0.540992
DOM48c2_L1C14_g	-0.0471	18.3091	50.7647	0.5606	1.0875		-0.0116	0.1268	26.5417	1.0629	98.3888	90	53.8813	0.541646
DOM48c2_L1C14_g	0.0189	18.4503	51.1891	0.579	1.1115		0.0045	0.146	26.8249	1.0343	99.3235	92	53.7945	0.541278
DOM48c2_L1C14_g	-0.0755	18.3041	51.0788	0.5804	1.0458		-0.0155	0.113	26.8938	1.0834	99.0519	94	53.6101	0.538247
DOM48c2_L1C14_g	-0.0189	18.4389	50.9458	0.5636	1.0654		0.009	0.1672	26.9121	1.055	99.1002	96	53.7544	0.540163
DOM48c2_L1C14_g	0.0283	18.4385	51.2151	0.5578	1.0669		0.0103	0.1638	26.84	1.0238	99.3534	98	53.8156	0.541079
DOM48c2_L1C14_g	0.0754	18.3839	50.5499	0.5514	1.1395		0.0213	0.1042	26.5119	1.0528	98.4397	100	53.9499	0.543018
DOM48c2_L1C14_g	-0.0471	18.5792	51.3441	0.5734	1.0977		0.0065	0.118	26.7899	1.0294	99.5083	102	54.0139	0.543362
DOM48c2_L1C14_g	0.0471	18.5392	51.3051	0.5503	1.0651		0.0052	0.1117	26.8368	1.0578	99.4951	104	53.9558	0.542154
DOM48c2_L1C14_g	0.0094	18.517	51.5853	0.5648	1.1434		-0.0032	0.1502	26.8476	1.0947	99.8743	106	53.8283	0.541428
DOM48c2_L1C14_g	-0.066	18.4063	51.4598	0.5781	1.0563		0.0084	0.122	26.8924	1.0555	99.4895	108	53.738	0.539894
DOM48c2_L1C14_c	-0.0176	18.6616	51.9504	0.5389	1.0614		-0.0048	0.1106	27.3244	1.0454	100.673	140	53.6974	0.539596
DOM48c2_L1C14_c	-0.0436	18.2031	51.4521	0.5564	1.0601		-0.0149	0.079	27.1596	1.1607	99.6259	150	53.2233	0.533832
DOM48c2-250-L8C30	0.0657	18.7942	52.2937	1.1621	1.069	0.0183	0.0055	0.1537	26.6054	0.9484	101.116	0	54.4949	0.5486
DOM48c2-250-L8C30	0.0472	18.616	52.147	0.6823	1.0727	-0.073	0.0018	0.127	26.9694	0.9909	100.654	2.04	53.9334	0.542604
DOM48c2-250-L8C30	-0.0126	18.5958	52.1845	0.6513	1.0991	-0.0243	-0.0009	0.0927	26.7956	1.0219	100.441	4.09	54.0294	0.543601
DOM48c2-250-L8C30	0.0377	18.5564	52.2239	0.6534	1.0605	-0.0243	0.0009	0.0987	26.8416	1.0559	100.529	6.14	53.9798	0.542358
DOM48c2-250-L8C30	0.022	18.5076	52.3995	0.6732	1.1365	0.0122	0.0274	0.0944	26.7255	1.0315	100.63	8.18	53.9309	0.54296
DOM48c2-250-L8C30	0.0189	18.5645	52.0252	0.674	1.101	-0.0426	-0.0064	0.103	26.8857	0.9447	100.317	10.23	53.9062	0.543077
DOM48c2-250-L8C30	0.022	18.5389	52.2333	0.6498	1.0929	-0.0243	-0.0055	0.1579	26.7814	1.0435	100.52	12.27	53.9728	0.542772
DOM48c2-250-L8C30	0.0628	18.644	51.971	0.6607	1.1004	0.0426	0.0119	0.1348	26.6478	0.9234	100.199	14.32	54.2227	0.546458
DOM48c2-250-L8C30	-0.0094	18.6475	52.2666	0.6518	1.1268	0.0182	0.0347	0.1005	26.6489	0.8585	100.353	16.36	54.1965	0.547086
DOM48c2-250-L8C30	0.0188	18.8129	52.0948	0.6233	1.0569	0.0122	0.0091	0.1185	26.3241	1.0289	100.099	18.41	54.784	0.550646
DOM48c2-250-L8C30	-0.0282	18.9149	51.9131	0.6139	1.1494	-0.0852	-0.0027	0.1297	26.2724	0.9734	99.9668	20.45	54.8582	0.552961
DOM48c2-250-L8C30	-0.0125	18.8518	52.0076	0.6552	1.1132	0.0365	-0.0073	0.1211	26.305	1.0166	100.107	22.5	54.7877	0.551443
DOM48c2-250-L8C30	0.0156	18.786	52.0895	0.6976	1.169	-0.0061	0.0082	0.1625	26.1125	0.9305	99.9715	24.55	54.8094	0.553121
DOM48c2-250-L8C30	0.0376	18.7925	52.0171	0.7017	1.2472	0	-0.011	0.1074	26.2307	0.9303	100.064	26.59	54.6228	0.552131
DOM48c2-250-L8C30	-0.0657	18.8877	51.7035	0.6849	1.1917	0.0183	-0.0055	0.1426	26.1091	0.9767	99.7144	28.64	54.9201	0.55406
DOM48c2-250-L8C30	0.025	18.8222	52.0796	0.6274	1.229	-0.0061	0.0027	0.1006	26.0737	0.9305	99.8907	30.68	54.823	0.553952
DOM48c2-250-L8C30	0.0375	18.8442	52.1335	0.6104	1.2206	0.0304	0	0.1075	26.0886	0.8658	99.9385	32.73	54.8482	0.554704
DOM48c2-250-L8C30	0.0094	18.8313	52.2591	0.6303	1.2584	-0.0426	0.0046	0.1367	26.081	0.903	100.114	34.77	54.7947	0.554259
DOM48c2-250-L8C30	-0.0125	18.8124	51.7124	0.6297	1.2386	-0.0183	-0.0027	0.0903	26.0212	0.9738	99.4783	36.82	54.8461	0.553902
DOM48c2-250-L8C30	0.0094	18.7503	51.9828	0.5959	1.2357	0.1034	0.0027	0.1203	26.289	0.989	100.079	38.86	54.5283	0.550505
DOM48c2-250-L8C30	-0.0157	18.6959	51.9142	0.6539	1.2924	-0.0243	-0.0091	0.0937	26.1451	0.9181	99.7132	40.91	54.5197	0.55175
DOM48c2-250-L8C30	0.0031	18.7223	52.1268	0.6421	1.1981	-0.0365	0.0037	0.104	26.1514	0.9458	99.8974	42.96	54.657	0.551785
DOM48c2-250-L8C30	0.0063	18.7238	51.932	0.622	1.3049	0.0243	0.0055	0.0833	26.3541	1.0599	100.116	45	54.3567	0.548916
DOM48c2-250-L8C30	-0.0094	18.7466	51.8458	0.5982	1.2677	0.0061	-0.0046	0.1255	26.1202	0.8934	99.6034	47.05	54.6373	0.552875
DOM48c2-250-L8C30	-0.0344	18.7959	52.1345	0.5432	1.2423	-0.0122	-0.0165	0.1376	26.345	0.8162	100.015	49.09	54.5312	0.552187
DOM48c2-250-L8C30_coeur	0.0722	18.6391	51.9208	0.7202	1.1136	-0.0304	0.0055	0.1545	26.767	0.874	100.267	80	54.096	0.545772
DOM48c2-250-L8C30_coeur	-0.0063	18.5633	51.7788	0.6535	1.07	-0.0061	-0.0055	0.1622	26.7141	1.0157	99.9576	94	54.0908	0.543951
DOM48c2-250-L8C30_coeur	0.0063	18.4353	52.1115	0.6802	1.1271	-0.0426	-0.0091	0.1597	26.6381	0.9423	100.1	115	53.9215	0.543582
DOM48c2-250-L12C27	0.0031	18.7554	51.523	0.6474	2.2156	1.1153	0.0183	0.1354	25.6521	0.8609	100.927	0	53.9903	0.557612
DOM48c2-250-L12C27	0.0219	19.1459	52.1761	0.5924	1.0681	-0.0244	-0.0027	0.1049	26.2342	0.8688	100.212	2.1	55.2858	0.557268
DOM48c2-250-L12C27	0.0063	18.9906	52.384	0.5824	1.0369	-0.0548	-0.0027	0.1041	26.1082	0.9557	100.168	4.19	55.2335	0.555604
DOM48c2-250-L12C27	-0.0188	18.9395	52.0785	0.5731	1.0883	-0.0304	-0.0018	0.0731	26.2454	0.8933	99.8911	6.29	54.9845	0.554264
DOM48c2-250-L12C27	0.0282	18.9079	52.0132	0.561	1.0484	0.0244	-0.0101	0.1048	26.1043	1.0726	99.8647	8.39	55.1158	0.553483
DOM48c2-250-L12C27	-0.0219	18.9735	52.1133	0.5502	1.0362	0.0061	0.021	0.0833	26.327	0.9395	100.05	10.48	55.0156	0.553542
DOM48c2-250-L12C27	0.0157	18.8539	52.0154	0.5446	1.1071	0.0122	0.0082	0.1194	26.464	1.029	100.169	12.58	54.6558	0.549922
DOM48c2-250-L12C27	-0.022	18.7297	51.9234	0.5444	1.0545	-0.0244	-0.0082	0.1357	26.4988	0.8931	99.7797	14.68	54.5209	0.549213
DOM48c2-250-L12C27	0.0752	18.7556	51.8854	0.5413	1.0747	0.0061	-0.0219	0.1125	26.3802	0.9611	99.7921	16.77	54.6378	0.550005
DOM48c2-250-L12C27	0.0314	18.745	51.8844	0.497	1.1091	-0.0061	-0.0027	0.1357	26.3643	0.9705	99.7373	18.87	54.5987	0.549923
DOM48c2-250-L12C27	-0.0094	18.7362	51.6204	0.4979	1.1431	-0.0122	0.0082	0.1177	26.4339	0.8775	99.4349	20.97	54.4863	0.550029
DOM48c2-250-L12C27	0.0408	18.6913	51.9344	0.5102	1.131	0	0.0165	0.1125	26.4061	0.9425	99.7853	23.06	54.4653	0.549091
DOM48c2-250-L12C27	-0.0063	18.6727	51.8721	0.5484	1.1365	0.0122	0.0192	0.1177	26.3345	0.9582	99.6713	25.16	54.4981	0.549349
DOM48c2-250-L12C27	-0.0125	18.7098	51.8529	0.5436	1.1461	0	0.0201	0.1298	26.3252	0.8839	99.6114	27.26	54.5447	0.550608
DOM48c2-250-L12C27	0	18.6529	51.4091	0.6507	1.1622	0	0	0.1606	26.4538	0.9979	99.4871	29.35	54.3363	0.547644
DOM48c2-250-L12C27	-0.0157	18.7062	51.4111	0.6675	1.1319	0.0183	-0.0064	0.1873	26.2709	0.9644	99.3575	31.45	54.6046	0.550313
DOM48c2-250-L12C27	-0.0031	18.747	51.4698	0.5968	1.1624	-0.0183	0.0082	0.0825	26.3042	0.9392	99.3102	33.54	54.594	0.550781
DOM48c2-250-L12C27	-0.0219	18.8618	51.7836	0.5323	1.1187	-0.0061	0.0046	0.0868	26.3121	1.0013	99.7011	35.64	54.7882	0.55165
DOM48c2-250-L12C27	-0.0156	18.9695	51.8559	0.5201	1.1107	-0.0365	0.0146	0.1359	25.9897	0.9	99.4964	37.74	55.2276	0.556929
DOM48c2-250-L12C27	0.0094	18.8812	51.711	0.5734	1.1218	-0.0061	-0.0055	0.1238	26.0135	1.0142	99.4482	39.84	55.078	0.5545
DOM48c2-250-L12C27	0.0281	17.7704	48.1688	0.5554	4.3888	2.3188	0.0027	0.1159	24.5716	0.8308	98.7514	41.93	51.1979	0.554858
DOM48c2-250-L12C27	0.0499	17.6913	48.7263	0.5884	4.9468	2.8672	0.0009	0.1136	24.4145	0.748	100.147	44.03	50.6289	0.556109
DOM48c2-250-L12C27	0.0031	18.902	51.4253	0.6369	1.1368	0.0183	-0.0046	0.1281	25.7361	1.0638	99.0503	46.13	55.3389	0.556855
DOM48c2-250-L12C27	-0.0031	18.9174	51.6741	0.6251	1.1176	0.0183	-0.0046	0.1058	26.0204	0.8411	99.3196	48.22	55.124	0.556516
DOM48c2-250-L12C27	0.0125	18.8019	51.4586	0.5946	1.1248	0.0183	-0.0037	0.1144	25.9056	0.8288	98.8594	50.32	55.0678	0.556176
DOM48c2-250-L12C27	0.0094	18.915	51.389	0.6338	1.1573	-0.0122	-0.0238	0.1488	25.9063	0.7824	98.942	52.41	55.1779	0.558083
DOM48c2-250-L12C27	-0.0156	18.933	51.5881	0.6196	1.0957	0.0305	-0.0091	0.1402	25.8943	0.934	99.2352	54.51	55.2836	0.557014
DOM48c2-250-L12C27	0.0219	18.9593	51.7224	0.6353	1.0403	-0.0305	0.0082	0.1565	25.9061	0.8072	99.2571	56.61	55.3716	0.55843
DOM48c2-250-L12C27	-0.0031	18.9502	51.6938	0.6557	1.1282	-0.0426	-0.0064	0.1402	25.8755	0.9649	99.4084	58.7	55.2854	0.557123
DOM48c2-250-L12C27	-0.0375	18.9572	51.5016	0.6213	1.1323	0.0304	-0.0055	0.098	26.0157	0.8563	99.2128	60.8	55.1632	0.556936
DOM48c2-250-L12C27	0.0156	18.962	51.4606	0.6412	1.152	0.0365	0.011	0.098	25.8845	0.9804	99.2418	62.9	55.2651	0.55705
DOM48c2-250-L12C27	0.0094	18.94	51.5326	0.6469	1.1097	-0.0061	-0.0046	0.1238	25.9371	0.9123	99.2119	64.99	55.2378	0.556913
DOM48c2-250-L12C27	0.0062	18.9765	51.6794	0.6398	1.0722	0.0122	0.0082	0.1153	25.7829	0.8166	99.1094	67.09	55.4688	0.559705
DOM48c2-250-L12C27	0.0188	18.9508	51.3075	0.6571	1.1497	0.0305	-0.0046	0.1041	25.8624	0.8383	98.919	69.19	55.2731	0.558432
DOM48c2-250-L12C27	0.0062	19.0028	51.4293	0.6308	1.134	-0.0183	0.0192	0.1256	25.7536	0.8694	98.971	71.28	55.4576	0.559822
DOM48c2-250-L12C27	0.0625	19.0037	51.5169	0.6377	1.1717	0.0426	-0.0018	0.1136	25.9921	0.8135	99.3544	73.38	55.1996	0.558156
DOM48c2-250-L12C27	-0.0313	18.919	51.226	0.6377	1.1278	0.0487	0.0073	0.0895	25.8198	0.795	98.6709	75.48	55.2956	0.558817
DOM48c2-250-L12C27	-0.0156	18.9616	51.2384	0.6444	1.172	0	-0.0146	0.1187	25.733	0.8787	98.7467	77.57	55.3785	0.559391
DOM48c2-250-L12C27	0.0031	19.0582	51.2213	0.6473	1.2368	0.0365	-0.0155	0.1385	25.6386	0.9745	98.9549	79.67	55.5144	0.560618
DOM48c2-250-L12C27	0.0593	18.859	51.1115	0.6364	1.4995	0.2372	0.0009	0.1291	25.5693	0.8974	98.9997	81.77	55.0131	0.559397
DOM48c2-250-L12C27	-0.0031	19.0925	51.3338	0.6275	1.1479	0.0244	-0.0009	0.1342	25.9503	0.8507	99.1613	83.86	55.38	0.559343
DOM48c2-250-L12C27_coeur	0.0125	19.0955	51.4022	0.5664	1.13	-0.0122	-0.0046	0.0834	26.017	0.8442	99.1512	120	55.3444	0.55883
DOM48c2-250-L12C27_coeur	0.0187	19.107	51.1905	0.5657	1.1768	0	-0.0046	0.1462	25.7517	0.8847	98.8412	143	55.5447	0.561043
DOM48c2-250-L12C27_coeur	0.0469	19.1069	51.3051	0.5459	1.0776	0.0487	-0.0027	0.0852	25.6827	0.9653	98.8642	166	55.7228	0.560925
DOM 150 48C2 L2C21	0.9166	10.3811	55.3469	5.4748	1.1585	0.0376	0.9465	0.1149	13.927	0.436	88.7401	0	54.5607	0.562912
DOM 150 48C2 L2C21	0.0806	18.4822	53.0342	1.4836	1.1644	-0.037	0.1278	0.1309	23.6232	0.7864	98.9133	2.02	56.7434	0.574312
DOM 150 48C2 L2C21	0.0062	19.3623	51.2657	0.7573	1.2649	-0.0185	0.012	0.1236	24.2038	0.7571	97.7529	4.04	57.201	0.58022
DOM 150 48C2 L2C21	0.05	19.0265	51.1343	0.7847	1.1927	-0.0246	0.0129	0.1409	24.5178	0.869	97.7288	6.06	56.5624	0.571803
DOM 150 48C2 L2C21	0.0032	18.3302	51.0317	0.5934	1.0683	0.0184	0.0138	0.1258	25.3503	0.8957	97.4309	8.09	55.0137	0.554445
DOM 150 48C2 L2C21	0.0127	17.9495	50.7043	0.5473	0.9656	0	-0.023	0.1221	26.0305	0.9503	97.2822	10.11	53.9892	0.542406
DOM 150 48C2 L2C21	0.0032	17.7563	50.5727	0.5432	0.9425	-0.0123	0.0055	0.123	26.0721	0.8131	96.8315	12.13	53.7094	0.540616
DOM 150 48C2 L2C21	-0.0095	17.8432	50.1363	0.6489	0.9022	-0.0491	0.0074	0.1558	26.0794	1.0403	96.8134	14.15	53.8711	0.539646
DOM 150 48C2 L2C21	0.0728	18.0004	50.3463	0.652	1.0246	0.043	-0.0129	0.149	25.837	0.8198	96.9449	16.17	54.1672	0.546119
DOM 150 48C2 L2C21	0.0222	18.1179	50.1903	0.6453	1.0022	0.0798	0.0203	0.1247	25.9932	0.832	97.0279	18.19	54.2124	0.54617
DOM 150 48C2 L2C21	0.0506	17.9792	49.9688	0.717	1.0549	0.0368	0.0194	0.1343	25.5988	0.8542	96.4141	20.21	54.3209	0.547724
DOM 150 48C2 L2C21	0.0474	18.1652	50.1215	0.7904	1.1559	-0.0246	0	0.1501	25.3967	0.8205	96.6477	22.24	54.6431	0.55249
DOM 150 48C2 L2C21	-0.0221	18.3561	50.1489	0.7538	1.1065	-0.0123	0.0157	0.1302	25.2182	0.852	96.5813	24.26	55.1257	0.556458
DOM 150 48C2 L2C21	-0.0031	18.5321	50.3256	0.6973	1.1429	-0.0061	0.0065	0.132	24.9806	0.7964	96.6133	26.28	55.5394	0.561604
DOM 150 48C2 L2C21	0.0031	18.6148	50.0727	0.7683	1.1124	-0.0184	0.0305	0.1346	25.0194	0.8493	96.6052	28.3	55.6496	0.56182
DOM 150 48C2 L2C21	0.0441	18.553	50.0145	0.7907	1.1868	0.0123	0.0129	0.1519	24.9768	0.8929	96.6359	30.32	55.5183	0.560986
DOM 150 48C2 L2C21	0.0691	18.5297	50.6621	0.7345	1.2064	0.0123	0.0009	0.1356	24.8707	0.8248	97.0461	32.34	55.5629	0.562348
DOM 150 48C2 L2C21	0.0251	18.6569	50.3205	0.5846	1.2135	0.0553	0.0074	0.1312	24.8339	0.7404	96.5689	34.36	55.7576	0.565203
DOM 150 48C2 L2C21	0.044	18.8051	50.3897	0.462	1.1665	0.0246	-0.0176	0.1173	24.7211	0.8937	96.6241	36.39	56.1148	0.566739
DOM 150 48C2 L2C21	0.066	18.6754	50.4725	0.4571	1.1963	-0.0308	0.0166	0.0869	24.692	0.8283	96.4912	38.41	55.9357	0.565955
DOM 150 48C2 L2C21	0.0283	18.6788	50.6248	0.4768	1.1709	0.0616	0.0037	0.0696	24.6575	0.7159	96.4878	40.43	56.0033	0.56743
DOM 150 48C2 L2C21	0.0315	18.6975	49.9417	0.4318	1.2445	-0.0246	-0.0092	0.1069	24.7618	0.9216	96.1372	42.45	55.8415	0.564669
DOM 150 48C2 L2C21_coeur	0.0063	18.6842	50.4517	0.4053	1.0734	0	0.0065	0.1268	25.1661	0.8212	96.7414	70	55.6513	0.561613
DOM 150 48C2 L2C21_coeur	0	18.6216	50.3959	0.4216	1.1076	0.0123	-0.0074	0.1034	24.9755	0.8184	96.4564	80	55.7053	0.562626
DOM 150 48C2 L2C21_coeur	0.0725	18.536	50.1969	0.4832	1.2015	-0.0307	-0.0074	0.1129	25.1449	0.8369	96.5848	91	55.322	0.559702
DOM 125 48C2 L1C1	2.6285	2.8974	69.5893	11.5348	1.6593	0.0444	2.3695	0.215	5.1223	0.1196	96.18	0	41.608	0.496221
DOM 150 48C2 L1C1	0.2417	14.9161	56.2271	3.7437	1.2294	-0.0062	0.5222	0.1069	20.1794	0.7632	97.9297	2.08	54.9999	0.559279
DOM 150 48C2 L1C1	0.0219	18.7937	50.7387	0.6132	1.01	-0.0123	-0.0037	0.0865	24.8924	0.8772	97.0337	4.15	56.1273	0.565112
DOM 150 48C2 L1C1	0.0094	18.7666	50.9771	0.5877	1.0214	-0.0245	-0.0083	0.1003	25.2439	0.7931	97.4996	6.23	55.7495	0.56223
DOM 150 48C2 L1C1	0.0314	18.5101	50.7832	0.5882	1.0061	0	-0.0037	0.1089	25.1992	0.8334	97.0604	8.31	55.4696	0.558877
DOM 150 48C2 L1C1	-0.0094	18.4864	50.6607	0.5655	1.0457	-0.0122	0.0138	0.1089	25.1727	0.9856	97.0392	10.39	55.4154	0.557355
DOM 150 48C2 L1C1	-0.0094	18.3747	50.3563	0.5435	1.0098	0.0367	-0.0018	0.0726	25.4468	0.9042	96.7445	12.46	55.0537	0.554057
DOM 150 48C2 L1C1	0.0063	18.299	50.3773	0.4904	0.9887	0.0122	-0.0055	0.0795	25.4208	0.9074	96.5817	14.54	55.0007	0.55325
DOM 150 48C2 L1C1	0.0095	18.2328	50.3008	0.4228	1.0431	-0.0673	0.0156	0.0941	25.5973	1.0096	96.7256	16.62	54.6835	0.549738
DOM 150 48C2 L1C1	-0.0063	17.8763	50.4683	0.4321	1.0656	0	-0.0092	0.0492	25.8121	1.0307	96.7342	18.7	53.9701	0.542655
DOM 150 48C2 L1C1	0.0032	17.862	49.9508	0.4389	1.1168	0	0.0165	0.0785	25.8094	0.9407	96.2168	20.77	53.8928	0.543325
DOM 150 48C2 L1C1	-0.0253	17.8633	50.4475	0.4632	1.085	0.0122	0.022	0.0932	25.8928	1.0308	96.9101	22.85	53.8557	0.541728
DOM 150 48C2 L1C1	0.0063	17.9472	50.3981	0.4287	1.0735	-0.0061	0.0257	0.0889	25.9373	1.0774	96.9832	24.93	53.9451	0.542048
DOM 150 48C2 L1C1	-0.0601	17.9415	50.2004	0.4383	1.0399	0.0245	-0.0175	0.0932	25.9115	1.0122	96.6615	27.01	53.9999	0.542814
DOM 150 48C2 L1C1	-0.0095	17.9616	49.9788	0.4661	1.1117	-0.0489	0.0064	0.0889	25.864	0.9098	96.3874	29.09	53.9872	0.544488
DOM 150 48C2 L1C1	0.0158	17.8933	49.9202	0.4375	1.1434	0.0061	-0.0073	0.0958	25.8205	1.0216	96.3543	31.16	53.8951	0.542898
DOM 150 48C2 L1C1	0.0411	17.8556	49.8815	0.4338	1.1088	0	0.0064	0.113	25.9635	0.832	96.2358	33.24	53.753	0.542828
DOM 150 48C2 L1C1	0.0316	18.0041	50.1962	0.4375	1.0473	0.0061	0.0009	0.1062	25.6496	1.0592	96.5386	35.32	54.3174	0.545659
DOM 150 48C2 L1C1	-0.0063	17.9919	50.142	0.4212	1.0536	-0.0367	0.0147	0.0863	25.8137	0.9535	96.477	37.4	54.1428	0.544962
DOM 150 48C2 L1C1	0.0221	17.9663	50.223	0.408	1.0666	0.0306	-0.0037	0.0785	25.7667	1.0465	96.6084	39.47	54.1352	0.544172
DOM 150 48C2 L1C1	0.0032	18.1632	49.9628	0.3953	1.0565	0.0245	0.0018	0.0544	25.5751	0.8853	96.1221	41.55	54.5933	0.550172
DOM 150 48C2 L1C1	0.0189	18.333	49.9184	0.3916	1.0823	0.0245	0.011	0.057	25.5447	0.8886	96.2701	43.63	54.8215	0.552727
DOM 150 48C2 L1C1	0.0882	18.2405	49.928	0.3691	0.9843	-0.0306	0	0.0985	25.3678	0.8858	95.9622	45.71	54.9759	0.553162
DOM 150 48C2 L1C1_coeur	-0.0315	18.3978	50.0231	0.384	1.004	-0.0061	0.0092	0.0778	25.4196	0.9294	96.2449	60	55.1169	0.554383
DOM 150 48C2 L1C1_coeur	0.0189	18.2087	49.8009	0.4025	1.0073	-0.0245	0.0018	0.0579	25.433	0.8701	95.801	65	54.8448	0.552267
DOM 150 48C2 L1C1_coeur	0.0506	18.0676	49.5759	0.3648	1.0138	-0.0245	0.0074	0.1053	25.7063	0.8976	95.7893	70	54.3921	0.547525

## Sheet: Goodwill - Unzoned
Eruption	Crystal	Fraction (in µm)	Area	SiO2	TiO2	Al203	FeO	MnO	MgO	CaO	Na2O	K2O	P2O5	Cl	Total	En (%)	Mg#
GE	L1C9	355	Unzoned	51.65	0.1	0.53	27.1	1.13	17.96	0.98	0.03	0.01	0.05	0	99.57	53	0.531
GE	L2C12	355	Unzoned	51.6	0.1	0.56	26.91	1.11	17.93	1.03	0.02	-0.01	0.01	0	99.33	53.1	0.533
GE	L6C8	355	Unzoned	52.21	0.15	0.58	26.89	0.93	18.02	1.03	0	0.01	0.01	0	99.83	53.2	0.536
GE	L3C14	355	Unzoned	52.83	0.18	0.59	26.68	0.97	18.08	1.06	0.01	0	0.02	0	100.46	53.5	0.538
GE	L1C6	355	Unzoned	51.82	0.16	0.59	26.63	0.98	19.03	1.08	0.02	0	0	0	100.3	54.77	0.551
GE	L2C4	355	Unzoned	51.42	0.13	0.64	26.4	1.01	18.91	1.17	0.02	0	0	0	99.71	54.72	0.551
GE	L2C9	355	Unzoned	51.23	0.11	0.56	25.54	1.05	18.91	2.03	0.04	0	0	0	99.46	54.5	0.559
GE	L3C10	355	Unzoned	51.26	0.15	0.65	26.45	1.03	19.09	1.1	0.01	0.01	0	0	99.76	54.97	0.553
GE	L3C21	355	Unzoned	51.17	0.12	0.56	26.6	1.03	18.99	1.11	-0.01	0	0	0	99.55	54.69	0.55
GE	L4C4	355	Unzoned	51.53	0.14	0.55	26.44	1.03	19.16	1.11	-0.03	0.01	0	0	99.93	55.07	0.554
GE	L4C9	355	Unzoned	51.15	0.15	0.64	26.18	0.97	19.39	1.11	0	0	0	0	99.57	55.6	0.56
GE	L6C1	355	Unzoned	51.38	0.12	0.6	26.3	1.02	19.08	1.13	0.04	0	0	0	99.69	55.06	0.554
GE	L6C16	355	Unzoned	51.59	0.14	0.69	26.54	1.04	18.99	1.12	0.01	-0.01	0	0	100.11	54.75	0.551
GE	L6C30	355	Unzoned	51.86	0.15	0.7	26.31	0.95	19.1	1.13	0.03	0	0	0	100.22	55.08	0.555
GE	L6C36	355	Unzoned	49.82	0.11	0.58	27.17	1.15	18.67	0.97	0.01	0.01	0	0	98.47	53.93	0.54
GE	L7C28	355	Unzoned	53.18	0.06	0.54	26.97	1.13	17.21	0.86	0.03	0.01	0.01	0	100	52.21	0.522
GE	L7C22	355	Unzoned	53.93	0.06	0.47	25.71	1	17.85	0.95	0	0.02	0.01	0	100	54.16	0.544
GE	L7C6	355	Unzoned	53.56	0.09	0.53	25.79	1	18.06	0.95	0	0.02	0	0	100	54.37	0.546
GE	L7C27	355	Unzoned	53.51	0.06	0.58	25.75	1.09	17.95	1	0.04	0.02	0	0	100	54.2	0.544
GE	L9C8	355	Unzoned	52.14	0.14	1.21	27.47	1.06	17.2	0.76	0	0.01	0	0	100	51.88	0.518
GE	L8C5	355	Unzoned	53.59	0.13	0.58	27.06	1.32	16.42	0.87	0	0.03	0	0	100	50.94	0.507
GE	L9C11	355	Unzoned	52.01	0.15	0.49	26.89	1.05	18.34	1.07	0	0	0	0	100	53.64	0.539
GE	L7C8	355	Unzoned	51.53	0.12	0.5	26.79	1.08	19.01	0.96	0.01	0	0.01	0	100	54.74	0.549
GE	L8C12	250	Unzoned	51.64	0.14	0.78	25.84	0.96	18.51	1.16	0.05	0.03	0.02	0	99.15	53.6	0.539
GE	L8C32	250	Unzoned	51.64	0.14	0.78	25.84	0.96	18.51	1.16	0.05	0.03	0.02	0	99.15	54.11	0.546
GE	L8C37	250	Unzoned	51.64	0.14	0.78	25.84	0.96	18.51	1.16	0.05	0.03	0.02	0	99.15	53.51	0.539
GE	L9C1	250	Unzoned	51.64	0.14	0.78	25.84	0.96	18.51	1.16	0.05	0.03	0.02	0	99.15	54.46	0.549
GE	L9C35	250	Unzoned	51.64	0.14	0.78	25.84	0.96	18.51	1.16	0.05	0.03	0.02	0	99.15	52.72	0.53
GE	L10C30	250	Unzoned	51.64	0.14	0.78	25.84	0.96	18.51	1.16	0.05	0.03	0.02	0	99.15	54.11	0.546
GE	L2C19	125	Unzoned	49.76	0.12	0.56	25.59	0.91	18.1	1.06	0.01	0.02	0.02	0	96.16	54.49	0.549
GE	L3C21	125	Unzoned	50.37	0.13	0.54	25.64	0.93	18.23	1.08	0.02	0.02	0	0	96.96	54.59	0.55
GE	L3C30	125	Unzoned	49.66	0.12	0.68	25.93	0.9	17.77	1.03	0.02	0	0.02	0	96.15	53.75	0.541
GE	L4C21	125	Unzoned	51.9	0.15	0.7	26.4	0.95	18.84	1.15	0.02	0	0.01	0	100.15	54.64	0.551
GE	L4C15	125	Unzoned	50.36	0.1	0.58	25.34	0.92	18.4	1.08	0	0	0.01	0	96.79	55.1	0.555

## Sheet: PPR1 - Profiles
PPR1
Population 1 - En Cores ≥ 52																						Population 2 - En Cores < 52
Reverse-zoned opx							Normal-zoned opx							Multiple-zoned opx								Reverse-zoned opx						Normal-zoned opx							Multiple-zoned opx
DOM51b2-250-L5C9							DOM51b2-L3C21							DOM 51b2 L10C15								DOM51b2 L8C6						No profiles							DOM51b2 S2 L8C3
							DOM51b2-250-L2C20							DOM 51b2 L9C15
														DOM 51b2 L7C21
Population 1 - No timescales modelled on these profiles																						Population 2 - No timescales modelled on these profiles
Reverse-zoned opx							Normal-zoned opx							Multiple-zoned opx								Reverse-zoned opx							Normal-zoned opx						Multiple-zoned opx
DOM 51b2 L7C15							DOM51b2-125-L7C45							DOM 51b2 L7C34								DOM51b2 L8C21							No profiles						DOM51b2 S2 L9C3
DOM 51b2 L7C18							DOM51b2-125-L7C13							DOM 51b2 L9C22								DOM51b2 L9C7
DOM51b2-125-L6C38							DOM51b2-125-L5C16							DOM 51b2 L9C13								DOM51b2 250 L2C17
							DOM 51b2-250-L2C25							DOM 51b2 L7C30								DOM51b2 250 L3C1
																						DOM51b2 250 L6C19

## Sheet: PPR1 - Profiles raw data
Crystal	Na2O	MgO	SiO2	Al2O3	CaO	P2O5	K2O	TiO2	FeO	MnO	Total	Distance from the rim (µm)	En (%)	Mg#
DOM51b2_opxS2_L7C15_d	0.0081	0.0005	1.5156	0.2379	0.0261		0.0097	0.117	0.1922	-0.0153	2.0062	0	0.393448	0.00501857
DOM51b2_opxS2_L7C15_d	0.1047	0.0379	16.7988	3.4595	0.2947		0.4287	-0.0021	0.5046	0.0232	21.7163	2	7.11355	0.113419
DOM51b2_opxS2_L7C15_d	0.5888	0.1412	58.3907	10.122	1.1015		1.7877	0.0579	1.3904	0.0672	73.7461	4	8.24342	0.147177
DOM51b2_opxS2_L7C15_d	0.5646	1.2109	74.6042	11.645	1.626		2.4236	0.1441	3.5589	0.1167	95.9449	6	27.671	0.369885
DOM51b2_opxS2_L7C15_d	0.0603	6.567	70.5785	8.7383	1.6482		1.7021	0.1856	12.085	0.4098	101.972	8	45.1924	0.483599
DOM51b2_opxS2_L7C15_d	0.0268	15.6956	55.2684	1.6554	1.0941		0.1807	0.2053	24.3477	0.9077	99.3188	10	52.0742	0.52546
DOM51b2_opxS2_L7C15_d	-0.0631	17.1217	52.415	0.6136	1.1051		-0.017	0.1482	25.9529	0.982	98.2095	12	52.7221	0.531086
DOM51b2_opxS2_L7C15_d	-0.036	17.1543	52.2349	0.6058	1.1376		0.012	0.1079	25.6711	1.0399	97.9274	14	52.9891	0.53363
DOM51b2_opxS2_L7C15_d	0	17.66	53.2176	0.6117	1.184		0.0115	0.139	25.9123	1.0778	99.7449	16	53.4381	0.538267
DOM51b2_opxS2_L7C15_d	-0.0627	17.3806	52.1299	0.6495	1.1667		0.0289	0.1191	25.5834	0.9652	97.9862	18	53.3618	0.538414
DOM51b2_opxS2_L7C15_d	0.0269	17.5862	51.3437	0.6448	1.1161		0.0025	0.1844	25.4865	0.8985	97.2463	20	53.8033	0.542877
DOM51b2_opxS2_L7C15_d	-0.0716	17.6623	52.1544	0.7284	1.2804		-0.0031	0.1638	25.5707	0.9298	98.4688	22	53.6399	0.542861
DOM51b2_opxS2_L7C15_d	-0.018	17.5747	51.94	0.8041	1.1955		0.0006	0.192	25.7078	1.0269	98.362	24	53.4903	0.539431
DOM51b2_opxS2_L7C15_d	0	17.4379	51.6735	0.8048	1.2381		0.0188	0.1815	25.4679	0.9683	97.7952	26	53.4658	0.540285
DOM51b2_opxS2_L7C15_d	-0.009	17.5623	51.6544	0.651	1.2594		-0.0019	0.1858	25.396	0.9677	97.7116	28	53.6836	0.542731
DOM51b2_opxS2_L7C15_d	-0.0444	17.6462	51.5773	0.8116	1.2872		0.0088	0.1835	24.9017	0.9654	97.2855	30	54.2275	0.548625
DOM51b2_opxS2_L7C15_d	0	18.1795	52.6052	1.1044	1.3779		0.0026	0.1602	25.371	0.8911	99.7016	32	54.4251	0.552254
DOM51b2_opxS2_L7C15_d	0.0176	17.6114	50.8468	1.5371	1.6158		0.005	0.1788	24.4436	0.9636	97.1692	34	54.2133	0.552574
DOM51b2_opxS2_L7C15_d	-0.0362	18.2527	52.2281	1.5588	1.6634		0.0122	0.1622	24.4484	0.8955	99.2269	36	55.0383	0.562021
DOM51b2_opxS2_L7C15_d	-0.0265	18.8153	52.0338	1.0661	1.3083		0.0164	0.1837	24.1188	0.7874	98.2547	38	56.526	0.573757
DOM51b2_opxS2_L7C15_d	-0.0087	19.0208	51.3465	0.8936	1.1694		-0.0257	0.1836	23.4434	0.8573	96.8389	40	57.6163	0.582398
DOM51b2_opxS2_L7C15_d	0	19.7472	52.6379	0.9372	1.2075		0.0102	0.1536	23.5714	0.8251	99.0885	42	58.3573	0.590537
DOM51b2_opxS2_L7C15_d	-0.0088	19.6176	51.7845	0.9219	1.2338		-0.0221	0.1665	23.1503	0.6943	97.5024	44	58.5748	0.594486
DOM51b2_opxS2_L7C15_d	-0.0699	19.8667	52.3866	0.9441	1.1647		-0.0063	0.1538	22.929	0.7784	98.179	46	59.1855	0.5989
DOM51b2_opxS2_L7C15_d	0.0087	19.8558	51.8725	0.9508	1.1619		-0.0069	0.1886	22.8577	0.8587	97.6357	48	59.2465	0.598667
DOM51b2_opxS2_L7C15_d	0	20.0948	52.3883	0.9919	1.213		-0.0006	0.1508	23.1537	0.7562	98.7643	50	59.1795	0.599603
DOM51b2_opxS2_L7C15_d	-0.0524	19.8366	52.4817	1.0359	1.2405		-0.0044	0.1844	22.8333	0.8535	98.4456	52	59.1475	0.598735
DOM51b2_opxS2_L7C15_d	-0.0262	19.9479	51.7982	1.0235	1.2095		-0.0139	0.2068	22.769	0.7687	97.6812	54	59.3856	0.601603
DOM51b2_opxS2_L7C15_d	0	19.9937	52.555	0.9426	1.2417		0.0057	0.1786	22.9553	0.7282	98.536	56	59.2162	0.600678
DOM51b2_opxS2_L7C15_d	0.0262	20.0186	52.5709	0.8704	1.2521		0.0038	0.1368	22.7377	0.8245	98.4605	58	59.4479	0.602194
DOM51b2_opxS2_L7C15_d	0.0262	20.1455	52.3551	0.8235	1.2031		0.0095	0.1333	22.8257	0.7595	98.2585	60	59.5752	0.603482
DOM51b2_opxS2_L7C15_d	0.0087	20.2758	52.4497	0.8159	1.1978		0.0152	0.1105	22.5564	0.8078	98.2606	62	60.0041	0.607264
DOM51b2_opxS2_L7C15_d	0.1137	20.1652	51.8458	0.7992	1.1879		-0.0101	0.116	22.5543	0.784	97.5408	64	59.8875	0.606227
DOM51b2_opxS2_L7C15_d	-0.1482	20.0278	52.5623	0.8425	1.1891		0.0057	0.1383	22.6939	0.752	98.0109	66	59.5825	0.603498
DOM51b2_opxS2_L7C15_d	0.0262	19.9882	52.1532	0.8387	1.2032		-0.0019	0.1031	22.6799	0.7583	97.745	68	59.5308	0.603102
DOM51b2_opxS2_L7C15_d	0.0434	20.0366	52.1898	0.9004	1.1987		0.0088	0.1107	22.467	0.7547	97.7498	70	59.8072	0.605899
DOM51b2_opxS2_L7C15_d	-0.0872	20.2435	51.7541	0.913	1.1912		-0.0019	0.1475	22.764	0.8448	97.6908	72	59.7681	0.604393
DOM51b2_opxS2_L7C15_d	-0.0806	20.5704	53.7507	0.906	1.2715		-0.0039	0.1236	23.197	0.8056	100.538	74	59.6285	0.604275
DOM51b2_opxS2_L7C15_d	-0.0174	20.2988	51.6763	0.8404	1.1883		-0.0076	0.1396	22.7558	0.8347	97.7687	76	59.8454	0.605232
DOM51b2_opxS2_L7C15_d	0.0278	21.4143	55.189	0.8784	1.2899		0.0034	0.185	24.0507	0.7332	103.753	78	59.7603	0.60624
DOM51b2_opxS2_L7C15_d	0.0361	20.5822	53.5019	0.8532	1.2221		-0.0052	0.1722	23.1678	0.7531	100.243	80	59.7321	0.605233
DOM51b2_opxS2_L7C15_d	-0.081	20.6291	53.9283	0.8972	1.2726		0.0183	0.1671	23.2312	0.7737	100.832	82	59.6625	0.604937
DOM51b2_opxS2_L7C15_d	-0.0349	20.066	51.8433	0.9301	1.2593		0.0044	0.1562	22.7412	0.821	97.8135	84	59.4923	0.602761
DOM51b2_opxS2_L7C15_d	-0.0882	20.0621	52.1747	0.9627	1.2626		-0.0096	0.1659	22.6708	0.8796	98.1417	86	59.5531	0.602827
DOM51b2_opxS2_L7C15_d	-0.0088	20.1823	52.6329	1.027	1.2569		0.0083	0.1893	23.0571	0.7461	99.0872	88	59.3239	0.601719
DOM51b2_opxS2_L7C15_coeur	-0.0178	20.0036	51.2018	0.9347	1.3628		-0.0135	0.1681	22.8611	0.7852	97.3162	150	59.1682	0.601166
DOM51b2_opxS2_L7C15_coeur	-0.0372	20.7709	54.6006	0.9484	1.4071		-0.0155	0.1779	23.9977	0.9049	102.752	151	58.9333	0.597765
DOM51b2_opxS2_L7C15_coeur	-0.0268	20.3239	51.3374	0.812	1.25		0.0045	0.1502	23.1536	0.7686	97.8295	150	59.4069	0.602197
DOM51b2_L7C18g	0.1805	4.4299	69.8391	9.67	1.5187	0.0639	1.6856	0.1332	9.5151	0.323	97.3588	0	40.7935	0.445157
DOM51b2_L7C18g	0.0268	16.4403	51.2266	1.0519	1.0736	0.037	0.0752	0.1006	26.6623	1.1002	97.7946	2.07	51.1056	0.513394
DOM51b2_L7C18g	-0.0077	17.1511	51.0923	0.5396	1.0388	-0.0247	-0.0237	0.1095	26.9744	1.0339	97.9396	4.14	51.9256	0.52177
DOM51b2_L7C18g	-0.0038	17.3013	50.7765	0.5199	1.0946	-0.0432	0.0043	0.1361	27.0064	1.0272	97.8662	6.2	52.0521	0.523721
DOM51b2_L7C18g	0.0128	17.3578	50.567	0.4834	1.0645	0.0123	-0.043	0.0858	27.1584	0.8664	97.6084	8.27	52.034	0.524631
DOM51b2_L7C18g	0.0141	17.4041	49.738	0.4977	1.0324	0.0185	-0.043	0.0709	27.1602	1.1997	97.1356	10.34	52.1349	0.522294
DOM51b2_L7C18g	0.0358	17.3125	50.1619	0.4827	1.0664	0.0062	0.0258	0.0946	27.0926	1.0676	97.3459	12.41	52.0243	0.522754
DOM51b2_L7C18g	0.009	17.353	50.922	0.4877	1.0786	0	0.0451	0.0562	27.3609	1.1811	98.4936	14.48	51.8348	0.519966
DOM51b2_L7C18g	0.0256	17.4053	50.9454	0.475	1.0294	0.0308	0.0494	0.1094	27.4868	1.093	98.6502	16.55	51.8554	0.520397
DOM51b2_L7C18g	0.0193	17.2901	49.7813	0.4703	0.98	0.0924	0.0301	0.059	27.6023	1.0635	97.3883	18.61	51.6444	0.517993
DOM51b2_L7C18g	0.0077	17.3358	50.851	0.4878	1.0017	0.0493	0.0086	0.1242	27.4678	1.1088	98.4426	20.68	51.8028	0.519424
DOM51b2_L7C18g	0.0333	17.2868	51.3423	0.4836	1.0661	-0.0493	0.0236	0.068	27.5012	1.1343	98.9393	22.75	51.6316	0.518201
DOM51b2_L7C18g	0.0192	17.3348	50.7623	0.4947	0.98	-0.0247	0.0107	0.1005	27.4974	1.0235	98.2231	24.82	51.7998	0.519906
DOM51b2_L7C18g	-0.0077	17.2245	50.2575	0.4857	1.088	0.0555	0.0215	0.0621	27.5934	1.0895	97.8776	26.89	51.4376	0.516892
DOM51b2_L7C18g	0.0193	17.368	49.9283	0.532	1.0705	0.0246	0.015	0.183	27.7102	1.2021	98.053	28.95	51.5637	0.516963
DOM51b2_L7C18g	0.0231	17.4248	49.5707	0.5704	1.0727	-0.0431	-0.0129	0.1533	27.5677	1.1724	97.5551	31.02	51.7654	0.519272
DOM51b2_L7C18g	-0.0064	17.3816	49.6287	0.5544	1.1089	-0.0185	-0.0021	0.0561	27.479	1.132	97.3407	33.09	51.74	0.51978
DOM51b2_L7C18g	0.0257	17.4707	49.4821	0.5464	1.0363	-0.0246	0	0.1062	27.5966	1.1038	97.3677	35.16	51.8464	0.520281
DOM51b2_L7C18g	0.064	17.5936	49.5699	0.5749	1.0627	0.0308	0.03	0.1092	27.252	1.202	97.4892	37.23	52.291	0.524169
DOM51b2_L7C18g	0	17.711	49.6458	0.6125	1.0941	-0.0431	-0.015	0.0916	27.159	0.992	97.3061	39.3	52.5029	0.528519
DOM51b2_L7C18g	0.0332	17.7612	50.0584	0.6306	1.0345	-0.0432	0.0258	0.0857	27.0202	1.156	97.8057	41.36	52.762	0.528983
DOM51b2_L7C18g	0.0255	17.8129	51.3458	0.6333	1.0804	0.0247	-0.0064	0.1065	26.9818	1.1476	99.1584	43.43	52.8165	0.530122
DOM51b2_L7C18g	0.0178	17.8301	50.7944	0.768	1.0687	-0.0185	-0.0215	0.1806	27.0065	0.9272	98.5933	45.5	52.832	0.532125
DOM51b2_L7C18g	-0.0077	17.8656	49.9449	0.8092	1.0729	0.0062	0.0043	0.068	27.0097	1.0587	97.8394	47.57	52.874	0.531408
DOM51b2_L7C18g	0.0357	17.9398	49.5032	0.8596	1.0399	-0.0123	0	0.1627	26.921	1.0556	97.5174	49.64	53.0925	0.533255
DOM51b2_L7C18g	-0.0115	17.9293	49.3886	0.8682	1.0542	-0.037	-0.0064	0.0592	26.8351	1.1442	97.2787	51.7	53.1376	0.533075
DOM51b2_L7C18g	0.0153	18.0236	49.6616	0.8537	0.9776	-0.0308	0.0021	0.2159	26.8197	1.2576	97.8272	53.77	53.3686	0.533498
DOM51b2_L7C18g	-0.0179	18.0647	49.0326	0.8009	1.0321	-0.0062	0.0064	0.1508	26.8171	1.1281	97.0328	55.84	53.3658	0.535253
DOM51b2_L7C18g	0.0115	18.097	50.3153	0.7528	1.0146	-0.0062	0.0172	0.219	26.8207	1.1069	98.3549	57.91	53.4269	0.535856
DOM51b2_L7C18g	0.0204	18.1912	49.7852	0.7541	1.0498	-0.0247	0.0043	0.1716	26.766	1.0528	97.7953	59.98	53.5646	0.538123
DOM51b2_L7C18g	0.0013	18.2747	51.0073	0.7832	1.0483	0.0432	0.028	0.1214	26.762	1.2023	99.2717	62.05	53.6837	0.537948
DOM51b2_L7C18g	0	18.3055	50.1847	0.7839	1.0308	0.0617	0.0043	0.1718	26.6215	1.0885	98.2527	64.11	53.8701	0.540648
DOM51b2_L7C18g	0.0152	18.1948	50.8895	0.783	1.0123	0.0247	0.0022	0.1245	26.5085	0.9911	98.5457	66.18	53.8412	0.541045
DOM51b2_L7C18g	0.0698	18.2538	50.9946	0.7601	1.1011	-0.068	-0.0129	0.2196	26.559	0.9988	98.9568	68.25	53.7753	0.541323
DOM51b2_L7C18g	0.0114	18.2339	50.1435	0.7987	1.0372	0.0309	0	0.1957	26.3055	1.1626	97.9193	70.32	54.0479	0.541843
DOM51b2_L7C18g	-0.0076	18.3241	49.5137	0.7662	0.9943	0.0494	-0.0065	0.1037	26.2807	0.9724	97.0046	72.39	54.2422	0.545038
DOM51b2_L7C18g	0.014	18.3942	49.9375	0.7875	1.0035	-0.0124	-0.0108	0.0592	26.6132	1.1425	97.9515	74.45	54.0287	0.541433
DOM51b2_L7C18g	0.0152	18.3877	49.9071	0.7737	0.956	0.0247	0.0495	0.1482	26.5022	1.0165	97.7809	76.52	54.1733	0.543487
DOM51b2_L7C18g	0.0089	18.3249	50.269	0.7477	1.0275	0.0124	0.0043	0.1126	26.774	1.0128	98.294	78.59	53.7648	0.540233
DOM51b2_L7C18g	-0.0025	18.3412	49.7712	0.7358	0.9458	0.0309	-0.0237	0.1569	26.62	1.1736	97.7754	80.66	54.0168	0.540375
DOM51b2_L7C18g	0.0318	18.3247	50.3779	0.7658	0.9599	0.0124	0.0409	0.1392	26.8012	1.0475	98.5011	82.73	53.8172	0.539674
DOM51b2_L7C18g	0.0064	18.2401	51.3291	0.8316	0.9759	0.0124	0.0086	0.0504	26.9189	1.0888	99.4621	84.8	53.5799	0.537105
DOM51b2_L7C18g	0.0548	18.3265	49.7854	0.8835	0.9135	-0.0247	0.0022	0.1065	26.8465	1.1132	98.032	86.86	53.8322	0.538703
DOM51b2_L7C18g	-0.0064	18.2266	49.8563	0.8913	0.8747	0.0062	-0.0215	0.1273	26.8472	1.0251	97.8548	88.93	53.7398	0.538132
DOM51b2_L7C18g	0.0128	18.1465	49.4738	0.9229	0.8622	0	0.0022	0.1391	26.9694	0.9395	97.4682	91	53.5361	0.536721
DOM51b2_L7C18c	0.0166	17.8526	50.178	0.9424	0.9561	0.0123	-0.0107	0.139	27.451	1.1786	98.7266	140	52.6011	0.526283
DOM51b2_L7C18c	0.0422	17.972	49.9796	0.8899	0.8746	-0.0123	0.0172	0.1241	27.517	1.0869	98.5035	160	52.8007	0.528178
DOM51b2-250-L5C9	0.0454	0.0435	0.3077	1.2407	0.27	0.0296	0.0135	0.0053	0.2854	-0.0251	2.2412	0	10.9389	0.229738
DOM51b2-250-L5C9	0.0537	0.0296	0.1786	1.2937	0.3164	0.0411	0.0125	0.0027	0.2724	0.0031	2.2039	2.04	7.22269	0.160716
DOM51b2-250-L5C9	0.0731	0.0263	0.1137	1.0346	0.2467	-0.0117	0.0116	0.0114	0.2818	0.0187	1.8177	4.08	7.27127	0.134863
DOM51b2-250-L5C9	0.0164	0.0204	0.0641	0.3674	0.1343	-0.0226	0.02	-0.0094	0.2686	-0.0153	0.8913	6.12	7.6231	0.125624
DOM51b2-250-L5C9	0.0223	0.016	0.0735	0.1045	0.1453	0.0162	0.037	0.0126	0.3202	0.0179	0.7653	8.17	5.33225	0.0777453
DOM51b2-250-L5C9	0.03	0.0225	1.0251	0.3164	4.3803	0	0.287	0.0526	1.2387	0.0687	7.4213	10.21	0.582051	0.0297448
DOM51b2-250-L5C9	0	3.5497	10.6026	0.5537	3.954	0.0514	0.2058	0.0966	12.7042	0.5091	32.227	12.25	26.2581	0.323703
DOM51b2-250-L5C9	0.0159	14.4403	42.7902	0.9259	1.4732	-0.0363	0.0182	0.0957	23.8658	0.806	84.4312	14.29	49.9877	0.510496
DOM51b2-250-L5C9	0.0251	17.9461	49.8749	0.7026	1.1419	-0.0304	-0.0082	0.1363	25.9051	0.9315	96.6635	16.33	53.8932	0.543691
DOM51b2-250-L5C9	0.0156	18.3942	50.5219	0.7545	1.2138	-0.0182	0.0164	0.1744	25.2655	0.868	97.2243	18.37	55.006	0.556369
DOM51b2-250-L5C9	0.0218	18.9034	50.8367	0.7506	1.2715	-0.0061	-0.0064	0.1549	24.9692	0.8412	97.7491	20.41	55.8862	0.566158
DOM51b2-250-L5C9	-0.0186	19.1504	50.7546	0.8702	1.3177	0.0243	0.0101	0.1274	24.5599	0.891	97.7057	22.45	56.5319	0.572772
DOM51b2-250-L5C9	0.0155	19.223	50.4604	1.044	1.3421	-0.0122	-0.0027	0.1609	24.6231	0.8785	97.7475	24.5	56.5366	0.573213
DOM51b2-250-L5C9	0.0309	19.1369	50.9026	1.3311	1.391	-0.0487	0.011	0.186	24.6034	0.8387	98.4315	26.54	56.3862	0.572691
DOM51b2-250-L5C9	0.0155	19.1983	50.5825	1.2796	1.3895	-0.0243	0.0101	0.1368	24.7972	0.8877	98.2972	28.58	56.2867	0.571145
DOM51b2-250-L5C9	0.0403	19.2522	50.9582	0.725	1.2341	0.0426	0.0329	0.1188	24.8262	0.8322	98.0625	30.62	56.5136	0.572091
DOM51b2-250-L5C9	0.0373	19.0818	51.4919	0.5281	1.0713	0	0.0101	0.1238	25.2646	0.8871	98.4959	32.66	56.0816	0.565234
DOM51b2-250-L5C9	0.0219	18.814	51.1541	0.5914	1.085	0.0426	-0.011	0.1837	25.8967	0.914	98.7034	34.7	55.1379	0.555622
DOM51b2-250-L5C9	-0.0031	18.5711	50.9646	0.6491	1.0274	-0.0304	0.0046	0.1184	25.9966	0.9597	98.2914	36.74	54.7926	0.551067
DOM51b2-250-L5C9	0.0188	18.5152	50.983	0.6266	1.1138	-0.0122	-0.0009	0.1098	26.1313	0.8704	98.369	38.79	54.4962	0.549915
DOM51b2-250-L5C9	0.0596	18.4722	50.9907	0.6343	1.0184	-0.0243	0.0155	0.0995	26.3551	0.8792	98.5244	40.83	54.3473	0.547215
DOM51b2-250-L5C9	-0.0094	18.4488	51.099	0.6576	1.0894	-0.0061	-0.0082	0.1278	26.3543	0.9872	98.7641	42.87	54.2351	0.545915
DOM51b2-250-L5C9	0.0502	18.4731	50.6687	0.6557	1.0493	0.0608	0.0009	0.1038	26.1341	0.972	98.1685	44.91	54.5117	0.548384
DOM51b2-250-L5C9	0.0063	18.4958	51.073	0.6586	1.0631	0	0.0037	0.1157	26.5314	0.8297	98.7772	46.95	54.1703	0.546386
DOM51b2-250-L5C9	0.0408	18.4689	50.8845	0.6489	1.1087	-0.0061	0.0037	0.1372	26.3336	0.9224	98.5486	48.99	54.2585	0.546968
DOM51b2-250-L5C9	-0.022	18.5675	50.8852	0.692	1.0575	0.0243	0.0082	0.1055	26.321	0.8302	98.4916	51.03	54.4606	0.549252
DOM51b2-250-L5C9	0.0157	18.5595	50.8888	0.6901	1.1512	0.0425	-0.0018	0.1553	26.173	1.0246	98.7005	53.08	54.475	0.5487
DOM51b2-250-L5C9	0.0345	18.6122	50.8571	0.7037	1.1066	-0.0486	0.0091	0.1158	26.2587	0.861	98.5588	55.12	54.5197	0.55013
DOM51b2-250-L5C9	-0.0094	18.6436	51.1455	0.7134	1.0659	0.0304	0	0.1133	26.1203	0.7626	98.595	57.16	54.7327	0.552727
DOM51b2-250-L5C9	0.0094	18.5952	51.0194	0.7562	1.1051	0.0547	-0.0091	0.1536	26.2081	0.6945	98.5963	59.2	54.5441	0.551911
DOM51b2-250-L5C9	-0.0063	18.6081	50.9877	0.7736	1.1898	0.0122	-0.021	0.1253	26.0437	0.9047	98.645	61.24	54.6115	0.551638
DOM51b2-250-L5C9	-0.0031	18.6852	51.2355	0.7896	1.1694	-0.0547	-0.0155	0.164	26.167	0.8768	99.0874	63.28	54.6268	0.55179
DOM51b2-250-L5C9	0.0125	18.6534	51.0738	0.8054	1.1113	-0.0304	0.0174	0.182	26.0131	1.0375	98.9063	65.32	54.79	0.551288
DOM51b2-250-L5C9	0.0594	18.7489	51.1393	0.7911	1.213	-0.0304	0.0027	0.1357	26.0546	0.8649	99.0095	67.36	54.7618	0.553771
DOM51b2-250-L5C9_coeur	0.0407	18.7547	51.2845	0.5971	1.1212	-0.0061	0.0274	0.1167	26.1308	0.9479	99.021	110	54.8067	0.552381
DOM51b2-250-L5C9_coeur	0.0251	18.76	51.5031	0.5738	1.1114	0.0122	-0.0055	0.1081	26.2933	0.8582	99.2451	120	54.6793	0.551798
DOM51b2-250-L5C9_coeur	-0.0031	18.7867	51.4935	0.5649	1.0564	0.0365	0.0146	0.0909	26.5475	1.0183	99.6095	130	54.5508	0.548385
DOM125_51b2_L6C38	0.0103	0.0082	0.0693	0.015	0.0081	0.0105	-0.0032	0.0327	0.2526	0.0355	0.4643	0	5.26557	0.0482135
DOM125_51b2_L6C38	0.042	0.1663	0.0633	0.3187	0.0686	0	0.0213	-0.0296	0.3113	-0.0156	0.9915	2.05	42.6146	0.500792
DOM125_51b2_L6C38	0.0793	4.1058	1.5199	0.1175	0.2227	0.0168	0.1122	0.0499	3.1997	0.0935	9.5405	4.1	67.7427	0.689595
DOM125_51b2_L6C38	0.0935	12.8247	5.088	0.1275	0.6117	-0.0112	0.0701	0.0989	11.3592	0.4799	30.7535	6.15	65.3096	0.658697
DOM125_51b2_L6C38	0.0284	20.9874	46.2139	0.6103	1.0613	0.0116	0.0184	0.1376	26.1881	0.9709	96.2875	8.2	57.592	0.579276
DOM125_51b2_L6C38	-0.0246	19.7555	49.6812	0.6166	1.0995	0	0.0081	0.1438	26.5837	0.937	98.9022	10.24	55.7136	0.561217
DOM125_51b2_L6C38	0.0465	19.428	50.0904	0.6014	1.0722	0	0.001	0.1289	26.4524	0.9215	98.7534	12.29	55.448	0.558417
DOM125_51b2_L6C38	0.022	19.2169	50.2929	0.5721	1.0647	0.0408	-0.0111	0.1079	26.4579	1.0701	98.9521	14.34	55.1816	0.554319
DOM125_51b2_L6C38	0.031	19.009	50.4794	0.5996	1.0764	-0.0233	0.0101	0.0899	26.5534	0.9214	98.7702	16.39	54.8143	0.552125
DOM125_51b2_L6C38	0.0078	18.9662	50.7922	0.6135	1.0733	0.0233	0.0101	0.0809	26.8304	0.9622	99.3661	18.44	54.5174	0.548718
DOM125_51b2_L6C38	0.0169	18.7695	50.4608	0.6262	1.0477	0.0291	0.0022	0.1348	26.8202	1.0095	98.9196	20.49	54.2966	0.545799
DOM125_51b2_L6C38	0.0311	18.7139	51.0512	0.5872	1.0656	-0.0175	-0.003	0.0659	26.8707	1.0066	99.4054	22.54	54.1583	0.54464
DOM125_51b2_L6C38	-0.0104	18.6338	50.982	0.5907	1.0855	-0.0058	-0.0113	0.1108	26.9501	0.9367	99.2896	24.59	53.9597	0.5435
DOM125_51b2_L6C38	0.0091	18.4494	50.8883	0.581	1.0618	0.0524	0.0012	0.0958	26.9587	0.9873	99.0884	26.63	53.7316	0.540499
DOM125_51b2_L6C38	-0.0208	18.4195	50.9133	0.5857	1.0398	0.0116	-0.002	0.0868	27.333	0.9583	99.3478	28.68	53.3891	0.537049
DOM125_51b2_L6C38	0.0494	18.4247	50.5395	0.5862	1.0658	0.0233	-0.0057	0.0778	27.2523	1.0496	99.0768	30.73	53.4373	0.537016
DOM125_51b2_L6C38	0.0013	18.3055	50.4507	0.575	1.0449	-0.0058	0.0027	0.1136	27.3681	1.0304	98.9055	32.78	53.1985	0.534557
DOM125_51b2_L6C38	-0.0013	18.1644	50.5926	0.5419	1.0442	-0.0291	0.0103	0.0508	27.5323	1.1061	99.0495	34.83	52.8645	0.530529
DOM125_51b2_L6C38	0.0287	18.0849	51.2017	0.5466	1.0523	0.0698	-0.0093	0.1226	27.6677	1.2675	100.042	36.88	52.6296	0.52685
DOM125_51b2_L6C38	0.0366	17.9324	50.8151	0.5409	1.0411	0	-0.0052	0.0568	27.6568	1.1217	99.2013	38.93	52.4401	0.526108
DOM125_51b2_L6C38	0.0052	17.8266	50.6236	0.5595	1.0291	-0.0058	0.0076	0.1764	27.4989	1.0997	98.8569	40.97	52.4421	0.526198
DOM125_51b2_L6C38	0.0196	17.7832	50.9568	0.4962	1.0093	-0.0175	-0.0007	0.009	27.7733	1.1848	99.2573	43.02	52.1666	0.522467
DOM125_51b2_L6C38	0.0288	17.7575	50.9476	0.5098	0.9989	0.0349	0.0152	0.1404	27.8785	1.1971	99.5086	45.07	52.0518	0.521095
DOM125_51b2_L6C38	-0.0262	17.6222	51.3524	0.4727	0.9846	-0.0349	0.0005	0.1045	28.0302	1.301	99.9281	47.12	51.7469	0.51699
DOM125_51b2_L6C38	0.0223	17.6562	51.0071	0.4742	0.998	-0.0058	-0.0012	0.1224	28.1677	1.2847	99.7641	49.17	51.6635	0.516444
DOM125_51b2_L6C38	0.0079	17.5583	51.3628	0.4963	0.9776	0.0291	0.0042	0.1344	27.8826	1.2003	99.6534	51.22	51.79	0.518216
DOM125_51b2_L6C38	0.0131	17.4609	50.8413	0.5105	0.9904	0.0581	-0.0086	0.1165	27.9826	1.124	99.1607	53.27	51.5515	0.516632
DOM125_51b2_L6C38	0.0328	17.5674	50.854	0.483	0.9683	-0.0174	0	0.0328	28.1129	1.1207	99.2199	55.32	51.6165	0.517064
DOM125_51b2_L6C38	0.0249	17.525	50.8918	0.4902	0.9957	-0.0174	-0.0118	0.2358	28.2156	1.2343	99.6911	57.36	51.4391	0.514608
DOM125_51b2_L6C38	0.0498	17.5455	51.3199	0.4818	0.9911	0.0233	-0.0165	0.009	28.1467	1.1272	99.7046	59.41	51.5318	0.516408
DOM125_51b2_L6C38c	0.0039	17.511	52.1561	0.4703	1.0264	0.0116	-0.0074	0.1524	28.023	1.2009	100.562	70	51.5493	0.516335
DOM125_51b2_L6C38c	0.0472	17.549	51.2375	0.4725	1.0306	0.0349	-0.0034	0.1463	28.2209	1.2629	100.026	80	51.431	0.51466
DOM125_51b2_L6C38c	0	17.4819	51.6326	0.5007	1.0308	0.0174	-0.002	0.0627	28.1757	1.3009	100.276	90	51.3733	0.513759
DOM51b2-250-L3C21	0.0337	0.0106	2.5331	1.1317	0.1922	0.0122	0.2459	0.0107	0.4695	0.038	4.6776	0	2.57203	0.0358621
DOM51b2-250-L3C21	1.4155	0.2083	43.1959	7.5055	1.1025	0.0379	1.8397	0.1191	1.6356	0.1031	57.163	2	10.8588	0.175864
DOM51b2-250-L3C21	0.2844	6.3753	59.4079	7.4662	1.5415	0.0435	1.5093	0.1624	11.4525	0.4617	88.7048	4	45.8391	0.488065
DOM51b2-250-L3C21	0.0247	15.4805	52.371	2.1732	1.2809	-0.0061	0.1875	0.1569	23.1553	0.7924	95.6225	6	52.6707	0.535274
DOM51b2-250-L3C21	0.0314	17.9378	50.9404	0.6173	1.1441	0.0242	-0.0036	0.0958	26.2419	1.0497	98.0826	8	53.5751	0.53939
DOM51b2-250-L3C21	0.0282	18.0095	51.1122	0.6194	1.0809	0.0485	-0.0191	0.1146	26.4651	0.951	98.4294	10	53.5469	0.539262
DOM51b2-250-L3C21	0	18.0484	51.465	0.6203	1.2138	0.0424	0.0082	0.125	26.7171	0.8899	99.1301	12	53.2261	0.538082
DOM51b2-250-L3C21	0	18.1222	51.2871	0.6024	1.1268	-0.0364	0.0173	0.1249	26.7146	0.8373	98.8328	14	53.4282	0.539598
DOM51b2-250-L3C21	0.0063	18.0207	51.1648	0.5901	1.1016	-0.0061	0.0146	0.1361	26.5098	0.9947	98.5385	16	53.4989	0.538612
DOM51b2-250-L3C21	0.022	18.1337	51.2533	0.5086	1.0485	-0.0364	-0.0173	0.1317	26.6056	0.9388	98.6421	18	53.6296	0.539811
DOM51b2-250-L3C21	-0.0314	18.2648	51.372	0.4943	1.0652	0	-0.0118	0.1232	26.6709	1.0343	99.0245	20	53.7317	0.540145
DOM51b2-250-L3C21	0.0376	18.3131	51.7379	0.5294	1.1956	0	-0.0046	0.0985	26.5227	0.9116	99.3462	22	53.7807	0.543253
DOM51b2-250-L3C21	0.0407	18.4062	51.5367	0.5154	1.2052	0.0061	0.0027	0.1199	26.3403	1.0072	99.1804	24	54.0578	0.545285
DOM51b2-250-L3C21	-0.0344	18.5343	51.8221	0.4885	1.0863	0	-0.01	0.0848	26.5353	0.8533	99.4046	26	54.192	0.54665
DOM51b2-250-L3C21	0.0281	18.6903	51.8193	0.5178	1.0693	-0.0546	0.0119	0.1208	26.1889	0.974	99.4205	28	54.729	0.55076
DOM51b2-250-L3C21	0.025	18.7531	51.7938	0.4773	1.0722	-0.0425	0	0.114	26.0191	0.8602	99.1145	30	54.9618	0.554196
DOM51b2-250-L3C21	0.0374	18.9261	51.8561	0.5132	1.097	-0.0304	-0.0055	0.1038	25.9937	0.8387	99.3659	32	55.1832	0.556897
DOM51b2-250-L3C21	0.0809	19.0019	51.7088	0.5371	1.185	0.0425	0.0018	0.1064	25.8943	0.7741	99.3329	34	55.27	0.559402
DOM51b2-250-L3C21	-0.0186	19.0847	51.8613	0.589	1.0777	-0.0304	0.0009	0.1185	25.555	0.824	99.111	36	55.8106	0.563152
DOM51b2-250-L3C21	-0.0217	19.1575	51.8216	0.6692	1.1859	0.0182	-0.021	0.1776	25.5944	0.8546	99.479	38	55.7421	0.563434
DOM51b2-250-L3C21	0.0031	19.2557	51.7432	0.7033	1.1975	-0.0061	0.0055	0.1322	25.7027	0.8175	99.5607	40	55.7564	0.564035
DOM51b2-250-L3C21	-0.0031	19.3312	51.8265	0.726	1.1822	0.1033	-0.0082	0.1408	25.4657	0.9075	99.6831	42	56.0862	0.566351
DOM51b2-250-L3C21	0.0372	19.3347	51.8336	0.7828	1.1703	-0.0243	0.0082	0.1245	25.4667	0.8151	99.5731	44	56.1036	0.567259
DOM51b2-250-L3C21	0.0186	19.279	51.7739	0.7494	1.153	0.0061	0	0.188	25.5466	0.7314	99.446	46	55.9799	0.566596
DOM51b2-250-L3C21	0.031	19.3016	51.9797	0.7217	1.2036	-0.0061	-0.0046	0.1031	25.462	0.815	99.6176	48	56.0268	0.566883
DOM51b2-250-L3C21	-0.0279	19.3655	51.9105	0.7339	1.1092	-0.0425	-0.0055	0.1442	25.5718	0.8704	99.7055	50.01	56.1184	0.566149
DOM51b2-250-L3C21	-0.0155	19.3916	51.5034	0.7057	1.1351	0.0061	0.0137	0.1434	25.3096	0.8336	99.0423	52.01	56.3612	0.569274
DOM51b2-250-L3C21	-0.0124	19.3498	51.8896	0.6967	1.1463	-0.0122	0.0164	0.1666	25.4491	0.9354	99.6498	54.01	56.167	0.566479
DOM51b2-250-L3C21	0.0031	19.3559	51.8429	0.6894	1.1883	0.0365	0.0009	0.0816	25.4058	0.7659	99.3703	56.01	56.1652	0.568563
DOM51b2-250-L3C21	0.0528	19.4152	52.1556	0.6884	1.1705	-0.0182	0.0073	0.0876	25.66	0.8615	100.099	58.01	56.0298	0.566045
DOM51b2-250-L3C21	0.0031	19.3952	51.9179	0.6839	1.0981	0	0.0055	0.1236	25.5044	0.9046	99.6363	60.01	56.2306	0.56683
DOM51b2-250-L3C21	0.031	19.3866	52.0931	0.6604	1.0978	-0.0608	-0.0173	0.1434	25.4532	1.0032	99.8687	62.01	56.2669	0.566269
DOM51b2-250-L3C21	-0.0279	19.3796	51.8668	0.6875	1.1174	0.0243	0.0119	0.0721	25.5069	0.9106	99.577	64.01	56.1859	0.566553
DOM51b2-250-L3C21	0.0124	19.3284	52.1454	0.6899	1.1588	0.0122	0.0018	0.1305	25.656	0.8521	99.9875	66.01	55.9366	0.565069
DOM51b2-250-L3C21	0.0093	19.3813	52.1144	0.7102	1.1448	0	-0.0064	0.1314	25.5016	0.9294	99.9224	68.01	56.1609	0.566447
DOM51b2-250-L3C21	0.0372	19.2425	52.0833	0.7547	1.1316	-0.0122	-0.01	0.1125	25.4757	0.951	99.7886	70.01	56.023	0.564718
DOM51b2-250-L3C21_coeur	0.0342	19.3416	51.3541	0.7472	1.1865	-0.0304	-0.0201	0.1005	25.666	0.8246	99.2548	80	55.9122	0.565402
DOM51b2-250-L3C21_coeur	-0.0374	19.3261	51.0776	0.7904	1.0726	-0.0061	0.0009	0.1288	25.6775	0.8613	98.9352	88	56.0146	0.564754
DOM51b2-250-L3C21_coeur	0.0435	19.3368	51.4489	0.8208	1.0827	0	-0.0146	0.1202	25.5808	0.9698	99.4035	103	56.1046	0.564768
DOM125_51b2_L7C45	0.0495	17.4283	51.6286	0.5201	1.1368	0.0116	0.0034	0.1825	27.3629	1.0752	99.4135	0	51.8765	0.521968
DOM125_51b2_L7C45	-0.0013	17.3959	51.9148	0.4681	1.1254	0.0058	-0.0049	0.0748	27.4685	0.9583	99.4406	2.02	51.7513	0.521616
DOM125_51b2_L7C45	0.0156	17.3054	52.012	0.4872	1.1773	-0.0524	0.0147	0.0808	27.3541	1.0722	99.5795	4.03	51.6625	0.520306
DOM125_51b2_L7C45	0.0065	17.3176	51.6112	0.5441	1.3311	0.1455	0.0069	0.0838	27.3668	0.9805	99.394	6.05	51.4993	0.521186
DOM125_51b2_L7C45	0.0249	2.9128	9.1411	0.0788	46.4618	33.7769	-0.0096	0.029	4.9244	0.3669	97.7199	8.07	7.45559	0.495053
DOM125_51b2_L7C45	0.0182	15.7477	46.3779	0.5438	6.659	4.6448	-0.01	0.1422	25.0553	1.0489	100.254	10.09	45.5273	0.518025
DOM125_51b2_L7C45	0.0469	17.517	51.4522	0.6515	1.229	0.0116	0.0069	0.0988	27.2811	1.0818	99.4568	12.1	51.9718	0.523894
DOM125_51b2_L7C45	0.0117	17.8199	51.8089	0.5674	1.1364	0.0408	0.0002	0.1408	27.1469	1.1139	99.807	14.12	52.619	0.529063
DOM125_51b2_L7C45	0.0481	17.9102	51.6725	0.584	1.1163	-0.0408	0.0047	0.2337	27.1698	0.902	99.6668	16.14	52.7475	0.532016
DOM125_51b2_L7C45	0.0156	17.9564	51.4752	0.5624	1.1133	0	-0.003	0.1348	27.0603	0.8861	99.2975	18.16	52.9107	0.533773
DOM125_51b2_L7C45	0.039	17.9032	52.1073	0.5572	1.1149	0.0408	-0.0025	0.1378	27.0512	1.0478	100.073	20.17	52.8429	0.531661
DOM125_51b2_L7C45	0.0351	17.9997	51.3559	0.5264	1.1009	-0.0117	0.002	0.0629	26.8394	1.0004	98.9447	22.19	53.1786	0.53531
DOM125_51b2_L7C45	0	18.1013	52.0404	0.5362	1.0999	-0.035	-0.0084	0.1349	27.0588	0.896	99.8805	24.21	53.1272	0.535697
DOM125_51b2_L7C45	0.0234	18.0966	51.1502	0.5548	1.116	0	0.0022	0.1737	27.1274	0.9842	99.2443	26.22	53.0428	0.534232
DOM125_51b2_L7C45	0.0364	18.1216	52.0037	0.5686	1.1087	0.0233	0.0007	0.1259	27.2878	0.8484	100.178	28.24	52.9458	0.534373
DOM125_51b2_L7C45	-0.0325	18.0659	52.0176	0.5598	1.1116	-0.0117	0	0.0959	27.1141	1.0511	100.032	30.26	53.017	0.533328
DOM125_51b2_L7C45	0.0156	18.0806	51.3846	0.5555	1.1148	0.0058	0.0002	0.1739	26.7549	0.9341	99.0304	32.28	53.349	0.537783
DOM125_51b2_L7C45	0.0065	18.1721	51.2939	0.5679	1.1198	0.0175	-0.003	0.1198	26.9494	1.0413	99.3855	34.29	53.2979	0.536332
DOM125_51b2_L7C45	-0.0104	18.1577	51.6574	0.576	1.1116	0.0583	0.0037	0.0989	27.0634	1.0478	99.8215	36.31	53.1875	0.535066
DOM125_51b2_L7C45	0.0117	18.126	51.7749	0.5598	1.1115	-0.0058	-0.0032	0.1319	26.7394	1.0738	99.5289	38.33	53.4289	0.537278
DOM125_51b2_L7C45c	0.0232	19.1485	51.3071	0.8686	1.0828	-0.0292	0.0057	0.1921	26.3511	0.8814	99.8875	60	55.1679	0.556124
DOM125_51b2_L7C45c	-0.0103	19.0773	51.1108	0.7948	1.1788	0.035	0.0049	0.2372	26.2924	0.8497	99.5809	66	55.0184	0.556029
DOM125_51b2_L7C45c	0.0258	18.7367	51.1197	1.0195	1.2932	0.035	0.0027	0.1712	26.2455	0.7894	99.4653	71	54.4835	0.552562
DOM125_51b2_L7C13	0.359	0.0626	16.7076	7.6025	0.5818	0	0.6838	0.0509	0.6163	0.0232	26.7276	0	7.57415	0.14851
DOM125_51b2_L7C13	0.5814	0.2267	62.3802	10.5788	1.6399	-0.0061	2.2193	0.1947	1.9565	0.0398	79.8173	2.05	9.05741	0.168313
DOM125_51b2_L7C13	0.4327	0.2434	73.5034	12.2823	2.0297	0.0183	2.0306	0.1693	2.0656	0.0365	92.8126	4.09	8.50756	0.171056
DOM125_51b2_L7C13	0.4623	0.2678	73.2723	13.6416	2.7486	-0.0305	1.6241	0.1917	1.91	0.0664	94.2122	6.14	8.07895	0.194477
DOM125_51b2_L7C13	0.1778	5.7276	64.7616	8.6386	1.8024	0	1.0535	0.0783	9.2986	0.3174	91.8765	8.18	46.7961	0.514869
[truncated: 923 more rows]

## Sheet: PPR1 - Unzoned
Eruption	Crystal	Fraction (in µm)	Area	SiO2	TiO2	Al203	FeO	MnO	MgO	CaO	Na2O	K2O	P2O5	Cl	Total	En (%)	Mg#
[truncated: 34 more rows]

[truncated: 6 more sheets: PPR2 - Profiles, PPR2 - Profiles raw data, PPR2 - Unzoned, PPR3 - Profiles, PPR3 - Profiles raw data, PPR3 - Unzoned]
