# Supplementary material for: Time-window into the transcrustal plumbing system dynamics of Dominica (Lesser Antilles)
Source: Sci Rep. 2021 Jun 1;11:11440. doi: 10.1038/s41598-021-90831-1 (PMC8169881; doi:10.1038/s41598-021-90831-1)
Supplement: Supplementary file 3 — Supplementary Information 3. [file 41598_2021_90831_MOESM3_ESM.xlsx]

## Sheet: Grand Fond - Timescales
Grand Fond (timescales modelling at T = 850°C)
Population 1 - En cores ≥ 53
ME change	Zonation	Sample profile DOM43a1	Fraction (µm)	Position in the opx	Timescales (years)	σ - (years)	σ + (years)	Type of zonation	En change
ME1GF to ME2GF	MZ - no SZ	15_int	355	MZ: core to inner rim	53.4153	41.6729	189.567	Normal	En53-56 to En49-53
ME2GF to ME1GF	MZ - no SZ	41	355	MZ: inner rim to outer rim	17.9277	14.9857	91.3184	Reverse	En49-53 to En53-56
		15ext	355	MZ: inner rim to outer rim	51.0822	29.2335	68.3479	Reverse	En49-53 to En53-56
		30	355	MZ: inner rim to outer rim	53.217	47.7515	464.952	Reverse	En49-53 to En53-56
Range considered: 18-53 yrs
ME1GF	Convecting opx - MZ	40	355	MZ: core to inner rim	6.06887	5	54.6229	Normal	En53-56
Population 2 - En cores < 53
ME change	Zonation	Sample profile DOM43a1	Fraction (µm)	Position in the opx	Timescale (years)	σ - (years)	σ + (years)	Type of zonation	En change
ME1GF to ME2GF	MZ - no SZ	51ext	355	MZ: inner rim to outer rim	17.1223	15.4882	162.287	Normal	En53-56 to En49-53
ME2GF to ME1GF	SZ	42	355	SZ: core to rim	66.4273	45.506	144.487	Reverse	En49-53 to En53-56
	MZ	51int	355	MZ: core to inner rim	31.9568	28.8311	294.763	Reverse	En49-53 to En53-56
Range considered: 17-66 yrs
In the discussion and Figure 7.f:
Grand Fond (timescales modelling on bumps at T = 850°C)
Population 1 - En cores ≥ 53
ME change	Zonation	Sample profile DOM43a1	Fraction (µm)	Position in the opx	Timescales (years)	σ - (years)	σ + (years)	Type of zonation	En change
ME1GF to ME2GF	MZ - no SZ	36	355	MZ: core to inner rim	27.8272	25.0267	248.682	Normal	En53-56 to En49-53
		13	355	MZ: inner rim to outer rim	2.39628	1.9831	11.5012	Normal	En53-56 to En49-53
ME1GF	SZ	18	355	SZ: core to rim	111.993	100.757	1004.27	Reverse	En53-56
	MZ	17	355	MZ: core to inner rim	36.3581	30.4048	185.69	Reverse	En53-56
		19	355	MZ: core to inner rim	166.632	138.529	821.377	Reverse	En53-56
		6	355	MZ: core to inner rim	158.573	141.502	1314.44	Normal	En53-56
Population 2 - En cores < 53
ME2GF to ME1GF	SZ	52	355	SZ: core to rim	1.24668	1.07753	9.75803	Reverse	En49-53 to En53-56
		3	355	SZ: core to rim	12.5866	9.97846	48.1547	Reverse	En49-53 to En53-56
		27	355	SZ: core to rim	129.721	106.937	608.828	Reverse	En49-53 to En53-56
	MZ	50	355	MZ: core to inner rim	6.88249	6.07518	51.7925	Reverse	En49-53 to En53-56
		35	355	MZ: core to inner rim	7.79819	6.86509	57.3736	Reverse	En49-53 to En53-56
		11	355	MZ: core to inner rim	115.984	103.766	984.995	Reverse	En49-53 to En53-56
ME2GF	Convecting opx - SZ	29	355	SZ: core to rim	86.9605	74.2953	510.12	Reverse	En49-53
	Convecting opx - MZ	37ext	355	MZ: inner rim to outer rim	25.4099	22.8061	222.566	Reverse	En49-53

## Sheet: Goodwill - Timescales
Goodwill (timescales modelling at T = 890°C)
Population 1 - En cores ≥ 54
ME change	Zonation	Sample profile DOM48c2	Fraction (µm)	Position in the opx	Timescales (years)	σ - (years)	σ + (years)	Type of zonation	En change
ME1GE to ME2GE	MZ - no SZ	L4C11_int	125	MZ: core to inner rim	4.9142	4.45154	26.7958	Normal	En54-58 to En50-54
		L4C21_int	355	MZ: core to inner rim	5.13124	4.45154	33.6058	Normal	En54-58 to En50-54
		L2C8	355	MZ: core to inner rim	24.7122	17.2261	164.371	Normal	En54-58 to En50-54
Range considered: 5-25 yrs
ME2GE to ME1GE	MZ - no SZ	L3C11	125	MZ: inner rim to outer rim	0.279435	0.242521	1.83586	Reverse	En50-54 to En54-58
		L1C1	355	MZ: inner rim to outer rim	4.1135	3.36899	18.6139	Reverse	En50-54 to En54-58
		L4C11_ext	125	MZ: inner rim to outer rim	5.68585	3.99162	13.3959	Reverse	En50-54 to En54-58
		L4C21_ext	355	MZ: inner rim to outer rim	6.21408	4.78566	20.8191	Reverse	En50-54 to En54-58
Range considered: 1-6 yrs
ME1GE	Convecting opx -SZ	L2C5	125	SZ: core to rim	0.0681902	0.0593231	0.45621	Normal	En54-58
		L2C6	355	SZ: core to rim	4.64561	4.06544	32.553	Reverse	En54-58
		L4C14	355	SZ: core to rim	6.12604	4.69219	105.697	Reverse	En54-58
		L6C21	355	SZ: core to rim	7.31832	4.70497	13.1756	Reverse	En54-58
	Convecting opx -MZ	L14C2_ext	250	MZ: inner rim to outer rim	0.763418	0.63611	3.81449	Normal	En54-58
		L14C2_int	250	MZ: core to inner rim	2.55421	2.16329	14.1346	Reverse	En54-58
Range considered: 1-7 yrs
Population 2 - En cores < 54
ME change	Zonation	Sample profile DOM48c2	Fraction (µm)	Position in the opx	Timescale (years)	σ - (years)	σ + (years)	Type of zonation	En change
ME1GE to ME2GE	No timescales modelled
ME2GE to ME1GE	SZ	L2C10	125	SZ: core to rim	0.317037	0.206505	0.592314	Reverse	En50-54 to En54-58
		L3C15	355	SZ: core to rim	0.431179	0.307711	1.0746	Reverse	En50-54 to En54-58
		L5C10	355	SZ: core to rim	0.865965	0.474543	1.04986	Reverse	En50-54 to En54-58
		L4C25	355	SZ: core to rim	2.78452	2.22	10.9503	Reverse	En50-54 to En54-58
		L3C15	125	SZ: core to rim	6.20465	3.07421	6.09322	Reverse	En50-54 to En54-58
		L13C7	250	SZ: core to rim	5.5707	3.94242	13.4879	Reverse	En50-54 to En54-58
		L8C14	250	SZ: core to rim	8.97607	4.79406	10.2897	Reverse	En50-54 to En54-58
		L7C12	355	SZ: core to rim	8.18917	5.77908	19.6366	Reverse	En50-54 to En54-58
		L3C8	355	SZ: core to rim	9.74932	8.58596	71.9535	Reverse	En50-54 to En54-58
		L13C11	250	SZ: core to rim	15.0167	6.91858	12.8294	Reverse	En50-54 to En54-58
		L2C13	355	SZ: core to rim	15.5154	6.64822	11.6328	Reverse	En50-54 to En54-58
		L1C4	355	SZ: core to rim	16.4985	9.23063	20.9541	Reverse	En50-54 to En54-58
		L1C13	355	SZ: core to rim	28.3792	15.8642	35.9741	Reverse	En50-54 to En54-58
		L4C8	355	SZ: core to rim	31.3893	16.0417	32.809	Reverse	En50-54 to En54-58
	MZ	L1C2	355	MZ: core to inner rim	4.17656	3.15226	12.8533	Reverse	En50-54 to En54-58
		L6C2	355	MZ: core to inner rim	7.04113	6.24176	54.9797	Reverse	En50-54 to En54-58
		L4C30_int	355	MZ: core to inner rim	8.35968	5.91389	20.2136	Reverse	En50-54 to En54-58
		L2C23	355	MZ: core to inner rim	11.658	8.67468	33.8987	Reverse	En50-54 to En54-58
Range considered: 1-16 yrs up to 31 yrs
ME1GE	Convecting opx -MZ	L8C20_S1	355	MZ: inner rim to outer rim	0.505596	0.438085	3.28085	Normal	En 54-58
		L4C30_ext	355	MZ: inner rim to outer rim	0.662946	0.574114	4.28456	Reverse	En 54-58
		L2C2	355	MZ: inner rim to outer rim	15.8432	11.6334	43.7815	Reverse	En54-58
Range considered: 1-16 yrs
ME2GE	Convecting opx -MZ	L8C2_S1	355	MZ: inner rim to outer rim	7.61043	6.7279	58.0171	Reverse	En 50-54
Range considered: 8 yrs

## Sheet: PPR1 - Timescales
PPR1 (timescales modelling at T = 890°C)
Population 1 - En cores ≥ 52
ME change	Zonation	Sample profile DOM51b2	Fraction (µm)	Position in the opx	Timescales (years)	σ - (years)	σ + (years)	Type of zonation	En change
ME2PPR1 to ME1PPR1	MZ - no SZ	L10C5_ext	355	MZ: inner rim to outer rim	7.73322	4.66898	11.7831	Reverse	En46-52 à En52-59
ME1PPR1 to ME2PPR1	MZ - no SZ	L10C5_int	355	MZ: core to inner rim	11.61	6.23334	37.0389	Normal	En52-59 à En46-52
ME1PPR1	Convecting opx -SZ	L5C9	250	SZ: core to rim	1.36182	0.744488	1.64233	Reverse	En52-59
		L2C20	250	SZ: core to rim	1.78703	1.37167	5.90142	Normal	En52-59
		L3C21	250	SZ: core to rim	10.1348	5.71671	13.1137	Normal	En52-59
		L7C21	355	MZ: core to inner rim	2.66276	1.74385	5.05324	Reverse	En52-59
		L9C15	355	MZ: inner to outer rim	3.51945	3.09284	25.5152	Normal	En52-59
Range considered: 1-12 yrs
Population 2 - En cores < 52
ME change	Zonation	Sample profile DOM51b2	Fraction (µm)	Position in the opx	Timescale (years)	σ - (years)	σ + (years)	Type of zonation	En change
ME2PPR1 to ME1PPR1	SZ	L8C6	355	SZ: core to rim	4.36157	2.01795	3.75549	Reverse	En46-52 à En52-59
	MZ	L8C3	355	MZ: core to inner rim	2.29481	1.41312	3.67795	Reverse	En46-52 à En52-59
Range considered: 2-4 yrs

## Sheet: PPR2 - Timescales
PPR2 (timescales modelling at T = 890°C)
Population 1 - En cores ≥ 52
ME change	Zonation	Sample profile DOM49d2	Fraction (µm)	Position in the opx	Timescales (years)	σ - (years)	σ + (years)	Type of zonation	En change
ME1PPR2 to ME2PPR2	No SZ
	MZ	L2C12	355	MZ: core to inner rim	4.46925	3.73175	22.6145	Normal	En52-58 to En48-52
		L4C9	355	MZ: inner rim to outer rim	6.61001	5.46298	31.4815	Normal	En52-58 to En48-52
Range considered: 4-7 yrs
ME2PPR2 to ME1PPR2	No SZ
	MZ	L6C27_S1	355	MZ: inner rim to outer rim	1.04089	0.693489	2.07784	Reverse	En48-52 to En52-58
Range considered: 1 yr
ME1PPR2	Convecting opx - SZ	L9C34	125	SZ: core to rim	0.343522	0.14806	0.260213	Reverse	En52-58
		L1C1	250	SZ: core to rim	2.09621	1.9711	33.0255	Reverse	En52-58
		L4C32	355	SZ: core to rim	3.53088	2.92777	17.1404	Reverse	En52-58
		L4C11	250	SZ: core to rim	5.92604	4.78224	24.7769	Reverse	En52-58
		L4C23_S1	355	SZ: core to rim	13.0595	8.08019	21.1924	Reverse	En52-58
		L9C37	125	SZ: core to rim	16.6568	14.0484	89.7097	Reverse	En52-58
		L2C5	355	SZ: core to rim	22.502	18.2726	97.2172	Reverse	En 52-58
		L4C9_S1	355	SZ: core to rim	2.90977	2.58854	23.4481	Normal	En52-58
	Convecting opx - MZ	L3C31_int	250	MZ: core to inner rim	0.97413	0.750632	3.27167	Normal	En52-58
		L2C11_S1_int	355	MZ: core to inner rim	21.6147	14.2697	41.9922	Reverse	En52-58
		L3C31_ext	250	MZ: inner rim to outer rim	0.271342	0.233501	1.67435	Reverse	En52-58
		L9C33	125	MZ: inner rim to outer rim	18.1553	10.6528	25.7785	Reverse	En52-58
		L4C17_S1	355	MZ: inner rim to outer rim	18.995	14.5439	62.0669	Reverse	En52-58
		L2C11_S1_ext	355	MZ: inner rim to outer rim	1.52711	1.33444	10.5766	Normal	En52-58
		L3C25	355	MZ: inner rim to outer rim	2.15161	1.9102	17.0246	Normal	En52-58
		L3C22	250	MZ: inner rim to outer rim	2.65166	1.41905	3.05273	Normal	En52-58
		L4C16	355	MZ: inner rim to outer rim	3.04625	2.62322	18.89	Normal	En 52-58
Range considered: 1-23 yrs
Population 2 - En cores < 52
ME change	Zonation	Sample profile DOM49d2	Fraction (µm)	Position in the opx	Timescale (years)	σ - (years)	σ + (years)	Type of zonation	En change
ME1PPR2 to ME2PPR2	No timescales modelled
ME2PPR2 to ME1PPR2	SZ	L3C16	355	SZ: core to rim	0.98639	0.870914	7.43927	Reverse	En48-52 to En52-58
		L4C2	250	SZ: core to rim	6.63369	5.30886	26.5825	Reverse	En48-52 to En52-58
		L3C4_S1	355	SZ: core to rim	12.0688	8.05497	24.2196	Reverse	En48-52 to En52-58
		L5C19	250	SZ: core to rim	25.1206	10.1276	16.9687	Reverse	En48-52 to En52-58
	MZ	L4C10_S1	355	MZ: core to inner rim	1.04892	0.835655	4.11004	Reverse	En48-52 to En52-58
		L4C21_ext	250	MZ: inner rim to outer rim	3.03532	1.37929	2.5281	Reverse	En48-52 to En52-58
		L1C9_S1	355	MZ: inner rim to outer rim	5.96684	5.16445	38.4048	Reverse	En48-52 to En52-58
Range considered: 1-25 yrs
ME2PPR2	MZ	L4C21_int	250	MZ: core to inner rim	4.09081	3.15447	13.7816	Normal	En 48-52
Range considered: 4 yrs

## Sheet: PPR3 - Timescales
PPR3 (timescales modelling at T = 890°C)
Population 1 - En cores ≥ 52
ME change	Zonation	Sample profile DOM49d2	Fraction (µm)	Position in the opx	Timescales (years)	σ - (years)	σ + (years)	Type of zonation	En change
ME1PPR3 to ME2PPR3	No SZ
	MZ	L9C7_int	355	MZ: core to inner rim	5.2379	2.54294	4.94245	Normal	En52-57 to En48-52
		L13C8_int	250	MZ: core to inner rim	10.5094	5.33229	10.8244	Normal	En52-57 to En48-52
		L6C3	355	MZ: inner rim to outer rim	2.1588	1.75741	9.45181	Normal	En52-57 to En48-52
Range considered: 2-11 yrs
ME2PPR3 to ME1PPR3	No SZ
		L9C7_ext	355	MZ: inner rim to outer rim	0.10263	0.05853	0.136212	Reverse	En48-52 to En52-57
	MZ	L9C5	355	MZ: inner rim to outer rim	0.424371	0.185737	0.330301	Reverse	En48-52 to En52-57
		L9C6	250	MZ: inner rim to outer rim	0.623862	0.25563	0.433089	Reverse	En48-52 to En52-57
		L8C19	355	MZ: inner rim to outer rim	1.50971	1.13904	4.63918	Reverse	En48-52 to En52-57
		L13C8_ext	250	MZ: inner rim to outer rim	2.06185	1.72935	10.7238	Reverse	En48-52 to En52-57
		L8C14	355	MZ: inner rim to outer rim	2.32896	1.63925	5.53532	Reverse	En48-52 to En52-57
		L9C18_ext	250	MZ: inner rim to outer rim	3.07527	2.71545	23.208	Reverse	En48-52 to En52-57
		L7C33	355	MZ: inner rim to outer rim	3.92744	1.94283	3.84475	Reverse	En48-52 to En52-57
Range considered: 1-4 yrs
ME1PPR3	Convecting opx - SZ	L9C9	250	SZ: core to rim	0.113954	0.0934867	0.520507	Normal	En 52-57
		L9C17	250	SZ: core to rim	0.346527	0.217355	0.583095	Normal	En52-57
		L7C17	355	SZ: core to rim	2.90481	2.53547	19.9412	Normal	En52-57
		L9C4	355	SZ: core to rim	3.08101	2.47587	12.6055	Reverse	En52-57
	Convecting opx - MZ	L6C31	355	MZ: core to inner rim	6.21379	5.37048	39.5712	Reverse	En52-57
		L8C4_int	355	MZ: core to inner rim	8.49911	7.07679	42.2877	Normal	En52-57
		L9C18_int	355	MZ: core to inner rim	19.8757	17.6894	160.819	Reverse	En52-57
		L8C12	250	MZ: inner rim to outer rim	1.66662	0.846646	1.72083	Reverse	En52-57
		L6C12	355	MZ: inner rim to outer rim	1.71663	1.46975	10.2198	Normal	En52-57
		L9C18_ext	355	MZ: inner rim to outer rim	3.07527	2.71545	23.208	Normal	En52-57
		L8C25	355	MZ: inner rim to outer rim	3.25402	2.29586	7.79706	Reverse	En52-57
		L7C7	355	MZ: inner rim to outer rim	5.76243	5.15223	48.6555	Reverse	En52-57
		L8C4_ext	355	MZ: inner rim to outer rim	7.2274	4.90873	15.3007	Reverse	En52-57
Range considered: 1-8 yrs (up to 20 yrs)
Population 2 - En cores < 52
ME change	Zonation	Sample profile DOM49d2	Fraction (µm)	Position in the opx	Timescale (years)	σ - (years)	σ + (years)	Type of zonation	En change
ME1PPR3 to ME2PPR3	No timescales modelled
ME2PPR3 to ME1PPR3	SZ	L6C10	355	SZ: core to rim	0.596399	0.355009	0.877115	Reverse	En48-52 to En52-57
		L6C29	355	SZ: core to rim	0.656354	0.324283	1.90784	Reverse	En48-52 to En52-57
		L7C18	355	SZ: core to rim	3.60478	2.597	9.28926	Reverse	En48-52 to En52-57
	MZ	L10C28	250	MZ: inner rim to outer rim	0.399645	0.195136	0.38133	Reverse	En48-52 to En52-57
		L10C29	250	MZ: inner rim to outer rim	0.505237	0.212411	0.366491	Reverse	En48-52 to En52-57
		L10C23_ext	250	MZ: inner rim to outer rim	0.998357	0.461265	0.857408	Reverse	En48-52 to En52-57
		L13C2	250	MZ: inner rim to outer rim	4.81984	2.04465	3.55107	Reverse	En48-52 to En52-57
Range considered: 1-5 yrs
ME1PPR3	MZ	L6C6	355	MZ: inner rim to outer rim	0.560823	0.392658	1.3095	Reverse	En 52-57
Range considered: 1 yr
ME2PPR3	MZ	L10C23_int	250	MZ: core to inner rim	1.46315	1.29774	11.4792	Normal	En 48-52
		L8C31_int	355	MZ: core to inner rim	12.5902	10.3417	57.9049	Normal	En48-52
		L9C21	355	MZ: inner rim to outer rim	0.0862937	0.064561	0.256351	Reverse	En48-52
		L8C18	355	MZ: inner rim to outer rim	1.2211	1.08903	10.0694	Normal	En48-52
		L8C31_ext	355	MZ: inner rim to outer rim	2.83301	1.42075	2.85003	Reverse	En48-52
Range considered: 1-13 yrs
